# Supplementary material for: Recombination, decreased host specificity and increased mobility may have driven the emergence of maize streak virus as an agricultural pathogen
Source: J Gen Virol. 2008 Sep;89(Pt 9):2063–74. doi: 10.1099/vir.0.2008/003590-0 (PMC2886952; doi:10.1099/vir.0.2008/003590-0)
Supplement: [Supplementary Material] [file supp_89_9_2063__Supplementary_Table1.xls]

## Sheet: Sheet1
Supplementary Table 1. Classifications, accession numbers, restriction enyme sites used for cloning and sampling details for the 83 MSV isolates charaterised in the current study
Name*	Strain	Varient	Genbank accession number	Lab ID	Lab ID #	Restriction enzyme site used for cloning	Host Species	Sample date	Lat	Long	Country
MSV-A1 [Mz-Bob-g204-2007]	A	1	EU628564	G	204	BamHI	Cenchrus myosuroides	2007	-23.7133	32.6561	Mozambique
MSV-A1 [Mz-ChiA-g200-2007]	A	1	EU628565	G	200	KpnI	Urochloa maxima	2007	-24.9097	34.1919	Mozambique
MSV-A1 [Ng-Abe-g239-2007]	A	1	EU628566	G	239	BamHI	Axonopus compressus	2007	7.3939	3.87579	Nigeria
MSV-A1 [Ng-Ile-g82-2007]	A	1	EU628567	G	82	BamHI	Rottboellia cochinchinensis	2007	7.61442	4.17903	Nigeria
MSV-A1 [Za-ThoE-g132-2006]	A	1	EU628568	G	132	kpnI	Erharta calcycina	2006	-29.9028	31.0328	South Africa
MSV-A1 [Za-TreA-g141-2006]	A	1	EU628569	G	141	KpnI	unknown	2006	-29.961	30.977	South Africa
MSV-A4 [Za-BooB-g145-2006]	A	4	EU628570	G	145	KpnI	Digitaria ciliaris	2006	-29.8576	30.9505	South Africa
MSV-A4 [Za-CT-M50-1986]	A	4	EU628571	M	50	KpnI	Rattraya petiolata	1986	unknown	unknown	South Africa
MSV-A4 [Za-MitC-g129-2006]	A	4	EU628572	G	129	KpnI	Digitaria ciliaris	2006	-29.8271	31.0103	South Africa
MSV-A4 [Za-Nat-g195-2007]	A	4	EU152254	G	195	BamHI	Saccharum sp.	2007	29.4322	30.5827	South Africa
MSV-A4 [Za-Omr-g221-2007]	A	4	EU628573	G	221	KpnI	unknown	2007	-29.8215	30.8646	South Africa
MSV-A4 [Za-RosB-g142-2006]	A	4	EU628574	G	142	KpnI	Digitaria ciliaris	2006	-29.8956	30.9724	South Africa
MSV-A4 [Za-RosE-g131-2006]	A	4	EU628575	G	131	KpnI	Digitaria ciliaris	2006	-29.8956	30.9724	South Africa
MSV-A4 [Zm-Nmg-g168-2006]	A	4	EU628576	G	168	KpnI	Eustachys petraea	2006	-17.7629	31.0852	Zimbabwe
MSV-B1 [Mz-Inh-g196-2007]	B	1	EU628577	G	196	KpnI	Urochloa maxima	2007	-24.0467	33.4578	Mozambique
MSV-B1 [Za-Ans-g140-2006]	B	1	EU628645	G	140	KpnI	unknown	2006	-29.9217	31.0193	South Africa
MSV-B1 [Za-Bai-g22-2006]	B	1	EU628578	G	22	KpnI	Rattraya petiolata	2006	-33.6634	19.169	South Africa
MSV-B1 [Za-BakA-M10-1999]	B	1	EU628579	M	10	KpnI	Avena sativa	1998	-33.9057	18.8266	South Africa
MSV-B1 [Za-Bar-M3]	B	1	EU628580	M	3	KpnI	Hordeum vulgare	unknown	unknown	unknown	South Africa
MSV-B1 [Za-Ced-g55-2006]	B	1	EU628581	G	55	KpnI	Ehrharta calcycina	2006	-32.157	18.8973	South Africa
MSV-B1 [Za-Dur-g212-2007]	B	1	EU628582	G	212	KpnI	unknown	2007	-29.9643	30.9484	South Africa
MSV-B1 [Za-Elu-M27]	B	1	EU628583	M	27	KpnI	Lolium rigidum	unknown	unknown	unknown	South Africa
MSV-B1 [Za-Keh-g218-2007]	B	1	EU628584	G	218	KpnI	Digitaria ciliaris	2007	-29.8833	30.9881	South Africa
MSV-B1 [Za-Ken-g136-2006]	B	1	EU628585	G	136	KpnI	Digitaria ciliaris	2006	-29.9255	30.9649	South Africa
MSV-B1 [Za-Lig-g213-2007]	B	1	EU628586	G	213	KpnI	unknown	2007	-29.9046	31.0295	South Africa
MSV-B1 [Za-LouA-g214-2007]	B	1	EU628587	G	214	KpnI	Digitaria ciliaris	2007	-29.9096	31.0282	South Africa
MSV-B1 [Za-LouB-g216-2007]	B	1	EU628588	G	216	KpnI	Digitaria ciliaris	2007	-29.9083	31.0297	South Africa
MSV-B1 [Za-Mark-g193-2007]	B	1	EU628589	G	193	KpnI	Urochloa maxima	2007	-29.9009	31.0329	South Africa
MSV-B1 [Za-Mil-g128-2006]	B	1	EU628590	G	128	KpnI	unknown	2006	-29.8002	31.0391	South Africa
MSV-B1 [Za-Mil-g138-2006]	B	1	EU628591	G	138	KpnI	Digitaria ciliaris	2006	-29.7696	30.7649	South Africa
MSV-B1 [Za-MitB-g133-2006]	B	1	EU628592	G	133	KpnI	Digitaria ciliaris	2006	-29.8262	31.0118	South Africa
MSV-B1 [Za-Mof-g219-2007]	B	1	EU628593	G	219	KpnI	unknown	2007	-29.9006	31.0319	South Africa
MSV-B1 [Za-Nat-M43-1988]	B	1	EU628594	M	43	KpnI	Digiteria sp.	1988	unknown	unknown	South Africa
MSV-B1 [Za-Ovw-M15-1999]	B	1	EU628595	M	15	KpnI	Digiteria sp.	1998	unknown	unknown	South Africa
MSV-B1 [Za-PlaA-g8-2006]	B	1	EU628596	G	8	KpnI	unknown	2006	-33.6525	19.7448	South Africa
MSV-B1 [Za-PlaB-g27-2006]	B	1	EU628597	G	27	KpnI	unknown	2006	-33.6634	19.9281	South Africa
MSV-B1 [Za-RawF-g17-2006]	B	1	EU628598	G	17	KpnI	unknown	2006	-33.6634	19.7161	South Africa
MSV-B1 [Za-RawJ-g23-2006]	B	1	EU628599	G	23	KpnI	unknown	2006	-33.8735	19.3139	South Africa
MSV-B1 [Za-RawK-g30-2006]	B	1	EU628600	G	30	KpnI	unknown	2006	-33.8735	19.314	South Africa
MSV-B1 [Za-RosA-2005]	B	1	EU628601	Ros	1	SalI	unknown	2005	-29.8818	30.9597	South Africa
MSV-B1 [Za-RosD-g135-2006]	B	1	EU628602	G	135	KpnI	unknown	2006	-29.8956	30.9724	South Africa
MSV-B1 [Za-Smi-g137-2006]	B	1	EU628603	G	137	KpnI	unknown	2006	-29.9077	31.0262	South Africa
MSV-B1 [Za-Som-g223-2007]	B	1	EU628604	G	223	KpnI	unknown	2007	-34.1018	18.8885	South Africa
MSV-B1 [Za-Sta-g220-2007	B	1	EU628605	G	220	KpnI	Digitaria ciliaris	2007	-29.8999	31.0344	South Africa
MSV-B1 [Za-Tar-2005]	B	1	EU628606	Tar	1	SalI	Digitaria ciliaris	2005	-29.9253	31.0029	South Africa
MSV-B1 [Za-ThoA-2005]	B	1	EU628607	Tho	1	SalI	unknown	2005	-29.9031	31.0324	South Africa
MSV-B1 [Za-ThoD-g134-2006]	B	1	EU628608	G	134	KpnI	unknown	2006	-29.9028	31.0328	South Africa
MSV-B1 [Za-Wyl-g190-2007]	B	1	EU628609	G	190	KpnI	Digitaria ciliaris	2007	-29.9026	31.0296	South Africa
MSV-B2 [Rw-DRD-Rob1-1990]	B	2	EU628610	Rob	1	BamHI	Digitaria ciliaris	1990	unknown	unknown	Rwanda
MSV-B2 [Ug-BusA-2005]	B	2	EU628611	Busi	1	SalI	Digitaria ciliaris	2005	0.451389	34.0687	Uganda
MSV-B2 [Ug-BusC-2005]	B	2	EU628612	Bus	3	KpnI	Digitaria ciliaris	2005	0.502331	30.1026	Uganda
MSV-B2 [Ug-Kib-2005]	B	2	EU628613	Kib	1	SalI	Digitaria ciliaris	2005	0.885972	31.8104	Uganda
MSV-B3 [Re-Bap-R3-2006]	B	3	EU628614	R	3	BamHI	Urochloa plantaginea	2006	-21.32	55.49	Reunion
MSV-B3 [Re-BasA-R1-2006]	B	3	EU628615	R	1	BamHI	Digitaria ciliaris	2006	-21.31	55.5	Reunion
MSV-B3 [Re-BasB-R2-2006]	B	3	EU628616	R	2	BamHI	Cenchrus myosuroides	2006	-21.31	55.5	Reunion
MSV-B3 [Re-BasC-R4-2006]	B	3	EU628617	R	4	BamHI	Setaria grisebachii	2006	-21.31	55.5	Reunion
MSV-B3 [Re-BasD-R6-2006]	B	3	EU628618	R	6	BamHI	Digitaria ciliaris	2006	-21.31	55.5	Reunion
MSV-B3 [Re-BasE-R7-2006]	B	3	EU628619	R	7	BamHI	Cenchrus myosuroides	2006	-21.31	55.5	Reunion
MSV-B3 [Re-BasF-R10-2006]	B	3	EU628620	R	10	BamHI	Cenchrus myosuroides	2006	-21.31	55.5	Reunion
MSV-B3 [Re-BasG-R12-2006]	B	3	EU628621	R	12	BamHI	Digitaria Ciliaris	2006	-21.31	55.5	Reunion
MSV-C [Ug-LuwA-2005]	C		EU628622	Luw	1	BamHI	unknown	2005	0.718719	32.489	Uganda
MSV-E [Mz-ChiB-g201-2007]	E		EU628623	G	201	KpnI	unknown	2007	-24.9097	34.1919	Mozambique
MSV-E [Ug-LuwB-2005]	E		EU628624	Luw	2	SalI	Seteria barbata	2005	0.718719	32.489	Uganda
MSV-E [Za-Ant-M19-1999]	E		EU628625	M	19	KpnI	unknown	1999	-29.9028	31.0318	South Africa
MSV-E [Za-MitA-g125-2006]	E		EU628626	G	125	KpnI	Digitaria ciliaris	2006	-29.8259	31.0094	South Africa
MSV-F [Bi-DRD-Rob3-1990]	F		EU628627	Rob	3	BamHI	unknown	1990	unknown	unknown	Burundi
MSV-F [Ng-IntA-g86-2007]	F		EU628628	G	86	BamHI	Urochloa maxima	2007	7.4071	3.89876	Nigeria
MSV-F [Ng-IntB-g88-2007]	F		EU628629	G	88	BamHI	Urochloa maxima	2007	7.40677	3.89887	Nigeria
MSV-F [Ug-SN117-2005]	F		EU628630	SN	117	KpnI	Digitaria ciliaris	2005	0.583719	33.527	Uganda
MSV-G [Ml-Mic25-1987]	G		EU628631	MIC	25	KpnI	Digitaria sp.	1987	unknown	unknown	Mali
MSV-G [Ng-Bow-g224-2007]	G		EU628632	G	224	BamHI	Panicum maximum	2007	7.62442	4.16897	Nigeria
MSV-G [Ng-Dig45-Jic5-2000]	G		EU628633	JIC	5	BamHI	Digitaria sp.	2000	unknown	unknown	Nigeria
MSV-G [Ng-Eji-g252-2007]	G		EU628634	G	252	BamHI	Digitaria horizontalis	2007	7.90923	4.30181	Nigeria
MSV-G [Ng-EleA--g227-2007]	G		EU628635	G	227	BamHI	Brachriaria lata	2007	7.84824	3.93627	Nigeria
MSV-G [Ng-EleB-g237-2007]	G		EU628636	G	237	KpnI	Brachriaria deflexa	2007	7.8126	3.88618	Nigeria
MSV-G [Ng-Pas-Jic16-2000]	G		EU628637	JIC	16	BamHI	Paspalum notatum	2002	unknown	unknown	Nigeria
MSV-H [Ng-Lag-g79-2007]	H		EU628638	G	79	KpnI	Setaria barbata	2007	8.9004	4.67334	Nigeria
MSV-I [Za-NewA-g217-2007]	I		EU628639	G	217	KpnI	Digitaria ciliaris	2007	unknown	unknown	South Africa
MSV-I [Za-RosC-g130-2006]	I		EU628640	G	130	KpnI	Digitaria ciliaris	2006	-29.8956	30.9724	South Africa
MSV-J [Zm-Mic24-1987]	J		EU628641	MIC	24	KpnI	Pennisetum sp.	1987	-17.8761	30.9633	Zimbabwe
MSV-K [Unk-Ksv-Jic2-2000]	K		EU628642	JIC	2	BamHI	Setaria verticillata	2000	unknown	unknown	unknown
MSV-K [Ug-BusD-2005]	K		EU628643	Bus	4	BamHI	Eustachys petraea	2005	0.458333	30.4059	Uganda
MSV-K [Zm-MIC23-1987]	K		EU628644	MIC	23	KpnI	Setaria verticilatta	1987	-17.7973	30.9774	Zimbabwe
* Species - Strain and varient [country (Bi=Burundi; Mi=Mali; Mz=Mozambique; Ng=Nigeria; Re=Reunion; Rw=Rwanda; Za=South Africa; Ug = Uganda; Zm=Zimbabwe; Unk=Unknown)-sampling location - Lab ID and number - year]
