# Supplementary material for: Recombination, decreased host specificity and increased mobility may have driven the emergence of maize streak virus as an agricultural pathogen
Source: J Gen Virol. 2008 Sep;89(Pt 9):2063–74. doi: 10.1099/vir.0.2008/003590-0 (PMC2886952; doi:10.1099/vir.0.2008/003590-0)
Supplement: [Supplementary Material] [file supp_89_9_2063__Supplemnetary_Table3.xls]

## Sheet: Supplemnetary Table 4
Supplementary Table 3. Details of recombination events detectable amongst African streak virus sequences
			Breakpoint Positions
Event Number	In Alignment		In Recombinant Sequence		Relative to A1 [Ug-Iga-224					Detection Methods
(In .RDP File)	Begin	End	Begin	End	Begin	End	Recombinant Sequence(s)	Minor Parental Sequence(s)	Major Parental Sequence(s)	RDP	GENECONV	Bootscan	Maxchi	Chimaera	SiSscan	3Seq
1 (1)	1457	2050	1235	1743	1236	1744	B1 [Za-ThoD-2006]	I [Za-NewA-2007]	B1 [Za-RosD-2006]	6.65975e-34	2.93174e-37	5.93697e-34	1.97349e-09	1.63009e-10	4.82485e-13	2.23431e-44
								I [Zw-Bet32-2006]	B1 [Za-Mil-2006]
								I [Za-RosC-2006]]	B1 [Za-MitB-2006]
								E [Mz-ChiB-2007]]	B1 [Za-Wyl-2007]
								E [Za-Pat-1999]	B1 [Za-Ans-2006]
								E [Ug-LuwB-2005]	B1 [Za-Smi-2006]
								E [Za-Ant-1999]	B1 [Za-Mark-2007]
								E [Za-MitA-2006]	B1 [Mz-Inh-2007]
								J [Zw-MIC24-1987]	B1 [Za-Lig-2007]
								K [Unk-Ksv-2000]	B1 [Za-LouA-2007]
								K [Ug-BusD-2005]	B1 [Za-LouB-2007]
								D [Za-Raw-1998]	B1 [Za-Mof-2007]
								C [Za-Set-1988]	B1 [Za-Sta-2007]
								C [Ug-LuwA-2005]	B1 [Za-Ros1-2005]
									B1 [Za-Tar-2005]
									B1 [Za-ThoA-2005]
									B2 [Ug-Kib-2005]
									B2 [Ug-BusA-2005]
									B2 [Rw-DRD-Rob1
									B2 [Ke-Jam-1999]
									B1 [Za-VW-1993]
									B1 [Za-Mom-1998]
									B1 [Za-Tas-1991]
									B1 [Za-Ken-2006]
									B1 [Za-Mil-2006]
									B1 [Za-RawF-2006]
									B1 [Za-Dur-2007]
									B1 [Za-Keh-2007]
									B1 [Za-Som-2007]
									B1 [Za-Bai-2006]
									B1 [Za-RawJ-2006]
									B1 [Za-Elu-M27
									B1 [Za-RawK-2006]
									B1 [Za-Ced-2006]
									B1 [Za-PlaA-2006]
									B1 [Za-Ovw-1999]
									B1 [Za-BakA-1999]
									B1 [Za-Bar-M3
									B1 [Za-PlaB-2006]
									B1 [Za-Nat-1988]
									B3 [Re-BasG-2006]
									B3 [Re-BasF-2006]
									B3 [Re-BasA-2006]
									B3 [Re-BasB-2006]
									B3 [Re-Bap-2006]
									B3 [Re-BasC-2006]
									B3 [Re-BasD-2006]
									B3 [Re-BasE-2006]
2 (2)	1539	1657	1295	1378	1293	1380	B3 [Re-BasB-2006]	PanSV-F [Ke-JIC10	B2 [Ug-Kib-2005]	5.42303e-20	3.62329e-16	2.11098e-18	0.00170609	0.000519304	NS	2.53818e-08
							F [Ug-SN117-2005]	PanSV-G [KP-C-JIC13	A1 [Ug-Luw-2005]
							F [Ng-IntA-2007]	PanSV-E [JIC15	A4 [Za-Nat-1988]
							B3 [Re-BasG-2006]	PanSV-A [Za-Bak-M34	A4 [Za-MitC-2006]
							B3 [Re-BasF-2006]	PanSV-A [ZaFor-g191	A4 [Za-RosE-2006]
							B3 [Re-BasA-2006]	PanSV-A [Zw-Nya-g180	A4 [Za-RosB-2006]
							B3 [Re-Bap-2006]	PanSV-C [Zw-NGur-g169	A4 [Za-BooB-2006]
							B3 [Re-BasC-2006]	PanSV-A [Za-Kar	A1 [Ng-Abe-2007]
							B3 [Re-BasD-2006]	PanSV-B [Ke	A4 [Za-Nat-2007]]
							B3 [Re-BasE-2006]	PanSV-D [Ng-g242	A1 [Ng-Ile-2007]
								PanSV-DNIfo-g91	A1 [Ug-Bush-53
									A1 [Ug-Hoi-154
									A1 [Ug-Hoi-159
									A1 [Ug-Jin-219
									A1 [Ug-Kab-82
									A1 [Ug-UKab-F48
									A1 [Ug-Kap-292
									A1 [Ug-UKas-F42
									A1 [Ug-Luw-103
									A1 [Ug-Masin-149
									A1 [Ug-Mask-18
									A1 [Ug-Mask-21
									A1 [Ug-Mba-41
									A1 [Ug-Mask-23
									A1 [Ug-Mba-F27
									A1 [Ug-Mpi-11
									A1 [Ug-Mbal-308
									A1 [Ug-Mub-F49
									A4 [Za-VM-1993]
									A1 [Ug-Tor-271
									A1 [Ug-Wak-4
									A1 [Ug-Mub-94
									A1 [Ug-Nak-123
									A1 [Ug-Iga-231
									A1 [Ug-Iga-235
									A2 [Ng-Ns-1983]
									A1 [Ug-Kap-289
									A1 [Ke-Ama-1998]
									A1 [Ke-Km
									A4 [Za-Kom-1989]
									A1 [Ke-Gat
									A3 [Ke-MtKA
									A1 [Zw-MatA-1994]
									A1 [Zw-MatB-1996]
									A1 [Ke-Sag-1998]
									A4 [Za-SA
									A3 [Ke-Ken
									A1 [Ug-Bug-248
									A1 [Ug-Mbal-304
									A1 [Zw-MatC
									A1 [Za-ThoE-2006]
									A4 [Za-Omr-2007]
									A4 [Zw-Nmg-2006]
									B1 [Za-Mil-2006]
									B1 [Za-MitB-2006]
									B1 [Za-Wyl-2007]
									B1 [Za-Ans-2006]
									B1 [Za-Smi-2006]
									B1 [Za-Mark-2007]
									B1 [Mz-Inh-2007]
									B1 [Za-Lig-2007]
									B1 [Za-LouA-2007]
									B1 [Za-LouB-2007]
									B1 [Za-Mof-2007]
									B1 [Za-Sta-2007]
									G [Ng-Bow-2007]
									G [Ng-EleA-2007]]
									G [Ng-EleB-2007]]
									G [Ng-Eji-2007]
									G [Ng-Dig45-2000]
									G [Mi-Mic25-1987]
									A1 [Ug-Bug-245
									A1 [Ug-Bus-255
									A1 [Ug-Hoi-158
									A1 [Ug-Hoi-165
									A1 [Ug-Hoi-167
									A1 [Ug-Hoi-170
									A1 [Ug-Iga-224
									A1 [Ug-Iga-243
									A1 [Ug-Iga-244
									A1 [Ug-Kas-63
									A1 [Ug-Kas-70
									A1 [Ug-Kas-71
									A1 [Ug-Kas-75
									A1 [Ug-Kas-76
									A1 [Ug-Kas-F43
									A1 [Ug-Kib-179
									A1 [Ug-Kib-182
									A1 [Ug-Luw-192
									A1 [Ug-Luw-196
									A1 [Ug-Masin-139
									A1 [Ug-Mask-25
									A1 [Ug-Mask-26
									A1 [Ug-Mba-38
									A1 [Ug-Mpi-14
									A1 [Ug-Mpi-8
									A1 [Ug-Mub-89
									A1 [Ug-Muk-203
									A1 [Ug-Nak-111
									A1 [Ug-Nak-118
									A1 [Ug-Nak-125
									A1 [Ug-Hoi-156
									A1 [Ug-Wak-56
									G [Ng-Pas-2000]
									A1 [Mz-Bob-2007]
									A1 [Mz-ChiA-2007]
									A1 [Za-TreA-2006]
									A1 [Ug-Nak-129
									A6 [Re-Reu2-1997]
									A1 [Ug-Kib-188
									A1 [Ug [Luw-110
									A1 [Ug-Masin-144
									A1 [Ug-Nak-119
									A1 [Ug-Nak-120
									A1 [Za-MakD-1998]
									A1 [Ug-Masin-138
									B2 [Ug-BusC-2005]
									B1 [Za-Ros1-2005]
									B1 [Za-Tar-2005]
									B1 [Za-ThoA-2005]
									B2 [Ug-BusA-2005]
									B2 [Rw-DRD-Rob1
									F [Bu-DBD-Rob3
									H [Ng-Lag-2007]
									B2 [Ke-Jam-1999]
									B1 [Za-ThoD-2006]
									I [Zw-Bet32-2006]
									I [Za-NewA-2007]
									I [Za-RosC-2006]]
									E [Mz-ChiB-2007]]
									E [Za-Pat-1999]
									E [Ug-LuwB-2005]
									E [Za-Ant-1999]
									E [Za-MitA-2006]
									J [Zw-MIC24-1987]
									K [Zw-MIC23-1987]
									K [Unk-Ksv-2000]
									K [Ug-BusD-2005]
									D [Za-Raw-1998]
									C [Za-Set-1988]
									C [Ug-LuwA-2005]
3 (3)	1539	1603	1290	1339	1293	1345	B1 [Za-RosD-2006]	Unknown (A4 [Za-Nat-2007]])	B1 [Za-MitB-2006]	3.60571e-15	2.16502e-18	1.44019e-15	0.000499701	0.000737844	1.50085e-05	3.97599e-13
							B1 [Za-VW-1993]	Unknown(A1 [Ug-Luw-2005])	B1 [Za-Mil-2006]
							B1 [Za-Mom-1998]	Unknown(A4 [Za-Nat-1988])	B1 [Za-Wyl-2007]
							B1 [Za-Tas-1991]	Unknown(A4 [Za-MitC-2006])	B1 [Za-Ans-2006]
							B1 [Za-Ken-2006]	Unknown(A4 [Za-RosE-2006])	B1 [Za-Smi-2006]
							B1 [Za-Mil-2006]	Unknown(A4 [Za-RosB-2006])	B1 [Za-Mark-2007]
							B1 [Za-RawF-2006]	Unknown(A4 [Za-BooB-2006])	B1 [Mz-Inh-2007]
							B1 [Za-Dur-2007]	Unknown(A1 [Ng-Abe-2007])	B1 [Za-Lig-2007]
							B1 [Za-Keh-2007]	Unknown(A1 [Ng-Ile-2007])	B1 [Za-LouA-2007]
							B1 [Za-Som-2007]	Unknown(A1 [Ug-Bush-53)	B1 [Za-LouB-2007]
							B1 [Za-Bai-2006]	Unknown(A1 [Ug-Hoi-154)	B1 [Za-Mof-2007]
							B1 [Za-RawJ-2006]	Unknown(A1 [Ug-Hoi-159)	B1 [Za-Sta-2007]
							B1 [Za-Elu-M27	Unknown(A1 [Ug-Jin-219)	B2 [Ug-BusC-2005]
							B1 [Za-RawK-2006]	Unknown(A1 [Ug-Kab-82)	B1 [Za-Ros1-2005]
							B1 [Za-Ced-2006]	Unknown(A1 [Ug-UKab-F48)	B1 [Za-Tar-2005]
							B1 [Za-PlaA-2006]	Unknown(A1 [Ug-Kap-292)	B1 [Za-ThoA-2005]
							B1 [Za-Ovw-1999]	Unknown(A1 [Ug-UKas-F42)
							B1 [Za-BakA-1999]	Unknown(A1 [Ug-Luw-103)
							B1 [Za-Bar-M3	Unknown(A1 [Ug-Masin-149)
							B1 [Za-PlaB-2006]	Unknown(A1 [Ug-Mask-18)
							B1 [Za-Nat-1988]	Unknown(A1 [Ug-Mask-21)
								Unknown(A1 [Ug-Mba-41)
								Unknown(A1 [Ug-Mask-23)
								Unknown(A1 [Ug-Mba-F27)
								Unknown(A1 [Ug-Mpi-11)
								Unknown(A1 [Ug-Mbal-308)
								Unknown(A1 [Ug-Mub-F49)
								Unknown(A4 [Za-VM-1993])
								Unknown(A1 [Ug-Tor-271)
								Unknown(A1 [Ug-Wak-4)
								Unknown(A1 [Ug-Mub-94)
								Unknown(A1 [Ug-Nak-123)
								Unknown(A1 [Ug-Iga-231)
								Unknown(A1 [Ug-Iga-235)
								Unknown(A2 [Ng-Ns-1983])
								Unknown(A1 [Ug-Kap-289)
								Unknown(A1 [Ke-Ama-1998])
								Unknown(A1 [Ke-Km)
								Unknown(A4 [Za-Kom-1989])
								Unknown(A1 [Ke-Gat)
								Unknown(A3 [Ke-MtKA)
								Unknown(A1 [Zw-MatA-1994])
								Unknown(A1 [Zw-MatB-1996])
								Unknown(A1 [Ke-Sag-1998])
								Unknown(A4 [Za-SA)
								Unknown(A3 [Ke-Ken)
								Unknown(A1 [Ug-Bug-248)
								Unknown(A1 [Ug-Mbal-304)
								Unknown(A1 [Zw-MatC)
								Unknown(A1 [Za-ThoE-2006])
								Unknown(A4 [Za-Omr-2007])
								Unknown(A4 [Zw-Nmg-2006])
								Unknown(A1 [Ug-Bug-245)
								Unknown(A1 [Ug-Bus-255)
								Unknown(A1 [Ug-Hoi-158)
								Unknown(A1 [Ug-Hoi-165)
								Unknown(A1 [Ug-Hoi-167)
								Unknown(A1 [Ug-Hoi-170)
								Unknown(A1 [Ug-Iga-224)
								Unknown(A1 [Ug-Iga-243)
								Unknown(A1 [Ug-Iga-244)
								Unknown(A1 [Ug-Kas-63)
								Unknown(A1 [Ug-Kas-70)
								Unknown(A1 [Ug-Kas-71)
								Unknown(A1 [Ug-Kas-75)
								Unknown(A1 [Ug-Kas-76)
								Unknown(A1 [Ug-Kas-F43)
								Unknown(A1 [Ug-Kib-179)
								Unknown(A1 [Ug-Kib-182)
								Unknown(A1 [Ug-Luw-192)
								Unknown(A1 [Ug-Luw-196)
								Unknown(A1 [Ug-Masin-139)
								Unknown(A1 [Ug-Mask-25)
								Unknown(A1 [Ug-Mask-26)
								Unknown(A1 [Ug-Mba-38)
								Unknown(A1 [Ug-Mpi-14)
								Unknown(A1 [Ug-Mpi-8)
								Unknown(A1 [Ug-Mub-89)
								Unknown(A1 [Ug-Muk-203)
								Unknown(A1 [Ug-Nak-111)
								Unknown(A1 [Ug-Nak-118)
								Unknown(A1 [Ug-Nak-125)
								Unknown(A1 [Ug-Hoi-156)
								Unknown(A1 [Ug-Wak-56)
								Unknown(A1 [Mz-Bob-2007])
								Unknown(A1 [Mz-ChiA-2007])
								Unknown(A1 [Za-TreA-2006])
								Unknown(A1 [Ug-Nak-129)
								Unknown(A6 [Re-Reu2-1997])
								Unknown(A1 [Ug-Kib-188)
								Unknown(A1 [Ug [Luw-110)
								Unknown(A1 [Ug-Masin-144)
								Unknown(A1 [Ug-Nak-119)
								Unknown(A1 [Ug-Nak-120)
								Unknown(A1 [Za-MakD-1998])
								Unknown(A1 [Ug-Masin-138)
4 (4)	1614	2409	1382	2115	1353	2097	PanSV-E [JIC15	PanSV-F [Ke-JIC10	PanSV-DNIfo-g91	NS	NS	6.4022e-05	3.05121e-07	0.00150501	0.00104346	9.56081e-05
								PanSV-C [Zw-NGur-g169	PanSV-D [Ng-g242
5 (5)	2340	111	2027	84	2028	84	F [Bu-DBD-Rob3	Unknown (G [Ng-EleA-2007]])	F [Ng-IntA-2007]	0.0127745	NS	2.93101e-07	6.93758e-08	2.14097e-08	0.0158862	5.74073e-13
							F [Ug-SN117-2005]	Unknown(G [Ng-Bow-2007])
								Unknown(G [Ng-EleB-2007]])
								Unknown(G [Ng-Eji-2007])
								Unknown(G [Ng-Dig45-2000])
								Unknown(G [Mi-Mic25-1987])
								Unknown(G [Ng-Pas-2000])
6 (6)	693	1487	545	1286	526	1258	PanSV-B [Ke	PanSV-F [Ke-JIC10	Unknown (PanSV-A [Za-Bak-M34)	2.01877e-11	3.42211e-12	2.67747e-10	4.75737e-11	2.25227e-11	3.45359e-14	4.6634e-07
									Unknown(PanSV-A [ZaFor-g191)
									Unknown(PanSV-A [Zw-Nya-g180)
									Unknown(PanSV-A [Za-Kar)
7 (7)	1345	2313*	1158	2000*	1155	2001*	F [Bu-DBD-Rob3	B2 [Ke-Jam-1999]	G [Ng-Dig45-2000]	4.82653e-08	6.39197e-08	8.84225e-08	3.37251e-05	6.2476e-08	2.93826e-12	4.94526e-11
							F [Ug-SN117-2005]	B2 [Ug-BusC-2005]	G [Ng-Bow-2007]
							F [Ng-IntA-2007][P]	B2 [Ug-Kib-2005]	G [Ng-EleA-2007]]
								B2 [Ug-BusA-2005]	G [Ng-EleB-2007]]
								B2 [Rw-DRD-Rob1	G [Ng-Eji-2007]
									G [Mi-Mic25-1987]
									G [Ng-Pas-2000]
8 (8)	2342	3042	2027	2622	2030	2624	B2 [Ug-BusC-2005]	Unknown (B1 [Za-Mil-2006])	B2 [Ke-Jam-1999]	0.00372786	0.0213265	0.00473267	0.00118378	6.04323e-06	0.00217045	9.1649e-08
								Unknown(B1 [Za-Mil-2006])	B2 [Ug-Kib-2005]
								Unknown(B1 [Za-Wyl-2007])	B2 [Ug-BusA-2005]
								Unknown(B1 [Za-Ans-2006])	B2 [Rw-DRD-Rob1
								Unknown(B1 [Za-Smi-2006])
								Unknown(B1 [Za-Mark-2007])
								Unknown(B1 [Mz-Inh-2007])
								Unknown(B1 [Za-Lig-2007])
								Unknown(B1 [Za-LouA-2007])
								Unknown(B1 [Za-LouB-2007])
								Unknown(B1 [Za-Mof-2007])
								Unknown(B1 [Za-Sta-2007])
								Unknown(B1 [Za-Ros1-2005])
								Unknown(B1 [Za-Tar-2005])
								Unknown(B1 [Za-ThoA-2005])
								Unknown(B1 [Za-ThoD-2006])
								Unknown(B1 [Za-RosD-2006])
								Unknown(B1 [Za-VW-1993])
								Unknown(B1 [Za-Tas-1991])
								Unknown(B1 [Za-Ken-2006])
								Unknown(B1 [Za-RawF-2006])
								Unknown(B1 [Za-Dur-2007])
								Unknown(B1 [Za-Keh-2007])
								Unknown(B1 [Za-Bai-2006])
								Unknown(B1 [Za-Ced-2006])
								Unknown(B1 [Za-PlaA-2006])
								Unknown(B1 [Za-BakA-1999])
								Unknown(B1 [Za-Bar-M3)
								Unknown(B1 [Za-Nat-1988])
9 (9)	1956	158	1649	121	1651	122	J [Zw-MIC24-1987]	Unknown (G [Ng-EleB-2007]])	E [Za-Pat-1999]	6.29631e-08	1.71539e-07	NS	2.02413e-11	2.40117e-06	NS	NS
								Unknown(B1 [Za-Mil-2006])	I [Zw-Bet32-2006]
								Unknown(B1 [Za-MitB-2006])	I [Za-NewA-2007]
								Unknown(B1 [Za-Smi-2006])	I [Za-RosC-2006]]
								Unknown(B1 [Za-Mark-2007])	E [Mz-ChiB-2007]]
								Unknown(B1 [Mz-Inh-2007])	E [Ug-LuwB-2005]
								Unknown(B1 [Za-Lig-2007])	E [Za-Ant-1999]
								Unknown(B1 [Za-LouB-2007])	E [Za-MitA-2006]
								Unknown(B1 [Za-Mof-2007])
								Unknown(B1 [Za-Sta-2007])
								Unknown(G [Ng-Bow-2007])
								Unknown(G [Ng-EleA-2007]])
								Unknown(G [Ng-Eji-2007])
								Unknown(G [Ng-Dig45-2000])
								Unknown(G [Mi-Mic25-1987])
								Unknown(G [Ng-Pas-2000])
								Unknown(B1 [Za-Ros1-2005])
								Unknown(B2 [Ug-BusA-2005])
								Unknown(B2 [Rw-DRD-Rob1)
								Unknown(B2 [Ke-Jam-1999])
								Unknown(B1 [Za-RosD-2006])
								Unknown(B1 [Za-VW-1993])
								Unknown(B1 [Za-Mom-1998])
								Unknown(B1 [Za-Mil-2006])
								Unknown(B1 [Za-Keh-2007])
								Unknown(B1 [Za-Som-2007])
								Unknown(B1 [Za-Bai-2006])
								Unknown(B1 [Za-RawK-2006])
								Unknown(B1 [Za-BakA-1999])
								Unknown(B1 [Za-Bar-M3)
								Unknown(B1 [Za-PlaB-2006])
								Unknown(B1 [Za-Nat-1988])
								Unknown(F [Ng-IntA-2007])
								Unknown(B3 [Re-BasG-2006])
								Unknown(B3 [Re-BasF-2006])
								Unknown(B3 [Re-BasA-2006])
								Unknown(B3 [Re-BasB-2006])
								Unknown(B3 [Re-Bap-2006])
								Unknown(B3 [Re-BasC-2006])
								Unknown(B3 [Re-BasD-2006])
								Unknown(B3 [Re-BasE-2006])
10 (10)	2063	33	1752	31	1757	31	C [Ug-LuwA-2005]	C [Za-Set-1988]	K [Ug-BusD-2005]	0.0100041	4.19105e-05	NS	9.05005e-07	4.79902e-08	2.15848e-10	2.74398e-10
									K [Zw-MIC23-1987]
									K [Unk-Ksv-2000]
11 (11)	1820	262	1513	178	1515	177	C [Za-Set-1988]	Unknown (G [Ng-EleB-2007]])	I [Zw-Bet32-2006]	NS	NS	0.00824464	1.39025e-06	6.36995e-09	2.46834e-11	1.37199e-10
							K [Zw-MIC23-1987]	Unknown(B1 [Za-Mil-2006])	I [Za-NewA-2007]
							K [Unk-Ksv-2000]	Unknown(B1 [Za-Wyl-2007])	I [Za-RosC-2006]]
							K [Ug-BusD-2005]	Unknown(B1 [Za-Ans-2006])	E [Mz-ChiB-2007]]
							D [Za-Raw-1998]	Unknown(B1 [Za-Smi-2006])	E [Za-Pat-1999]
							C [Ug-LuwA-2005][T]	Unknown(B1 [Za-Mark-2007])	E [Ug-LuwB-2005]
								Unknown(B1 [Mz-Inh-2007])	E [Za-Ant-1999]
								Unknown(B1 [Za-Lig-2007])	E [Za-MitA-2006]
								Unknown(B1 [Za-LouA-2007])
								Unknown(B1 [Za-LouB-2007])
								Unknown(B1 [Za-Mof-2007])
								Unknown(B1 [Za-Sta-2007])
								Unknown(G [Ng-Bow-2007])
								Unknown(G [Ng-EleA-2007]])
								Unknown(G [Ng-Eji-2007])
								Unknown(G [Ng-Dig45-2000])
								Unknown(G [Mi-Mic25-1987])
								Unknown(G [Ng-Pas-2000])
								Unknown(B1 [Za-Ros1-2005])
								Unknown(B1 [Za-Tar-2005])
								Unknown(B1 [Za-ThoA-2005])
								Unknown(B2 [Ug-Kib-2005])
								Unknown(H [Ng-Lag-2007])
								Unknown(B2 [Ke-Jam-1999])
								Unknown(B1 [Za-ThoD-2006])
								Unknown(B1 [Za-VW-1993])
12 (12)	1603	1704	1345	1404	1345	1403	A4 [Za-Nat-2007]]	B1 [Za-Sta-2007]	Unknown (B2 [Ug-Kib-2005])	2.00372e-09	2.30312e-10	3.59986e-09	NS	NS	4.62128e-08	5.48248e-07
							A4 [Za-Nat-1988]	B1 [Za-Mil-2006]	Unknown(B2 [Ug-BusC-2005])
							A4 [Za-MitC-2006]	B1 [Za-MitB-2006]	Unknown(B2 [Ug-BusA-2005])
							A4 [Za-RosE-2006]	B1 [Za-Wyl-2007]	Unknown(B2 [Rw-DRD-Rob1)
							A4 [Za-RosB-2006]	B1 [Za-Ans-2006]	Unknown(B2 [Ke-Jam-1999])
							A4 [Za-BooB-2006]	B1 [Za-Smi-2006]
							A4 [Za-VM-1993]	B1 [Za-Mark-2007]
							A4 [Za-Kom-1989]	B1 [Mz-Inh-2007]
							A4 [Za-SA	B1 [Za-Lig-2007]
							A4 [Za-Omr-2007]	B1 [Za-LouA-2007]
							A4 [Zw-Nmg-2006]	B1 [Za-LouB-2007]
								B1 [Za-Mof-2007]
								B1 [Za-Ros1-2005]
								B1 [Za-Tar-2005]
								B1 [Za-ThoA-2005]
								B1 [Za-RosD-2006]
								B1 [Za-VW-1993]
								B1 [Za-Tas-1991]
								B1 [Za-Ken-2006]
								B1 [Za-Mil-2006]
								B1 [Za-RawF-2006]
								B1 [Za-Dur-2007]
								B1 [Za-Keh-2007]
								B1 [Za-Som-2007]
								B1 [Za-Bai-2006]
								B1 [Za-RawJ-2006]
								B1 [Za-Elu-M27
								B1 [Za-RawK-2006]
								B1 [Za-Ced-2006]
								B1 [Za-PlaA-2006]
								B1 [Za-BakA-1999]
								B1 [Za-Bar-M3
								B1 [Za-PlaB-2006]
								B1 [Za-Nat-1988]
13 (13)	1463	1692	1241	1396	1240	1396	H [Ng-Lag-2007]	E [Ug-LuwB-2005]	B2 [Ug-Kib-2005]	0.000119646	0.00232629	5.13121e-05	0.0434276	NS	NS	NS
								I [Za-NewA-2007]	B2 [Ug-BusC-2005]
								E [Mz-ChiB-2007]]	B2 [Ug-BusA-2005]
								E [Za-Pat-1999]	B2 [Rw-DRD-Rob1
								E [Za-Ant-1999]
								E [Za-MitA-2006]
								J [Zw-MIC24-1987]
14 (14)	1529	1643	1286	1373	1288	1375	B1 [Za-Mof-2007]	A1 [Ug-Tor-271	B2 [Ug-BusA-2005]	0.00036883	2.78789e-06	0.00526127	NS	NS	NS	NS
							B1 [Za-Mil-2006]	A1 [Ug-Luw-2005]	B2 [Ug-BusC-2005]
							B1 [Za-MitB-2006]	A1 [Ng-Abe-2007]	B2 [Ug-Kib-2005]
							B1 [Za-Wyl-2007]	A4 [Za-Nat-2007]]	B2 [Rw-DRD-Rob1
							B1 [Za-Ans-2006]	A1 [Ng-Ile-2007]	B2 [Ke-Jam-1999]
							B1 [Za-Smi-2006]	A1 [Ug-Bush-53
							B1 [Za-Mark-2007]	A1 [Ug-Hoi-154
							B1 [Mz-Inh-2007]	A1 [Ug-Hoi-159
							B1 [Za-Lig-2007]	A1 [Ug-Jin-219
							B1 [Za-LouA-2007]	A1 [Ug-Kab-82
							B1 [Za-LouB-2007]	A1 [Ug-UKab-F48
							B1 [Za-Sta-2007]	A1 [Ug-Kap-292
							B1 [Za-Ros1-2005]	A1 [Ug-UKas-F42
							B1 [Za-Tar-2005]	A1 [Ug-Luw-103
							B1 [Za-ThoA-2005]	A1 [Ug-Masin-149
								A1 [Ug-Mask-18
								A1 [Ug-Mask-21
								A1 [Ug-Mba-41
								A1 [Ug-Mask-23
								A1 [Ug-Mba-F27
								A1 [Ug-Mpi-11
								A1 [Ug-Mbal-308
								A1 [Ug-Mub-F49
								A1 [Ug-Wak-4
								A1 [Ug-Mub-94
								A1 [Ug-Nak-123
								A1 [Ug-Iga-231
								A1 [Ug-Iga-235
								A2 [Ng-Ns-1983]
								A1 [Ug-Kap-289
								A1 [Ke-Ama-1998]
								A1 [Ke-Km
								A4 [Za-Kom-1989]
								A1 [Ke-Gat
								A3 [Ke-MtKA
								A1 [Zw-MatA-1994]
								A1 [Zw-MatB-1996]
								A1 [Ke-Sag-1998]
								A3 [Ke-Ken
								A1 [Ug-Bug-248
								A1 [Ug-Mbal-304
								A1 [Zw-MatC
								A1 [Za-ThoE-2006]
								A1 [Ug-Bug-245
								A1 [Ug-Bus-255
								A1 [Ug-Hoi-158
								A1 [Ug-Hoi-165
								A1 [Ug-Hoi-167
								A1 [Ug-Hoi-170
								A1 [Ug-Iga-224
								A1 [Ug-Iga-243
								A1 [Ug-Iga-244
								A1 [Ug-Kas-63
								A1 [Ug-Kas-70
								A1 [Ug-Kas-71
								A1 [Ug-Kas-75
								A1 [Ug-Kas-76
								A1 [Ug-Kas-F43
								A1 [Ug-Kib-179
								A1 [Ug-Kib-182
								A1 [Ug-Luw-192
								A1 [Ug-Luw-196
								A1 [Ug-Masin-139
								A1 [Ug-Mask-25
								A1 [Ug-Mask-26
								A1 [Ug-Mba-38
								A1 [Ug-Mpi-14
								A1 [Ug-Mpi-8
								A1 [Ug-Mub-89
								A1 [Ug-Muk-203
								A1 [Ug-Nak-111
								A1 [Ug-Nak-118
								A1 [Ug-Nak-125
								A1 [Ug-Hoi-156
								A1 [Ug-Wak-56
								A1 [Mz-Bob-2007]
								A1 [Za-TreA-2006]
								A1 [Ug-Nak-129
								A6 [Re-Reu2-1997]
								A1 [Ug-Kib-188
								A1 [Ug [Luw-110
								A1 [Ug-Masin-144
								A1 [Ug-Nak-119
								A1 [Ug-Nak-120
								A1 [Za-MakD-1998]
								A1 [Ug-Masin-138
15 (15)	1535	1584	1321	1358	1292	1329	SSV-B [RPie-R5	C [Za-Set-1988]	Unknown (K [Zw-MIC23-1987])	0.018629	7.46364e-06	NS	NS	NS	NS	NS
								D [Za-Raw-1998]	Unknown(K [Unk-Ksv-2000])
									Unknown(K [Ug-BusD-2005])
									Unknown(C [Ug-LuwA-2005])
16 (16)	2368	166	2066	110	2056	128	SSEV-Giza	SSRV-JIC17	PanSV-A [Zw-Nya-g180	NS	0.0268571	NS	7.35318e-06	9.72766e-05	9.4413e-07	NS
							SSEV-Egypt	PanSV-G [KP-C-JIC13	ESV [ZwGur-186
								PanSV-F [Ke-JIC10	SSRV-Reu
								PanSV-A [Za-Bak-M34	SSRV-MIC21
								PanSV-A [ZaFor-g191	SSRV-JIC17
								PanSV-A [Zw-Nya-g180
								PanSV-C [Zw-NGur-g169
								PanSV-A [Za-Kar
								PanSV-B [Ke
								PanSV-D [Ng-g242
								PanSV-DNIfo-g91
17 (17)	1379	1546	1209	1337	1188	1299	SSV-A [ZA-N	Unknown (PanSV-G [KP-C-JIC13)	SSRV-A [Re-Bas-R9	NS	NS	NS	0.000633949	NS	0.0111981	NS
							SSV-B [RPie-R5[T]	Unknown(PanSV-F [Ke-JIC10)	SSRV-B [ZwNya-g177
									SSRV-Reu
									SSRV-MIC21
									SSRV-JIC17
18 (18)	1716*	3124	1411*	2671	1411*	2671	H [Ng-Lag-2007]	Unknown (A4 [Za-VM-1993])	B1 [Za-Mil-2006]	0.000929717	NS	0.00039952	1.29133e-07	0.00033048	NS	0.0293693
									B1 [Za-MitB-2006]
									B2 [Ug-Kib-2005]
									B1 [Za-ThoD-2006]
									B1 [Za-RosD-2006]
									B1 [Za-VW-1993]
									B1 [Za-PlaB-2006]
19 (19)	1488*	2295	1287*	1999	1259*	1983	PanSV-B [Ke	PanSV-DNIfo-g91	PanSV-C [Zw-NGur-g169	0.00785366	NS	NS	0.00180464	NS	NS	0.00212301
20 (21)	1466	1797*	1242	1488*	1243	1492*	K [Unk-Ksv-2000]	Unknown (I [Za-RosC-2006]])	D [Za-Raw-1998]	NS	NS	NS	0.00253587	NS	NS	0.00457672
							K [Zw-MIC23-1987]	Unknown(I [Zw-Bet32-2006])
							K [Ug-BusD-2005][T]	Unknown(I [Za-NewA-2007])
							C [Ug-LuwA-2005][T]	Unknown(E [Mz-ChiB-2007]])
								Unknown(E [Za-MitA-2006])
								Unknown(J [Zw-MIC24-1987])
21 (23)	1718	1804	1413	1499	1413	1499	A1 [Ng-Ile-2007]	G [Mi-Mic25-1987]	A1 [Ng-Abe-2007]	0.0117041	0.000162424	2.71136e-05	NS	NS	NS	NS
								G [Ng-Bow-2007]	A1 [Ug-Hoi-159
								G [Ng-EleA-2007]]	A1 [Ke-Ama-1998]
22 (24)	2132	3141	1823	2687	1822	2686	A4 [Za-Omr-2007]	A1 [Za-ThoE-2006]	A4 [Za-SA	0.00980677	0.00546707	0.000203642	5.02085e-07	7.69855e-05	7.16096e-09	5.31225e-09
							A4 [Zw-Nmg-2006]	A1 [Mz-Bob-2007]	A4 [Za-Nat-1988]
								A1 [Za-TreA-2006]	A4 [Za-MitC-2006]
								A1 [Ug-Kib-188	A4 [Za-RosE-2006]
								A1 [Ug [Luw-110	A4 [Za-RosB-2006]
								A1 [Ug-Masin-144	A4 [Za-BooB-2006]
								A1 [Ug-Nak-119	A4 [Za-Nat-2007]]
								A1 [Za-MakD-1998]	A4 [Za-VM-1993]
									A1 [Ug-Mub-94
									A2 [Ng-Ns-1983]
									A1 [Ug-Kap-289
									A4 [Za-Kom-1989]
									A3 [Ke-MtKA
									A3 [Ke-Ken
23 (25)	1755	3142	1450	2689	1450	2687	A1 [Ng-Abe-2007]	A4 [Za-VM-1993]	A1 [Ug-Kas-F43	NS	NS	3.69471e-05	0.00192518	0.000311237	3.28698e-06	3.66365e-07
							A1 [Ng-Ile-2007]	A4 [Za-MitC-2006]	A1 [Ug-Luw-2005]
							A1 [Ug-Hoi-159	A4 [Za-RosE-2006]	A1 [Ug-Hoi-154
							A1 [Ug-Mub-94	A4 [Za-RosB-2006]	A1 [Ug-UKas-F42
							A1 [Ug-Nak-123	A4 [Za-BooB-2006]	A1 [Ug-Mask-18
							A1 [Ug-Iga-235	A4 [Za-Nat-2007]]	A1 [Ug-Mask-21
							A1 [Ug-Kap-289	A2 [Ng-Ns-1983]	A1 [Ug-Mba-41
							A1 [Ke-Ama-1998]	A4 [Za-Kom-1989]	A1 [Ug-Iga-231
								A4 [Za-SA	A1 [Ug-Bug-248
									A1 [Ug-Mbal-304
									A1 [Zw-MatC
									A1 [Za-ThoE-2006]
									A1 [Ug-Bug-245
									A1 [Ug-Bus-255
									A1 [Ug-Hoi-158
									A1 [Ug-Hoi-165
									A1 [Ug-Hoi-167
									A1 [Ug-Hoi-170
									A1 [Ug-Iga-224
									A1 [Ug-Iga-243
									A1 [Ug-Iga-244
									A1 [Ug-Kas-63
									A1 [Ug-Kas-70
									A1 [Ug-Kas-71
									A1 [Ug-Kas-75
									A1 [Ug-Kas-76
									A1 [Ug-Kib-179
									A1 [Ug-Kib-182
									A1 [Ug-Luw-192
									A1 [Ug-Luw-196
									A1 [Ug-Masin-139
									A1 [Ug-Mask-25
									A1 [Ug-Mask-26
									A1 [Ug-Mba-38
									A1 [Ug-Mpi-14
									A1 [Ug-Mpi-8
									A1 [Ug-Mub-89
									A1 [Ug-Muk-203
									A1 [Ug-Nak-111
									A1 [Ug-Nak-118
									A1 [Ug-Nak-125
									A1 [Ug-Hoi-156
									A1 [Ug-Wak-56
									A1 [Mz-ChiA-2007]
									A1 [Za-TreA-2006]
									A1 [Ug-Nak-129
									A1 [Ug [Luw-110
									A1 [Ug-Nak-119
									A1 [Ug-Masin-138
24 (26)	2655	871	2333	690	2333	690	A1 [Zw-MatC	A1 [Ug-Nak-119	Unknown (A1 [Ug-Mba-41)	NS	NS	0.0102382	0.000392642	NS	0.000277961	0.000133465
								A1 [Mz-Bob-2007]	Unknown(A1 [Ug-Mub-F49)
								A1 [Mz-ChiA-2007]	Unknown(A1 [Ug-Mbal-304)
								A1 [Za-TreA-2006]	Unknown(A1 [Ug-Bus-255)
								A1 [Ug-Kib-188	Unknown(A1 [Ug-Hoi-158)
								A1 [Ug [Luw-110	Unknown(A1 [Ug-Hoi-165)
								A1 [Ug-Masin-144	Unknown(A1 [Ug-Hoi-170)
								A1 [Ug-Nak-120	Unknown(A1 [Ug-Iga-224)
									Unknown(A1 [Ug-Iga-243)
									Unknown(A1 [Ug-Iga-244)
									Unknown(A1 [Ug-Kas-63)
									Unknown(A1 [Ug-Kas-70)
									Unknown(A1 [Ug-Kas-75)
									Unknown(A1 [Ug-Kas-76)
									Unknown(A1 [Ug-Kib-182)
									Unknown(A1 [Ug-Luw-192)
									Unknown(A1 [Ug-Luw-196)
									Unknown(A1 [Ug-Masin-139)
									Unknown(A1 [Ug-Mask-25)
									Unknown(A1 [Ug-Mask-26)
									Unknown(A1 [Ug-Mpi-14)
									Unknown(A1 [Ug-Mpi-8)
									Unknown(A1 [Ug-Mub-89)
									Unknown(A1 [Ug-Nak-111)
									Unknown(A1 [Ug-Nak-118)
									Unknown(A1 [Ug-Nak-125)
									Unknown(A1 [Ug-Hoi-156)
									Unknown(A1 [Ug-Wak-56)
									Unknown(A1 [Ug-Nak-129)
									Unknown(A1 [Ug-Masin-138)
25 (27)	2254	421	1943	317	1943	317	A1 [Za-ThoE-2006]	A1 [Za-MakD-1998]	Unknown (A1 [Zw-MatA-1994])	NS	NS	NS	2.69222e-05	NS	5.43857e-09	NS
								A1 [Za-TreA-2006]	Unknown(A4 [Za-Nat-1988])
									Unknown(A4 [Za-RosB-2006])
									Unknown(A4 [Za-BooB-2006])
									Unknown(A4 [Za-Nat-2007]])
									Unknown(A1 [Ug-Bush-53)
									Unknown(A1 [Ug-Hoi-154)
									Unknown(A1 [Ug-Kab-82)
									Unknown(A1 [Ug-UKab-F48)
									Unknown(A1 [Ug-Kap-292)
									Unknown(A1 [Ug-UKas-F42)
									Unknown(A1 [Ug-Luw-103)
									Unknown(A1 [Ug-Masin-149)
									Unknown(A1 [Ug-Mask-18)
									Unknown(A1 [Ug-Mask-21)
									Unknown(A1 [Ug-Mask-23)
									Unknown(A1 [Ug-Mbal-308)
									Unknown(A4 [Za-VM-1993])
									Unknown(A1 [Ug-Tor-271)
									Unknown(A2 [Ng-Ns-1983])
									Unknown(A1 [Ke-Km)
									Unknown(A4 [Za-Kom-1989])
									Unknown(A3 [Ke-MtKA)
									Unknown(A1 [Zw-MatB-1996])
									Unknown(A1 [Ke-Sag-1998])
									Unknown(A4 [Za-SA)
									Unknown(A3 [Ke-Ken)
									Unknown(A1 [Ug-Bug-248)
26 (28)	1907	3044	1602	2627	1602	2626	A1 [Zw-MatA-1994]	Unknown (A1 [Zw-MatB-1996])	A1 [Ug-Luw-2005]	NS	NS	NS	0.000164595	NS	NS	0.037944
							A1 [Ug-Bush-53[T]	Unknown(A1 [Ug-Luw-2005])	A1 [Zw-MatB-1996]
							A1 [Ug-Kab-82[T]
							A1 [Ug-UKab-F48[T]
							A1 [Ug-Kap-292[T]
							A1 [Ug-Masin-149[T]
27 (29)	1721*	3139	1416*	2687	1416*	2685	A1 [Ug-Wak-4	A4 [Za-VM-1993]	A1 [Ug-Kas-F43	0.0330166	NS	NS	0.0196085	0.000711026	3.55538e-08	0.000575816
							A1 [Ug-Luw-2005][T]		A1 [Ug-Mbal-304
							A1 [Ug-Jin-219[T]		A1 [Ug-Bug-245
							A1 [Ug-Luw-103		A1 [Ug-Bus-255
							A1 [Ug-Mba-F27[T]		A1 [Ug-Hoi-158
							A1 [Ug-Tor-271		A1 [Ug-Hoi-165
									A1 [Ug-Hoi-170
									A1 [Ug-Iga-224
									A1 [Ug-Iga-244
									A1 [Ug-Kas-63
									A1 [Ug-Kas-70
									A1 [Ug-Kas-71
									A1 [Ug-Kas-75
									A1 [Ug-Kas-76
									A1 [Ug-Kib-179
									A1 [Ug-Kib-182
									A1 [Ug-Luw-192
									A1 [Ug-Luw-196
									A1 [Ug-Masin-139
									A1 [Ug-Mask-26
									A1 [Ug-Mba-38
									A1 [Ug-Mpi-14
									A1 [Ug-Mpi-8
									A1 [Ug-Nak-111
									A1 [Ug-Nak-118
									A1 [Ug-Nak-125
									A1 [Ug-Hoi-156
									A1 [Ug-Wak-56
									A1 [Ug-Nak-129
28 (30)	2678	3142	2356	2687	2356	2687	A1 [Za-ThoE-2006]	Unknown (A4 [Za-VM-1993])	A1 [Ke-Sag-1998]	NS	NS	NS	NS	NS	0.0125419	0.00104922
							A1 [Zw-MatC[T]		A1 [Ke-Km
							A4 [Za-Omr-2007][T]		A1 [Zw-MatB-1996]
							A4 [Zw-Nmg-2006][T]
							A1 [Mz-Bob-2007][T]
							A1 [Mz-ChiA-2007][T]
							A1 [Za-TreA-2006][T]
							A1 [Ug-Kib-188[T]
							A1 [Ug [Luw-110[T]
							A1 [Ug-Masin-144[T]
							A1 [Ug-Nak-119[T]
							A1 [Ug-Nak-120[T]
							A1 [Za-MakD-1998][T]
29 (31)	2732	703	2425	552	2410	536	PanSV-C [Zw-NGur-g169	PanSV-A [ZaFor-g191	PanSV-F [Ke-JIC10	NS	NS	0.00488645	NS	NS	5.17383e-05	0.00443436
								PanSV-A [Za-Bak-M34
								PanSV-A [Zw-Nya-g180
								PanSV-A [Za-Kar
30 (34)	211	335	161	232	161	232	A4 [Za-VM-1993]	B1 [Za-MitB-2006]	A4 [Za-Nat-1988]	0.0183677	NS	0.0151717	NS	NS	NS	NS
								B1 [Za-ThoD-2006]
								B1 [Za-Mil-2006]
								B1 [Za-Keh-2007]
31 (35)	290	1479	191	1253	191	1253	A3 [Ke-Ken	B3 [Re-BasG-2006]	G [Ng-Bow-2007]	1.04689e-13	2.0697e-11	4.29073e-13	1.84936e-13	5.47722e-12	3.64742e-23	2.2644e-13
							A1 [Ug-Luw-2005][P]	B1 [Za-Mil-2006]	G [Ng-EleA-2007]]
							A4 [Za-Nat-1988]	B1 [Za-MitB-2006]	G [Ng-EleB-2007]]
							A4 [Za-MitC-2006]	B1 [Za-Lig-2007]	G [Ng-Eji-2007]
							A4 [Za-RosE-2006]	B1 [Za-LouA-2007]	G [Ng-Dig45-2000]
							A4 [Za-RosB-2006]	B1 [Za-LouB-2007]	G [Mi-Mic25-1987]
							A4 [Za-BooB-2006]	B1 [Za-Sta-2007]	G [Ng-Pas-2000]
							A1 [Ng-Abe-2007]	B2 [Ug-BusC-2005]
							A4 [Za-Nat-2007]]	B1 [Za-Tar-2005]
							A1 [Ng-Ile-2007]	B1 [Za-ThoA-2005]
							A1 [Ug-Bush-53	B2 [Ug-Kib-2005]
							A1 [Ug-Hoi-154	B2 [Ug-BusA-2005]
							A1 [Ug-Hoi-159[T]	B2 [Rw-DRD-Rob1
							A1 [Ug-Jin-219[P]	B2 [Ke-Jam-1999]
							A1 [Ug-Kab-82	B1 [Za-ThoD-2006]
							A1 [Ug-UKab-F48	B1 [Za-RosD-2006]
							A1 [Ug-Kap-292	B1 [Za-VW-1993]
							A1 [Ug-UKas-F42	B1 [Za-Ken-2006]
							A1 [Ug-Luw-103[P]	B1 [Za-Dur-2007]
							A1 [Ug-Masin-149	B1 [Za-Keh-2007]
							A1 [Ug-Mask-18	B1 [Za-Bai-2006]
							A1 [Ug-Mask-21	B1 [Za-RawJ-2006]
							A1 [Ug-Mba-41	B1 [Za-Elu-M27
							A1 [Ug-Mask-23	B1 [Za-Ced-2006]
							A1 [Ug-Mba-F27[T]	B1 [Za-Ovw-1999]
							A1 [Ug-Mpi-11	B1 [Za-BakA-1999]
							A1 [Ug-Mbal-308	B1 [Za-Bar-M3
							A1 [Ug-Mub-F49	B1 [Za-PlaB-2006]
							A4 [Za-VM-1993]	B1 [Za-Nat-1988]
							A1 [Ug-Tor-271[P]	B3 [Re-BasF-2006]
							A1 [Ug-Wak-4[T]	B3 [Re-BasA-2006]
							A1 [Ug-Mub-94	B3 [Re-BasB-2006]
							A1 [Ug-Nak-123[T]	B3 [Re-Bap-2006]
							A1 [Ug-Iga-231	B3 [Re-BasC-2006]
							A1 [Ug-Iga-235	B3 [Re-BasD-2006]
							A2 [Ng-Ns-1983]	B3 [Re-BasE-2006]
							A1 [Ug-Kap-289
							A1 [Ke-Ama-1998]
							A1 [Ke-Km
							A4 [Za-Kom-1989]
							A1 [Ke-Gat
							A3 [Ke-MtKA
							A1 [Zw-MatA-1994]
							A1 [Zw-MatB-1996]
							A1 [Ke-Sag-1998]
							A4 [Za-SA
							A1 [Ug-Bug-248
							A1 [Ug-Mbal-304
							A1 [Zw-MatC[P]
							A1 [Za-ThoE-2006][P]
							A4 [Za-Omr-2007]
							A4 [Zw-Nmg-2006]
							A1 [Ug-Bug-245
							A1 [Ug-Bus-255
							A1 [Ug-Hoi-158
							A1 [Ug-Hoi-165
							A1 [Ug-Hoi-167
							A1 [Ug-Hoi-170
							A1 [Ug-Iga-224
							A1 [Ug-Iga-243
							A1 [Ug-Iga-244
							A1 [Ug-Kas-63
							A1 [Ug-Kas-70
							A1 [Ug-Kas-71
							A1 [Ug-Kas-75
							A1 [Ug-Kas-76
							A1 [Ug-Kas-F43
							A1 [Ug-Kib-179
							A1 [Ug-Kib-182
							A1 [Ug-Luw-192
							A1 [Ug-Luw-196
							A1 [Ug-Masin-139
							A1 [Ug-Mask-25
							A1 [Ug-Mask-26
							A1 [Ug-Mba-38
							A1 [Ug-Mpi-14
							A1 [Ug-Mpi-8
							A1 [Ug-Mub-89
							A1 [Ug-Muk-203
							A1 [Ug-Nak-111
							A1 [Ug-Nak-118
							A1 [Ug-Nak-125
							A1 [Ug-Hoi-156
							A1 [Ug-Wak-56
							A1 [Mz-Bob-2007]
							A1 [Mz-ChiA-2007]
							A1 [Za-TreA-2006]
							A1 [Ug-Nak-129
							A6 [Re-Reu2-1997]
							A1 [Ug-Kib-188
							A1 [Ug [Luw-110
							A1 [Ug-Masin-144
							A1 [Ug-Nak-119
							A1 [Ug-Nak-120
							A1 [Za-MakD-1998]
							A1 [Ug-Masin-138
32 (36)	138	950	105	768	105	767	B3 [Re-BasD-2006]	B1 [Za-Elu-M27	B2 [Ke-Jam-1999]	0.000952534	NS	0.00399509	0.00111057	0.000753105	1.56254e-07	NS
							B3 [Re-BasG-2006]	B1 [Za-Mil-2006]	B2 [Rw-DRD-Rob1
							B3 [Re-BasF-2006]	B1 [Za-Wyl-2007]
							B3 [Re-BasA-2006]	B1 [Za-Ans-2006]
							B3 [Re-BasB-2006]	B1 [Za-Smi-2006]
							B3 [Re-Bap-2006][T]	B1 [Za-Lig-2007]
							B3 [Re-BasC-2006]	B1 [Za-LouA-2007]
							B3 [Re-BasE-2006]	B1 [Za-Mof-2007]
								B1 [Za-Sta-2007]
								B1 [Za-Ros1-2005]
								B1 [Za-Tar-2005]
								B1 [Za-ThoA-2005]
								B1 [Za-VW-1993]
								B1 [Za-Mom-1998]
								B1 [Za-Tas-1991]
								B1 [Za-Ken-2006]
								B1 [Za-Mil-2006]
								B1 [Za-RawF-2006]
								B1 [Za-Dur-2007]
								B1 [Za-Som-2007]
								B1 [Za-Bai-2006]
								B1 [Za-RawK-2006]
								B1 [Za-Ced-2006]
								B1 [Za-PlaA-2006]
								B1 [Za-Ovw-1999]
								B1 [Za-BakA-1999]
								B1 [Za-Bar-M3
								B1 [Za-PlaB-2006]
33 (37)	1623*	1688	1359*	1395	1360*	1395	B2 [Ug-Kib-2005]	Unknown (E [Mz-ChiB-2007]])	B1 [Za-Ced-2006]	0.00760519	NS	0.00530653	NS	NS	NS	NS
							F [Ug-SN117-2005][T]	Unknown(I [Zw-Bet32-2006])	B1 [Za-RosD-2006]
							B2 [Ug-BusC-2005][T]	Unknown(I [Za-NewA-2007])	B1 [Za-VW-1993]
							B2 [Ug-BusA-2005][T]	Unknown(I [Za-RosC-2006]])	B1 [Za-Tas-1991]
							B2 [Rw-DRD-Rob1[T]	Unknown(E [Za-Pat-1999])	B1 [Za-Mil-2006]
							F [Bu-DBD-Rob3[T]	Unknown(E [Ug-LuwB-2005])	B1 [Za-Keh-2007]
							B2 [Ke-Jam-1999][T]	Unknown(E [Za-Ant-1999])	B1 [Za-Bar-M3
							F [Ng-IntA-2007][T]	Unknown(E [Za-MitA-2006])	B1 [Za-PlaB-2006]
									B1 [Za-Nat-1988]
34 (42)	1491	1587	1284	1351	1261	1330	SSEV-Egypt	Unknown (D [Za-Raw-1998])	USV-g74	0.000308603	NS	4.11415e-05	NS	NS	NS	NS
								Unknown(B2 [Ug-BusA-2005])	USV-g75
								Unknown(B2 [Rw-DRD-Rob1)
								Unknown(B2 [Ke-Jam-1999])
								Unknown(I [Zw-Bet32-2006])
								Unknown(I [Za-NewA-2007])
								Unknown(I [Za-RosC-2006]])
								Unknown(C [Za-Set-1988])
35 (43)	829*	1371*	649*	1181*	648*	1180*	H [Ng-Lag-2007]	A2 [Ng-Ns-1983]	Unknown (G [Ng-Dig45-2000])	NS	NS	NS	0.00198178	0.0289101	5.25611e-07	NS
								A4 [Za-Omr-2007]	Unknown(G [Ng-EleA-2007]])
									Unknown(G [Ng-EleB-2007]])
									Unknown(G [Mi-Mic25-1987])
									Unknown(G [Ng-Pas-2000])
36 (44)	59*	301*	47*	202*	48*	201*	H [Ng-Lag-2007]	Unknown (G [Ng-Eji-2007])	B1 [Za-LouA-2007]	0.000312247	0.000280872	0.000219523	0.00279221	NS	2.37325e-06	1.57946e-05
								Unknown(G [Ng-Bow-2007])	B1 [Za-Mil-2006]
								Unknown(G [Ng-EleA-2007]])	B1 [Za-MitB-2006]
								Unknown(G [Ng-EleB-2007]])	B1 [Za-Wyl-2007]
								Unknown(G [Ng-Dig45-2000])	B1 [Za-Ans-2006]
								Unknown(G [Mi-Mic25-1987])	B1 [Za-Smi-2006]
								Unknown(F [Ug-SN117-2005])	B1 [Za-Mark-2007]
								Unknown(G [Ng-Pas-2000])	B1 [Mz-Inh-2007]
								Unknown(F [Bu-DBD-Rob3)	B1 [Za-Lig-2007]
								Unknown(F [Ng-IntA-2007])	B1 [Za-LouB-2007]
									B1 [Za-Mof-2007]
									B1 [Za-Sta-2007]
									B1 [Za-Ros1-2005]
									B1 [Za-Tar-2005]
									B1 [Za-ThoA-2005]
									B2 [Ug-Kib-2005]
									B1 [Za-ThoD-2006]
									B1 [Za-RosD-2006]
									B1 [Za-VW-1993]
									B1 [Za-Mom-1998]
									B1 [Za-Tas-1991]
									B1 [Za-Ken-2006]
									B1 [Za-Mil-2006]
									B1 [Za-Dur-2007]
									B1 [Za-Keh-2007]
									B1 [Za-Som-2007]
									B1 [Za-Bai-2006]
									B1 [Za-RawJ-2006]
									B1 [Za-Elu-M27
									B1 [Za-RawK-2006]
									B1 [Za-Ced-2006]
									B1 [Za-PlaA-2006]
									B1 [Za-Ovw-1999]
									B1 [Za-BakA-1999]
									B1 [Za-Bar-M3
									B1 [Za-PlaB-2006]
37 (45)	2517	2987*	2192	2589*	2195	2593*	B2 [Ug-BusC-2005]	B2 [Ug-BusA-2005]	I [Za-NewA-2007]	NS	NS	NS	0.00100987	NS	NS	0.00408531
								B1 [Za-Ros1-2005]	I [Zw-Bet32-2006]
								B2 [Ug-Kib-2005]	I [Za-RosC-2006]]
								B2 [Rw-DRD-Rob1
								B2 [Ke-Jam-1999]
*	= The actual breakpoint position is undetermined (it was most likely overprinted by a subsequent
	recombination event).
Minor Parent	= Parent contributing the smaller fraction of sequence.
Major Parent	= Parent contributing the larger fraction of sequence.
Unknown	= Only one parent and a recombinant need be in the alignment for a recombination event to be detectable.
	The sequence listed as unknown was used to infer the existance of a missing parental sequence.
NS	= No significant P-value was recorded for this event using this method.
