# Supplementary material for: Recombination, decreased host specificity and increased mobility may have driven the emergence of maize streak virus as an agricultural pathogen
Source: J Gen Virol. 2008 Sep;89(Pt 9):2063–74. doi: 10.1099/vir.0.2008/003590-0 (PMC2886952; doi:10.1099/vir.0.2008/003590-0)
Supplement: [Supplementary Material] [file supp_89_9_2063__RAR.rdp]

>A1 Ug-Luw-2005
TAATATTACCGCGC-CTTCTTTTCCT-GCGAGGG-CCC-GGT------AGGGCCC-GAGCG-------ATTTGATGTAAAGCC--TGGTCCTG-CTTTGTAT-GA-----TTTATCTAAAGCAGCCC--AATC----TAAAGAA-ACCGG-TCC-CGG-GCA-CTATAAATT-GCCTAACA-AGTGCGAT-TCATTC---ATGGA----------------------------TCCACAG-AA-TGCC--CTG----------------TATTATCA------GCCGC-GGG-TACCCACAGCAGCTCCGGC---ATCCGCAGGAGTGCCGTGGAGTCGCGTAGGCGAGGTAGCTATTTTGAGCTTTGTTGCACTGATTTGCTTTTACCTGCTTTACCTTTGGGTGCTGAGAGACCTTAT--CTTAGTTCTGAAGGCTCGACAAGGCAGATCCACGGAGGAGCTGATATTTGGAGGACA-AGCTGTGGATAG--GAGCAACCCTATCCCT-----AA-TC-TACCAGC--ACCA-C-CAAGTC---AGGG--------CAATCCC--GGG-------CCATTT-GTT-CC-GGGCACGGGATAAGCATTCAGC---CATG--TCC-A-CGTCC-------A---AGAGGAAGCGGGGAGATGATTCG--AATTGGAGTAAG--CGGGTG----CCTAAGAAGAA-G-CC----------TTCTTCAGCT-GGGCTGAAGAGGGCGGGAAGCAAG-GCCGATAGGCCATCCCTCCAAATCCAGACACTCCAGCATGCTGGGACCACAATGATAACTGTCCCATCCGGAGGAGTATGTGACCTCATCAACACCTATGCCCGAGGATCTGACGAGGGCAATCGCCACACCAGCGAGACTCTCACGTACAAGATCGCCA-TCGACTACCACTTCG-TTGCCGACGCGGCAGCCTGCCGCTACTCCAACACCGGAACCGGTGTAATGTGGCTGGTGTATGACACCACTCC-CGGCGGACAAGCTCC-GACCCCGCAAACTATATTTGCCTACCCTGACACGCTGAAAGCGTGGCCGGCCACATGG-AAGGTGAGCCGGG-AGCTGTGTCATCGCTTCGTGGTGAAACGGCGATGGTTGTTCAACATGGAGACCGACGGGCGGATTGGTTCGGACATTCCTCCCTCGAATGCAA-GTTGGAAGCCTTGCAAGCGCAACATCTACTTCCACAAGTTCACGAGCGGGTTGGGAGTGAGAACGCAGTGGAAGAATGTAACGGACGGAGGAGT-TGGTGCCATCCAGAGAGGA-GCGTTGTACATGGTCATTGCCCCCGGCAATGGTCTTACGTTTACTGCCCATGGGCAGACCCG-TCTGTACTTTAAGAGTGTTGGCAACCAGTAA--------------TG-AATAAAAACTCCCG-TT-TTATT----------ATA--T-CTG--ATGAAT--GCTGAAAGC-TTAC---ATTA-ATATGTC-----GTGCGATGGC-AC-G---CA-AAAACA-C-ACG---CAA-TCAATACAGGGGGGT---AGTAG--GCGGGCGGC-TAAG--GG--TGGTGCTCGGCGG-GCAGAAC---ATCGAAA-AAT---CAA--GAT-CTATCGGAA-T-GTA-------CTGCCTC---CGT---------AG-GAGG------CAGC--TCA---GGGGGA----GAATACCACTTCTCCCCCGGCGACATAATGTAAATGACGCAATTTGCCTCGAAATACTCCAGCTGCCCTGGAGTCATTTCCTTCATCCAATCTTCATCCGAGTTGGCGAGGATTATTGTAGGCTTAGACTTCTTCTGCACTTTCTTCTTCTTACCATACTTTGGGTTCACAATGAAATCCCTCTGACAGCCAACTAACTGTTTCCAACAAGGACAGAATTTAAACGGGATATCATCTACGATGTTGTAGATTGCGT-CTTCGTTGTATGAAGACCAATCAACATTATTTTGCCAGTAATTATGAACCCCTAGGCTTCTGGCCCAAGTAGATTTTCCTGTTCTTGTTGGGCCGACGATGTAGAGGCTCTGCTTTCTTGATCTTT-CATCTGATGACTG-GATACA--TTATCCATCCATTGGAGGTCAGAAATTGCATCCTCGAGGGTATAACAGGTAGG-TTGAAGGAGCATGTAAGCTTCGGGACTAACCTGGAAGATGTTAGGCTGGAGCCAATCATTGATTGACTCATTACAAAGTAAATCGGGTGAGGATTGCG-GATGAGGATTGGTGAACTCTTCCTGAATCTCAGGAAAAAGCTTATTTGCAGAGTATTCAAAATACTGCAATTTTGTGGACCAATCATAGGGAAGCTCTTTCTGGATCATGGAGAGGTACTCTTCCTTGGAAGTAGAGTGTGAAATAATGTCTCGCATTATTTCATCTTTGGAAGGCTTTTTTTCC-TT-AA-CTTC----TGAATCAGAT---TTTCCTAGGAAGGGGGACTTCCTAGGAATGAAAGTACCTCTCTCAAACATAGCCAGAGGTTCCTTGAGGATGTAATCCCTCACCCTGTTTACTGACTTGGCACTCTGAATGTTTGGGTGAAACCCATTAATATCAAAGAACCTTGAGTCCGATATTCTTACCGGCTTCTCTGTTTGAAGCAATGCATGTAAATGCAAACTTCCATCTTTATGTGCCTCTCGGGCACATAGAATGTACTTGGGAATCCAACGAACAACGAGCTCCCAGATCATCTGACAGGCGATTTCAGGATTTTCTGGACACTTTGGATAGGTGAGGAACGTGTTAGCGTTCCGGTGTGAGAA-----CTGACG-------GTTGGA--T-----------------------GAG-GA------GGAGGC---CATAGCCGACGACGGAGGT-TG--AGGCTGAGGGA----TGGCAGA-CTGGGAG--CTC--CAA--A-CTCT------A-TA---GCAT------ACCT-GT----GC-GCCTTCG-AA--AT---CCGC-CG-CT-C--CCTTG---------TCTTATAG----TGGTTGT-AAA-TGGGCCGGA---CCGG-GCC-------GG-----CCCAGCAG---GAAAAGAAGG-CGCGC-AC---
>A4 Za-Nat-1988
TAATATTACCGCGC-CTTCTTTTCCT-GCGAGGG-CCC-GGT------AGGGACC-GAGCG-------CTTTGATTTAAAGCC--TGGTTCTG-CTTTGTAT-GA-----TTTATCTAAAGCAGCCC--AATC----TAAAGAA-ACCGG-TCC-CGG-GCA-CTATAAATT-GCCTAACA-AGTGCGAT-TCATTC---ATGGA----------------------------TTCACAG-AA-CGCC--CTG----------------TATTATCA------GCCGC-GGG-TACCCACAGCAGCTCCGAC---ATCCGGAGGAGTGCCGTGGAGTCGCGTAGGCGAGGTAGCTATTTTGAGCTTTGTTGCATTGATTTGCTTTTACCTGCTTTACCTTTGGGTGCTGAGAGACCTTAT--CTTAGTTCTGAAGGCTCGACAAGGCAGATCCACGGAGGAGCTGATATTTGGTGGACA-AGCTGTGGATAG--GAGCAACCCTATCCCT-----AA-TC-TACCAGC--ACCA-C-CAAGTC---AGGG--------CAATCCC--GGG-------CCATTT-GTT-CC-AGGCACGGGATAAGCAATCAGC---CATG--TCC-A-CGTCC-------A---AGAGGAAGCGGGGAGATGATGCG--AATTGGAGTAAG--CGGGTG----CCTAAGAAGAA-G-CC----------TTCTTCAGCT-GGGCTGAAGAGGGCTGGAAGCAAG-GCCGATAGGCCATCCCTCCAAATCCAGACACTCCAGCATGCTGGGACCACCATGATAACTGTCCCATCCGGAGGAGTATGTGACCTCATCAACACCTATGCCCGAGGATCTGACGAGGGCAACCGCCACACCAGCGAGACTCTGACGTACAAGATCGCCG-TCGACTACCACTTCG-TTGCCGACGCGGCTGCCTGCCGCTACTCCAACACCGGAACCGGTGTAATGTGGCTGGTGTATGACACCACTCC-CGGCGGACAAGCTCC-GACCCCGCAAACTATATTTGCCTACCCTGACACGCTAAAAGCGTGGCCGGCCACATGG-AAAGTGAGCCGGG-AGCTGTGTCATCGCTTCGTGGTGAAACGGCGATGGTTGTTCAACATGGAGACCGACGGTCGGATTGGTTCGGATATCCCTCCCTCGAATACAA-GTTGGAAGCCTTGCAAGCGCAACATCTACTTCCACAAGTTCACGAGTGGGTTGGGAGTGAGAACGCAGTGGAAGAATGTAACGGACGGAGGAGT-TGGTGCCATCCAGAGAGGA-GCGCTGTACATGGTCATTGCCCCAGGCAATGGCCTTACTTTTACTGCCCATGGGCAGACCCG-TCTGTACTTTAAGAGTGTTGGCAACCAGTAA--------------TG-AATAAAAACTCCCG-TT-TTATT----------ATA--T-TTG--ATGAAC--GCTGAAAGC-TTAC---ATTA-ATATGTC-----GTGCGATGGC-AC-G---AA-AAAACA-C-ACG---CAA-ACAATACAGGGGGGT---AGTCG--GCTGGCGGC-TAAG--GG--TGGTGCTCGGCGG-GCAGAAC---ATCGAAA-AAT---CAA--GAT-CTATATGAA-TTACA-------CTTCCTC---CGT---------AG-GAGG------AAGC--ACA---GGGGGA----GAATACCACTTCTCCCCCGGCGACATAATGTAAATGATGCAGTTTGCCTCGAAATACTCCAGCTGCCCTGGAGTCATTTCCTTCATCCAATCTTCATCCGAGTTGGCGAGGATTATTGTAGGCTTAGACTTCTTCTGCACCTTTTTCTTCTTACCATACTTGGGATTTACAATGAAATCCCTCTGACAGCCAACTAACTGTTTCCAACAAGGACAGAATTTAAACGGAATATCATCTACGATGTTGTAGATTGCGT-CTTCGTTGTATGAAGACCAATCAACATTATTTTGCCAGTAATTATGAACCCCTAGGCTTCTGGCCCAAGTGGATTTTCCGGTTCTTGTTGGGCCGACGATGTAGAGGCTCTGCTTTCTTGATCTTG-CATCTGATGACTG-GATACA--GAATCCATCCATTGGAGGTCAGAAATTGCATCCTCGAGGGTATAACAGGTAGG-TTGAAGGAGCATGTAAGCTTCGGGACTAACCTGGAAGATGTTAGGCTGGAGCCAATCATTGATTGACTCATTACAAAGTAAATCAGGTGAGGAGGGTG-GATGAGGATTGGTGAACTCTTCCTGAATCTCAGGAAAAAGCTTATTTGCAGAGTATTCAAAATACTGCAATTTTGTGGACCAATCAAAGGGAAGCTCTTTCTGGATCATGGAGAGGTACTCTTCTTTGGAAGTAGCGTGTGAAATAATGTCTCGCATTATTTCATCTTTAGAAGGCTTTTTTTCC-TT-TA-CCTC----TGAATCAGAT---TTTCCTAGGAAGGGGGACTTCCTAGGAATGAAAGTACCTCTCTCAAACACAGCCAGAGGTTCCTTGAGAATGTAATCCCTCACTCTGTTAACTGACTTCGCACTCTGAATATTTGGGTGAAACCCATTTATATCAAAGAACCTTGAGTCAGATATCCTTACCGGCTTCTCTGTCTGAAGCAATGCATGTAAATGCAAACTTCCATCTTTATGTGCCTCTCGGGCACATAGAATATACTTGGGAATCCAACGAACGACGAGCTCCCAGATCATCTGACAGGCGATTTCAGGATTTTCTGGACACTTTGGATAGGTTAGGAACGTGTTAGCGTTCCTGTGTGAGAA-----CTGACG-------GTTGGA--T-----------------------GAG-GA------GGAGGC---CATAGCAGACGACGGAGGC-TG--AGGCTGAGGGA----TGGCAGA-ATGGGAG--CTC--TAA--A-CTCT------A-TA---GTAT------ACCC-GT----GC-GCCTTCG-AA--AT---CCGC-CG-CT-C--CCTTG---------TCTTATAG----TGGTTGT-AAA-TGGGCCGGA---CCGG-GCC-------GG-----CCCAGCAG---GAAAAGAAGG-CGCGC-AC---
>A4 Za-MitC-2006
TAATATTACCGCGC-CTTCTTTTCCT-GCGAGGG-CCC-GGT------AGGGACC-GAGCG-------CTTTGATTTAAAGCT--TGGTCCTG-CTTTGTAT-GA-----TTTATCTAAAGCAGCCC--AATC----TAAAGAA-ACCGG-TCC-CGG-GCA-CTATAAATT-GCCTAACA-AGTGCGAT-TCATTC---ATGGA----------------------------TCCACAG-AA-CGCC--CTG----------------TATTATCA------GCCGC-GGG-TACCCACAGCAGCTCCGAC---ATCCGGAGGAGTGCCGTGGAGTCGCGTAGGCGAGGTAGCTATTTTGAGCTTTGTTGCATTGATTTGCTTTTACCTGCTTTACCTTTGGGTGCTGAGAGACCTTAT--CTTAGTTCTGAAGGCTCGACAAGGCAGATCCACGGAGGAGCTGATATTTGGTGGACA-AGCTGTGGATAG--GAGCAACCCTATCCCT-----AA-TC-TACCTGC--ACCA-C-CAAGTC---AGGG--------CAATCCC--GGG-------CCATTT-GTT-CC-AGGCACGGGATAAGCAATCAGC---CATG--TCC-A-CGTCC-------A---AGAGGAAGCGGGGAGATGATTCG--AATTGGAGTAAG--CGGGTG----CCTAAGAAGAA-G-CC----------TTCTTCAGCT-GGGCTGAAGAGGGCTGGAAGCAAG-GCCGATAGGCCATCCCTCCAAATCCAGACCCTCCAGCATGCTGGGACCACCATGATAACGGTCCCCTCCGGAGGAGTATGTGACCTCATCAACACCTATGCCCGAGGATCTGACGAGGGCAACCGCCACACCAGCGAGACTCTGACGTACAAGATCGCCG-TCGACTACCACTTTG-TTGCTGACGCGGCAGCCTGCCGCTACTCCAACACCGGAACCGGTGTAATGTGGCTGGTGTATGACACCACTCC-CGGCGGACAAGCTCC-GACCCCGCAAACTATATTTGCCTACCCTGACACGCTAAAAGCGTGGCCGGCCACATGG-AAAGTGAGCCGGG-AGCTGTGTCATCGCTTCGTGGTGAAACGGCGGTGGTTGTTCAACATGGAGACCGACGGTCGGATTGGTTCGGATATCCCTCCCTCGAATGCAA-GTTGGAAGCCTTGCAAGCGCAACATCTACTTCCACAAGTTCACGAGTGGGTTGGGAGTGAGAACGCAGTGGAAGAATGTAACGGACGGAGGAGT-TGGTGCCATCCAGAGAGGA-GCCTTGTACATGGTCATTGCCCCCGGCAATGGCCTTACATTTACTGCCCATGGGCAGACCCG-TCTGTACTTTAAGAGTGTTGGCAACCAGTAA--------------TG-AATAAAAACGCCCG-TT-TTATT----------ATA--T-CTG--ATGAAT--GCTGAAAGC-TTAC---ATTA-ATATGTC-----GTGCGATGGC-AC-G---AA-AAAACA-C-ACG---CAA-ACAATACAGGGGGGT---AGTCG--GCGGGCGGC-TAAG--GG--TGGTGCTCGGCGG-GCAGAAC---ATCGAAA-AAT---CAA--GAT-CTATATGAA-TTACA-------CTTCCTC---CGT---------AG-GAGG------AAGC--ACA---GGGGGA----GAATACCATTTCTCCCCCGGCGACATAATGTAAATGATGCAGTTTGCCTCGAAATACTCCAGCTGCCCTGGAGTCATTTCCTTCATCCAATCTTCATCCCAGTTGGCGAGGATTATTGTAGGCTTAGACTTCTTCTGCACCTTCTTCTTCTTACCATACTTGGGGTTTACAATGAAATCCCTCTGACAGCCAACTAACTGTTTCCAACAAGGACAGAATTTAAACGGAATATCATCTACGATGTTGTAGATTGCGT-CTTCGTTGTATGAAGACCAATCAACATTATTTTGCCAGTAATTATGAACCCCTAGGCTTCTGGCCCAAGTAGATTTTCCGGTTCTTGTTGGGCCGACGATGTAGAGGCTCTGCTTTCTTGATCTTT-CATCTGATGACTG-GATAGA--GAATCCATCCATTGGAGGTCAGAAATTGCATCCTCGAGGGTATAACAGGTAGG-TTGAAGGAGCATGTAAGCTTCGGGACTAACCTGGAAGATGTTAGGCTGGAGCCAATCATTGATTGACTCATTACAAAGTAAATCAGGTGAGGAGGGTG-GATGAGGATTGGTGAACTCTTCCTGAATCTCAGGGAAAAGCTTATTTGCAGAGTATTCAAAATACTGCAATTTTGTGGACCAATCAAAGGGAAGCTCTTTCTGGATCATGGAGAGGTACTCTTCTTTGGAAGTAGCGTGTGAAATAATGTCTCGCATTATTTCATCTTTAGAAGGCTTTTTT--C-TT-TA-CCTC----TGAATCAGAT---TTTCCTAGGAAGGGGGACTTCCTAGGAATGAAAGTACCTCTCTCAAACACAGCCAGAGGTTCCTTGAGAATGTAATCCCTCACCCGGTTAACTGACTTCGCACTCTGAATATTTGGGTGAAACCCATTTATATCAAAGAACCTTGAGTCAGATATCCTTACCGGCTTCTCTGTTTGGAGCAATGCATGTAAATGCAAACTTCCATCTTTATGTGCCTCTCGGGCACATAGAATGTACTTGGGAATCCAACGAACGACGAGCTCCCAGATCATCTGACAGGCGATTTCAGGATTTTCTGGACACTTTGGATAGGTTAGGAACGTGTTAGCGTTCCTGTGTGAGAA-----CTGACG-------GTTGGA--T-----------------------GAG-GA------GGAGGC---CATAGCCGACGACGGAGGC-TG--AGGCTGAGGGA----TGGCAGA-CTGGGAG--CTC--TAA--A-CTCT------A-TA---GTAT------ACCT-GT----GC-GCCTTCG-AA--AT---CCGC-CG-CT-C--CCTTG---------TCTTATAG----TGGTTGT-AAA-TGGGCCGGA---CCGG-GCC-------GG-----CCCAGCAG---GAAAAGAAGG-CGCGC-AC---
>A4 Za-RosE-2006
TAATATTACCGCGC-CTTCTTTTCCT-TCGAGGG-CCC-GGT------AGGGCCC-GAGCG-------ATTTGCTGTAAAGCT--TGGTCCTG-CTTTGTAT-GA-----TTTATCTAAAGCAGCCC--ATTC----TAAAGAA-ACCGG-TCC-CGG-GCA-CTATAAATT-GCCTAACA-AGTGCGAT-TCATTC---ATGGA----------------------------TCCACAG-AA-CGCC--CTG----------------TATTATCA------GCCGC-GGG-TACCCACAGCAGCTCCGAC---ATCCGGAGGAGTGTCGTGGAGTCGCGTAGGCGAGGTAGCTATTTTGAGCTTTGTTGCATTGATTTGCTTTTACCTGCTTTACCTTTGGGTGCTGAGAGACCTTAT--CTTAGTTCTGAAGGCTCGACAAGGCAGATCCACGGAGGAGCTGATATTTGGTGGACA-AGCTGTGGATAG--GATCAACCCTATCCCT-----AA-TC-TACCTGC--ACCA-C-CAAGTC---AGGG--------CAATCCC--GGG-------CCATTT-GTT-CC-AGGCACGGGATAAGCAATCAGC---CATG--TCC-A-CGTCC-------A---AGAGGAAGCGGGGAGATGATTCG--AATTGGAGTAAG--CGGGTG----CCTAAGAAGAA-G-CC----------TTCTTCAGCT-GGGCTGAAGAGGGCTGGAAGCAAG-GCCGATAGGCCATCCCTCCAAATCCAGACACTCCAGCATGCTGGGACCACCATGATAACGGTCCCATCCGGAGGAGTATGTGACCTCATCAACACCTATGCCCGAGGATCTGACGAGGGCAACCGCCACACCAGCGAGACTCTGACGTACAAGATCGCCG-TCGACTACCACTTCG-TTGCTGACGCGGCAGCCTGCCGCTACTCCAACACCGGAACCGGTGTAATGTGGCTGGTGTATGACACCACTCC-CGGCGGACAAGCTCC-GACCCCGCAAACTATATTTGCCTACCCTGACACGCTAAAAGCGTGGCCGGCCACATGG-AAAGTGAGCCGGG-AGCTGTGTCATCGCTTCGTGGTGAAACGGCGGTGGTTGTTCAACATGGAGACCGACGGTCGGATTGGATCGGATATCCCTCCCTCGAATGCAA-GTTGGAAGCCTTGCAAGCGGAACATCTACTTCCACAAGTTCACGAGTGGGTTGGGAGTGAGAACGCAGTGGAAGAATGTAACGGACGGAGGAGT-TGGTGCCATCCAGAGAGGA-GCCTTGTACATGGTCATTGCCCCCGGCAATGGCCTTACTTTTACTGCCCATGGGCAGACCCG-TCTGTACTTTAAGAGTGTTGGCAACCAGTAA--------------TG-AATAAAAACTCCCG-TT-TTATT----------ATA--T-TTG--ATGAAT--GCTGAAAGC-TTAC---ATTA-ATATGTC-----GTGCGATGGC-AC-G---AA-AAAACA-C-ACG---CAA-ACAATACAGGGGGGT---AGTCG--GCGGGCGGC-TAAG--GG--TGGTGCTCGGCGG-GCAGAAC---ATCGAAA-AAT---CAA--GAT-CTATATGAA-TTACA-------CTTCCTC---CGT---------AG-GAGG------AAGC--ACA---GGGGGA----GAATACCATTTCTCCCCCGGCGACATAATGTAAATGATGCAGTTTGCCTCGAAATACTCCAGCTGCCCTGGAGTCATTTCCTTCATCCAATCTTCATCCGAGTTGGCGAGGATTATTGTAGGCTTAGACTTCTTCTGCACCTTTTTCTTCTTACCATACTTGGGGTTTACAATGAAATCCCTCTGACAGCCAACTAACTGTTTCCAACAAGGACAGAATTTAAACGGAATATCATCTACGATGTTGTAGATTGCGT-CTTCGTTGTATGAAGACCAATCAACATTATTTTGCCAGTAATTATGAACCCCTAGGCTTCTGGCCCAAGTAGATTTTCCGGTTCTTGTTGGGCCGACGATGTAGAGGCTCTGCTTTCTTGATCTTT-CATCTGATGACTG-GATAGA--GAATCCATCCATTGGAGGTCAGAAATTGCATCCTCGAGGGTATAACAGGTAGG-TTGAAGGAGCATGTAAGCTTCGGGACTAACCTGGAAGATGTTAGGCTGGAGCCAATCATTGATTGACTCATTACAAAGTAAATCAGGTGAGGAGGGTG-GATGAGGATTGGTGAACTCTTCCTGAATCTCAGGGAAAAGCTTATTTGCAGAGTATTCAAAATACTGCAATTTTGTGGACCAATCAAAGGGAAGCTCTTTCTGGATCATGGAGAGGTACTCTTCTTTGGAAGTAGCGTGTGAAATAATGTCTCGCATTATTTCATCTTTAGAAGGCTTTTTTTCC-TT-TA-CCTC----TGAATCAGAT---TTTCCTAGGAAGGGGGACTTCCTAGGAATGAAAGTACCTCTCTCAAACACAGCCAGAGGTTCCTTGAGAATGTAATCCCTCACCCGGTTAACTGACTTGGCACTCTGAATATTTGGGTGAAACCCATTTATATCAAAGAACCTTGAGTCAGATATCCTTACCGGCTTCTCTGTCTGGAGCAATGCATGTAAATGCAAACTTCCATCTTTATGTGCCTCTCGGGCACATAGAATGTACTTGGGAATCCAACGAACGACGAGCTCCCAGATCATCTGACAGGCGATTTCAGGATTTTCTGGACACTTTGGATAGGTTAGGAACGTGTTAGCGTTCCTGTGTGAGAA-----CTGACG-------GTTGGA--T-----------------------GAG-GA------GGAGGC---CATAGCCGACGACGGAGGC-TG--AGGCTGAGGGA----TGGCAGA-CTGGGAG--CTC--TAA--A-CTCT------A-TA---CTAT------ACCT-GT----GC-GCCTTCG-AA--AT---CCGC-CG-CT-C--CCTTG---------TCTTATAG----TGGTTGT-AAA-TGGGCCGGA---CCGG-GCC-------GG-----CCCAGCAG---GAAAAGAAGG-CGCGC-AC---
>A4 Za-RosB-2006
TAATATTACCGCGC-CTTCTTTTCCT-GCGAGGG-CCC-GGT------AGGGACC-GAGCG-------CTTTGATTTAAAGCT--TGGTCCTG-CTTTGTAT-GA-----TTTATCTAAAGCAGCCC--AATC----TAAAGAA-ACCGG-TCC-CGG-GCA-CTATAAATT-GCCTAACA-AGTGCGAT-TCATTC---ATGGA----------------------------TCCACAG-AA-CGCC--CTG----------------TATTATCA------GCCGC-GGG-TACCCACAGCAGCTCCGAC---ATCCGGAGGAGTGCCGTGGAGTCGCGTAGGCGAGGTAGCTATTTTGAGCTTTGTTGCATTGATTTGCTTTTACCTGCTTTACCTTTGGGTGCTGAGAGACCTTAT--CTTAGTTCTGAAGGCTCGACAAGGCAGATCCACGGAGGAGCTGATATTTGGTGGACA-AGCTGTGGATAG--GAGCAACCCTATCCCT-----AA-TC-TACTTGC--ACCA-C-CAAGTC---AGGG--------CAATCCC--GGG-------CCATTT-GTT-CC-AGGCACGGGATAAGCAATCAGC---CATG--TCC-A-CGTCC-------A---AGAGGAAGCGGGGAGATGATTCG--AATTGGAGTAAG--CGGGTG----CCTAAGAAGAA-G-CC----------TTCTTCAGCT-GGGCTGAAGAGGGCTGGAAGCAAG-GCCGATAGGCCATCCCTCCAAATCCAGACCCTCCAGCATGCTGGGACCACCATGATAACGGTCCCATCCGGAGGAGTATGTGACCTCATCAACACCTATGCCCGAGGATCTGACGAGGGCAACCGCCACACCAGCGAGACTCTGACGTACAAGATCGCCG-TCGACTACCACTTCG-TTGCTGACGCGGCAGCCTGCCGCTACTCCAACACCGGAACCGGTGTAATGTGGCTGGTGTATGACACCACTCC-CGGCGGACAAGCTCC-GACCCCGCAAACTATATTTGCCTACCCTGACACGCTAAAAGCGTGGCCGGCCACATGG-AAAGTGAGCCGGG-AGCTGTGTCATCGCTTCGTGGTGAAACGGCGGTGGTTGTTCAACATGGAGACCGACGGTCGGATTGGTTCGGATATCCCTCCCTCGAATGCAA-GTTGGAAGCCTTGCAAGCGCAACATCTACTTCCACAAGTTCACGAGTGGGTTGGGAGTGAGAACGCAGTGGAAGAATGTAACGGACGGAGGAGT-TGGTGCCATCCAGAGAGGA-GCCTTGTACATGGTCATTGCCCCCGGCAATGGCCTTACATTTACTGCCCATGGGCAGACCCG-TCTGTACTTTAAGAGTGTTGGCAACCAGTAA--------------TG-AATAAAAACGCCCG-TT-TTATT----------ATA--T-CTG--ATGAAT--GCTGAAAGC-TTAC---ATTA-ATATGTC-----GTGCGATGGC-AC-G---AA-AAAACA-C-ACG---CAA-ACAATACAGGGGGGT---AGTCG--GCGGGCGGC-TAAG--GG--TGGTGCTCGGCGG-GCAGAAC---ATCGAAA-AAT---CAA--GAT-CTATATGAA-TTACA-------CTTCCTC---CGT---------AG-GAGG------GAGC--ACA---GGGGGA----GAATACCATTTCTCCCCCGGCGACATAATGTAAATGATGCAGTTTGCCTCGAAATACTCCAGCTGCCCTGGAGTCATTTCCTTCATCCAATCTTCATCCGAGTTGGCGAGGATTATTGTAGGCTTAGACTTCTTCTGCACCTTCTTCTTCTTACCATACTTGGGGTTTACAATGAAATCCCTCTGACAGCCAACTAACTGTTTCCAACAAGGACAGAATTTAAACGGAATATCATCTACGATGTTGTAGATTGCGT-CTTCGTTGTATGAAGACCAATCAACATTATTTTGCCAGTAATTATGAACCCCTAGGCTTCTGGCCCAAGTAGATTTTCCGGTTCTTGTTGGGCCGACGATGTAGAGGCTCTGCTTTCTTGATCTTT-CATCTGATGACTG-GATAGA--GAATCCATCCATTGGAGGTCAGAAATTGCATCCTCGAGGGTATAACAGGTAGG-TTGAAGGAGCATGTAAGCTTCGGGACTAACCTGGAAGATGTTAGGCTGGAGCCAATCATTGATTGACTCATTACAAAGTAAATCAGGTGAGGAGGGTG-GATGAGGATTGGTGAACTCTTCCTGAATCTCAGGGAAAAGCTTATTTGCAGAGTATTCAAAATACTGCAATTTTGTGGACCAATCAAAGGGAAGCTCTTTCTGGATCATGGAGAGGTACTCTTCTTTGGAAGTAGCGTGTGAAATAATGTCTCGCATTATTTCATCTTTAGAAGGTTTTTTTTCC-TT-TA-CCTC----TGAATCAGAT---TTTCCTAGGAAGGGGGACTTCCTAGGAATGAAAGTACCTCTCTCAAACACAGCCAGAGGTTCCTTGAGAATGTAATCCCTCACCCGGTTAACTGACTTGGCACTCTGAATATTTGGGTGAAACCCATTTATATCAAAGAACCTTGAGTCAGATATCCTTACCGGCTTCTCTGTCTGGAGCAATGCATGTAAATGCAAACTTCCATCTTTATGTGCCTCTCGGGCACATAGAATGTACTTGGGAATCCAACGAACGACGAGCTCCCAGATCATCTGACTGGCGATTTCAGGATTATCTGGACACTTTGGATAGGTTAGGAACGTGTTAGCGTTCCTGTGTGAGAA-----CTGACG-------GTTGGA--T-----------------------GAG-GA------GGAGGC---CATAGCCGACGACGGAGGC-TG--AGGCTGAGGGA----TGGCAGA-CTGGGAG--CTC--TAA--A-CTCT------A-TA---GTAT------ACCT-GT----GC-GCCTTCG-AA--AT---CCGC-CG-CT-C--CCTTG---------TCTTATAG----TGGTTGT-AAA-TGGGCCGGA---CCGG-GCC-------GG-----CCCAGCAG---GAAAAGAAGG-CGCGC-AC---
>A4 Za-BooB-2006
TAATATTACCGCGC-CTTCTTTTCCT-GCGAGGG-CCC-GGT------AGGGACC-GAGCG-------CTTTGATTTAAAGCT--TGGTCCTG-CTTTGTAT-GA-----TTTATCTAAAGCAGCCC--AATC----TAAAGAA-ACCGG-TCC-CGG-GCA-CTATAAATT-GCCTAACA-AGTGCGAT-TCATTC---ATGGA----------------------------TCCACAG-AA-CGCC--CTG----------------TATTATCA------GCCGC-GGG-TACCCACAGCAGCTCCGAC---ATCCGGAGGAGTGCCGTGGAGTCGCGTAGGCGAGGTAGCTATTTTGAGCTTTGTTGCATTGATTTGCTTTTACCTGCTTTACCTTTGGGTGCTGAGAGACCTTAT--CTTAGTTCTGAAGGCTCGACAAGGCAGATCCACGGAGGAGCTGATATTTGGTGGACA-AGCTGTGGATAG--GAGCAACCCTATCCCT-----AA-TC-TACCTGC--ACCA-C-CAAGTC---AGGG--------CAATCCC--GGG-------CCTTTT-GTT-CC-AGGCACGGGATAAGCAATCAGC---CATG--TCC-A-CGTCC-------A---AGAGGAAGCGGGGAGATGATTCG--AATTGGAGTAAG--CGGGTG----CCTAAGAAGAA-G-CC----------TTCTTCAGCT-GGGCTGAAGAGGGCTGGAAGCAAG-GCCGATAGGCCATCCCTCCAAATCCAGACCCTCCAGCATGCTGGGACCACCATGATAACGGTCCCATCCGGAGGAGTATGTGACCTCATCAACACCTATGCCCGAGGATCTGACGAGGGCAACCGCCACACCAGCGAGACTCTGACGTACAAGATCGCCG-TCGACTACCACTTCG-TAGCTGACGCGGCAGCCTGCCGCTACTCCAACACCGGAACCGGTGTAATGTGGCTGGTGTATGACACCACTCC-CGGCGGACAAGCTCC-GACCCCGCAAACTATATTTGCCTACCCTGACACGCTAAAAGCGTGGCCGGCCACATGG-AAAGTGAGCCGGG-AGCTGTGTCATCGCTTCGTGGTGAAACGGCGGTGGTTGTTCAACATGGAGACCGACGGTCGGATTGGTTCGGATATCCCTCCCTCGAATGCAA-GTTGGAAGCCTTGCAAGCGCAACATCTACTTCCACAAGTTCACGAGTGGGTTGGGAGTGAGAACGCAGTGGAAGAATGTAACGGACGGAGGAGT-TGGTGCCATCCAGAGAGGA-GCTTTGTACATGGTCATTGCCCCCGGCAATGGCCTTACATTTACTGCCCATGGGCAGACCCG-TCTGTACTTTAAGAGTGTTGGCAACCAGTAA--------------TG-AATAAAAACGCCCG-TT-TTATT----------ATA--T-TTG--ATGAAT--GCTGAAAGC-TTAC---ATTA-ATATGTC-----GTGCGATGGC-AC-G---AA-AAAACA-C-ACG---CAA-ACAATACAGGGGGGT---AGTCG--GCGGGCGGC-TAAG--GG--TGGTGCTCGGCGG-GCAGAAC---ATCGAAA-AAT---CAA--GAT-CTATATGAA-TTACA-------CTTCCTC---CGT---------AG-GAGG------AAGC--ACA---AGGGGA----GAATACCATTTCTCCCCCGGCGACATAATGTAAATGATGCAGTTTGCCTCGAAATACTCCAGCTGCCCTGGAGTCATTTCCTTCATCCAATCTTCATCCGAGTTGGCGAGGATTATTGTAGGCTTAGACTTCTTCTGCACCTTCTTCTTCTTACCATACTTGGGGTTTACAATGAAATCCCTCTGACAGCCAACTAACTGTTTCCAACAAGGACAGAATTTAAACGGAATATCATCTACGATGTTGTAGATTGCGT-CTTCGTTGTATGAAGACCAATCAACATTATTTTGCCAGTAATTATGAACCCCTAGGCTTCTGGCCCAAGTAGATTTTCCGGTTCTTGTTGGGCCGACGATGTAGAGGCTCTGCTTTCTTGATCTTT-CATCTGATGACTG-GATAGA--GAATCCATCCATTGGAGGTCAGAAATTGCATCCTCGAGGGTATAACAGGTAGG-TTGAAGGAGCATGTAAGCTTCGGGACTAACCTGGAAGATGTTAGGCTGGAGCCAATCATTGATTGACTCATTACAAAGTAAATCAGGTGAGGAGGGTG-GATGAGGATTGGTGAACTCTTCCTGAATCTCAGGGAAAAGCTTATTTGCAGAGTATTCAAAATACTGCAATTTTGTGGACCAATCAAAGGGAAGCTCTTTCTGGATCATGGAGAGGTACTCTTCTTTTGAAGTAGCGTGTGAAATAATGTCTCGCATTATTTCATCTTTAGAAGGCTTTTTTTCC-TT-TA-CCTC----TGAATCAGAT---TTTCCTAGGAAGGGGGACTTCCTAGGAATGAAAGTACCTCTCTCAAACACAGCCAGAGGTTCCTTGAGAATGTAATCCCTCACCCGGTTAACTGACTTGGCACTCTGAATATTTGGGTGAAACCCATTTATATCAAAGAACCTTGAGTCAGATATCCTTACCGGCTTCTCTGTCTGGAGCAATGCATGTAAATGCAAACTTCCATCTTTATGTGCCTCTCGGGCACATAGAATGTACTTGGGAATCCAACGAACGACGAGCTCCCAGATCATCTGACAGGCGATTTCAGGATTTTCTGGACACTTTGGATAGGTTAGGAACGTGTTAGCGTTCCTGTGTGAGAA-----CTGACG-------GTTGGA--T-----------------------GAG-GA------GGAGGC---CATAGCCGACGACGGAGGC-TG--AGGCTGAGGGA----TGGCAGA-CTGGGAG--CTC--TAA--A-CTCT------A-TA---GTAT------ACCT-GT----GC-GCCTTCG-AA--AT---CCGC-CG-CT-C--CCTTG---------TCTTATAG----TGGTTGT-AAA-TGGGCCGGA---CCGG-GCC-------GG-----CCCAGCAG---GAAAAGAAGG-CGCGC-AC---
>A1 Ng-Abe-2007
TAATATTACCGCGC-CTTCTTTTCCT-GCGAGGG-CCC-GGT------AGGGCCC-GAGCG-------ATTTGATGTAAAGCC--TGGTCCTG-CTTTGTAT-GA-----TTTATCTAAAGCAGCCC--ATTC----TAAAGAA-TCCGG-TCC-CGG-GCA-CTATAAATT-GCCTAACA-AGTGCGAT-TCATTC---ATGGA----------------------------TCCACAG-AA-CGCC--CTG----------------TATTATCA------GCCGC-GGG-TACCCACAGCAGCTCCGGC---ATCCGCAGGAGTGCCGTGGAGTCGCGTAGGCGAGGTAGCTATTTTGAGCTTTGTTGCACTGATTTGCTTTTACCTGCTTTACCTTTGGGTGCTGAGAGACCTTAT--CTTAGTTCTGAAGGCTCGACAAGGCAGATCCACGGAGGAGCTGATATTTGGAGGACA-AGCTGTGGATAG--GAGCAACCCTATCCCT-----AA-TC-TACCAGC--ACCA-C-CAAGTC---AGGG--------CAATCCC--GGG-------CCATTT-GTT-CC-AGGCACGGGATAAGCATTCAGC---CATG--TCC-A-CGTCC-------A---AGAGGAAGCGGGGAGATGATTCG--AATTGGAGTAAG--CGGGTG----ACTAAGAAGAA-G-CC----------CTCGTCAGCT-GGGCTGAAGAGGGCTGGAAGCAAG-GCCGATAGGCCATCCCTCCAAATCCAGACACTCCAGCATGCTGGGACCACCATGATAACTGTCCCATCCGGAGGAGTATGTGACCTCATCAACACCTATGCCCGAGGATCTGACGAGGGCAACCGCCACACCAGCGAGACTCTCACGTACAAGATCGCCA-TCGACTACCACTTCG-TTGCCGACGCGGCAGCCTGCCGCTACTCCAACACCGGAACCGGTGTAATGTGGCTGGTGTATGACACCACTCC-CGGCGGACAAGCTCC-GACCCCGCAAACTATATTTGCCTACCCTGACACGCTAAAAGCGTGGCCGGCCACATGG-AAGGTGAGCCGGG-AGCTGTGTCATCGCTTCGTGGTGAAACGGCGCTGGTTGTTCAACATGGAGACCGACGGGCGGATTGGTTCGGACATTCCTCCCTCGAATGCAA-GTTGGAAGCCTTGCAAGCGCAACATCTACTTCCACAAGTTCACGAGCGGGTTGGGAGTGAGAACGCAGTGGAAGAATGTAACGGACGGAGGAGT-TGGTGCCATCCAGAGAGGA-GCGTTGTACATGGTCATTGCCCCAGGCAATGGTCTTACATTTACTGCCCATGGGCAGACCCG-TCTGTACTTTAAGAGTGTTGGCAACCAGTAA--------------TG-AATAAAAACTCCCG-TT-TTATT----------ATA--T-CTG--ATGAAT--GCTGAAAGC-TTAC---ATTA-ATATGTC-----GTGCGATGGC-AC-G---AA-AAAACA-C-ACG---CAA-TCAATACAGGGGGGT---AGTAG--GCGGGCGGC-TAAG--GG--TGGTGCTCGGCGG-GCAGAAC---ATCGAAA-AAT---CAA--GAT-CTATCTGAA-T-GTA-------CTGCCTC---CGT---------AG-GAGG------CAGC--TCA---GGGGGA----GAATACCACTTCTCCCCCGGCGACATAATGTAAATGACGCAGTTTGCCTCGAAATACTCCAGCTGCCCTGAAGTCATTTCCTTCATCCAATCTTCATCCGAGTTGGCGAGGATTATTGTAGGCTTAGACTTCTTCTGCACCTTCTTCTTCTTACCATATTTGGGGTTTACAATGAAATCCCTCTGACAGCCAACTAACTGTTTCCAACAAGGACAGAATTTAAACGGAATATCATCTACGATGTTGTAGATTGCGT-CTTCGTTGTATGAAGACCAATCAACATTATTTTGCCAGTAATTATGAACCCCTAGGCTTCTGGCCCAAGTAGATTTTCCGGTTCTTGTTGGCCCGACGATGTAGAGGCTCTGCTTTCTTGATCTTT-CATCTGATGACTG-GATACA--GAATCCATCCATTGGAGGTCAGAAATTGCATCCTCGAGGGTATAACAGGTAGG-TTGAAGGAGCATGTATGCTTCGGGACTAACCTGGAAGATGTTAGGCTGGAGCCAATCATTGATTGACTCATTACAAAGTAAATCAGGTGAGGAGGGTG-GATGAGGATTGGTGAATTCTTCCTGAATCTCAGGAAAAAGTTTATTTGCAGAGTATTCAAAATACTGCAATTTTGTGGACCAATCAAAGGGAAGCTCTTTCTGGATCATGGAGAGGTACTCTTCTTTAGAAGTAGCGTGTGAAATAATGTCTCGCATTATTTCATCTTTAGAAGGCTTTTTTTCC-TT-TA-CCTC----TGAATCAGAT---TTTCCTAGGAAGGGGGACTTCCTAGGAATGAAAGTACCTCTCTCAAACACAGCCAGAGGTTCCTTGAGAATGTAATCCCTCACCCTGTTAACTGACTTGGCACTCTGAATATTTGGGTGAAACCCATTTATATCAAAGAACCTTGAGTCAGATATTCTTACCGGCTTCTCTGTCTGAAGCAATGCATGTAAATGCAAACTTCCATCTTTATGTGCCTCTCGGGCACATAGAATATATTTGGGAATCCAACGAACAACGAGCTCCCAGATCATCTGGCAGGCGATTTCAGGATTTTCTGGACACTTTGGATAGGTTAGGAACGTGTTAGCGTTCCTGTGTGAGAA-----CTGACG-------GTTGGA--T-----------------------GAG-GA------GGAGGC---CATAGCCGACGAGGGAGGC-TG--AGGCTGAGGGA----TGGCAGA-CTGGGAG--CTC--CAA--A-CTCT------A-TA---GTAT------ACCT-GT----GC-GCCTTCG-AA--AT---CCGC-CG-CT-C--CCTTG---------TCTTATAG----TGGTTGT-AAA-CGGGCCGGA---CCGG-GCC-------GG-----CCCAGCAG---GAAAAGAAGG-CGCGC-AC---
>A4 Za-Nat-2007]
TAATATTACCGCGC-CTTCTTTTCCT-GCGAGGG-CCC-GGT------AGGGACC-GAGCG-------CTTTGATTTAAAGCC--TGGTCCTG-CTTTGTAT-GA-----TTTATCTAAAGCAGCCC--AATC----TAAAGAA-ACCGG-TCC-CGG-GCA-CTATAAATT-GCCTAACA-AGTGCGAT-TCATTC---ATGGA----------------------------TCCACAG-AA-CGCC--CTG----------------TATTATCA------GCCGC-GGG-TACCCACAGCAGCTCCGAC---ATCCGGAGGAGTGCCGTGGAGTCGCGTAGGCGAGGTAGCTATTTTGAGCTTTGTTGCATTGATTTGCTTTTACCTGCTTTACCTTTGGGTGCTGAGAGACCTTAT--CTTAGTTCTGAAGGCTCGACAAGGCAGATCCACGGAGGAGCTGATATTTGGAGGACA-AGCTGTGGATAG--GAGCAACCCTATCCCT-----AA-TC-TACCAGC--ACCA-C-CAAGTC---AGGG--------CAATCCC--GGG-------CCATTT-GTT-CC-AGGCACGGGATAAGCAATCAGC---CATG--TCC-A-CGTCC-------A---AGAGGAAGCGGGGAGATGATTCG--AATTGGAATAAG--CGGGTG----CCTAAGAAGAA-G-CC----------TTCTTCAGCT-GGGCTGAAGAGGGCTGGAAGCAAG-GCCGATAGGCCATCCCTCCAAATCCAGACACTCCATCATGCTGGGACCACCATGATAACGGTCCCATCCGGAGGAGTATGTGACCTCATCAACACCTATGCCCGAGGATCTGACGAGGGCAACCGCCACACCAGCGAGACTCTGACGTACAAGATCGCCG-TCGACTACCACTTCG-TTGCCGACGCGGCAGCCTGCCGCTACTCCAACACCGGAACCGGTGTAATGTGGCTGGTGTATGACACCACTCC-CGGCGGACAAGCTCC-GACCCCGCAAACTATATTTGCCTACCCTGACACGCTAAAAGCGTGGCCGGCCACATGG-AAAGTTAGCCGGG-AGCTGTGTCATCGCTTCGTGGTGAAACGGCGATGGTTGTTCAACATGGAGACCGACGGTCGGATTGGTTCGGATATCCCTCCCTCGAATACAA-GTTGGAAGCCTTGCAAGCGCAACATCTACTTCCACAAGTTCACGAGTGGGTTGGGAGTGAGAACGCAGTGGAAGAATGTAACGGACGGAGGAGT-TGGTGCCATCCAGAGAGGA-GCCTTGTACATGGTCATTGCCCCCGGCAATGGCCTTACATTTACTGCCCATGGGCAGACCCG-TCTGTACTTTAAGAGTGTTGGCAACCAGTAA--------------TG-AATAAAAACGCCCG-TT-TTATT----------ATA--T-CTG--ATGAAT--GCTGAAAGC-TTAC---ATTA-ATATGTC-----GTGCGATGGC-AC-G---AA-AAAACA-C-ACG---CAA-ACAATACAGGGGGGT---AGTCG--GCGGGCGGC-TAAG--GG--TGGTGCTCGGCGG-GCAGAAC---ATCGAAA-AAT---CAA--GAT-CTATATGAA-TTACA-------CTTCCTC---CGT---------AG-GAGG------AAGC--ACA---GGGGGA----GAATACCACTTCTCCCCCGGCGACATAATGTAAATGATGCAGTTTGCCTCGAAATACTCCAGCTGCCCTGGAGTCATTTCCTTCATCCAATCTTCATCCGAGTTGGCGAGGATTATTGTAGGCTTAGACTTCTTCTGCACCTTTTTCTTCTTACCATACTTGGGGTTTACAATGAAATCCCTCTGACAGCCAACTAACTGTTTCCAACAAGGACAGAATTTAAACGGAATATCATCTACGATGTTGTAGATTGCGT-CTTCGTTGTATGAAGACCAATCAACATTATTTTGCCAGTAATTATGAACCCCTAGGCTTCTGGCCCAAGTAGATTTTCCGGTTCTTGTTGGGCCGACGATGTAGAGGCTCTGCTTTCTTGATCTTT-CATCTGATGACTG-GATACA--GAATCCATCCATTGGAGGTCAGAAATTGCATCCTCGATGGTATAACAGGTAGG-TTGAAGGAGCATGTAAGCTTCGGGACTAACCTGGAAGATGTTAGGCTGGAGCCAATCATTGATTGACTCATTACAAAGTAAATCAGGTGAGGAGGGTG-GATGAGGATTGGTGAACTCTTCCTGAATCTCAGGAAAAAGTTTATTTGCAGAGTATTCAAAATACTGCAATTTTGTGGACCAATCAAAGGGAAGCTCTTTCTGGATCATGGAGAGGTACTCTGCTTTGGAAGTAGCGTGTGAAATAATGTCTCGCATTATTTCATCTTTTGAAGGCTTTTTTTCC-TT-TA-CCTC----TGAATCAGAT---TTTCCTAGGAAGGGGGACTTCCTAGGAATGAAAGTACCTCTCTCAAACACAGCCAGAGGTTCCTTGAGAATGTAATCCCTCACCCTGTTAACTGACTTGGCACTCTGAATATTTGGGTGAAACCCATTTATATCAAAGAACCTTGAGTCAGATATCCTTACCGGCTTCTCTGTCTGAAGCAATGCATGTAAATGCAAACTTCCATCTTTATGTGCCTCTCGGGCACATAGAATGTACTTGGGAATCCAACGAACGACGAGCTCCCAGATCATCTGACAGGCGATTTCAGGATTTTCTGGACACTTTGGATAGGTTAGGAACGTGTTAGCGTTCCTGTGTGAGAA-----CTGACG-------GTTGGA--T-----------------------GAG-GA------GGAGGC---CATAGCCGACGACGGAGGC-TG--AGGCTTAGGGA----TGGCAGA-CTGGGAG--CTC--CAA--A-CTCT------A-TA---GTAT------ACCT-GT----GC-GCCTTCG-AA--AT---CCGC-CG-CT-C--CCTTG---------TCTTATAG----TGGTTGT-AAA-TGGGCCGGA---CCGG-GCC-------GG-----CCCAGCAG---GAAAAGAAGG-CGCGC-AC---
>A1 Ng-Ile-2007
TAATATTACCGCGC-CTTCTTTTCCT-GCGAGGG-CCC-CCT------AGGGCCC-GAGCG-------ATTTGATGTAAAGCC--TGGTCCTG-CTTTGTAT-GA-----TTTATCTAAAGCAGCCC--ATTC----TAAAGAA-TCCGG-TCC-CGG-GCA-CTATAAATT-GCCTAACA-AGTGCGAT-TCATTC---ATGGA----------------------------TCCACAG-AA-CGCC--CTG----------------TATTATCA------GCCGC-GGG-TACCCACAGCAGCTCCGGC---ATCCGCAGGAGTGCCGTGGAGTCGCGTAGGCGAGGTAGCTATTTTGAGCTTTGTTGCACTGATTTGCTTTTACCTGCTTTACCTTTGGGTGCTGAGAGACCTTAT--CTTAGTTCTGAAGGCTCGACAAGGCAGATCCACGGAGGAGCTGATATTTGGAGGACA-AGCTGTGGATAG--GAGCAACCCTATCCCT-----AA-TC-TACCAGC--ACCA-C-CAAGTC---AGGG--------CAATCCC--GGG-------CCATTT-GTT-CC-AGGCACGGGATAAGCATTCAGC---CATG--TCC-A-CGTCC-------A---AGAGGAAGCGGGGAGATGATTCG--AATTGGAGTAAG--CGGGTG----ACTAAGAAGAA-G-CC----------CTCGTCAGCT-GGGCTGAAGAGGGCTGGAAGCAAG-GCCGATAGGCCATCCCTCCAAATCCAGACACTCCAGCATGCTGGGACCACCATGATAACTGTCCCATCCGGAGGAGTATGTGACCTCATCAACACCTATGCCCGAGGATCTGACGAGGGCAATCGCCACACCAGCGAGACTCTCACGTACAAGATCGCCA-TCGACTACCACTTCG-TTGCCGACGCGGCAGCCTGCCGCTACTCCAACACCGGAACCGGTGTAATGTGGCTGGTGTATGACACCACTCC-CGGCGGACAAGCTCC-GACCCCGCAAACTATATTTGCCTACCCTGACACGCTAAAAGCGTGGCCGGCCACATGG-AAGGTGAGCCGGG-AGCTGTGTCATCGCTTCGTGGTGAAACGGCGATGGTTGTTCAACATGGAGACCGACGGGCGGATTGGTTCGGACATTCCTCCCTCGAATGCAA-GTTGGAAGCCTTGCAAGCGCAACATCTACTTCCACAAGTTCACGAGCGGGTTGGGAGTGAGAACGCAGTGGAAGAATGTAACGGACGGAGGAGT-TGGTGCCATCCAGAGAGGA-GCGTTGTACATGGTCATTGCCCCAGGCAATGGTCTTACATTTACTGCCCATGGGCAGACCCG-TCTGTACTTTAAGAGTGTTGGCAACCAGTAA--------------TG-AATAAAAACTCCCG-TT-TTATT----------ATA--T-CTG--ATGAAT--GCTGAAAGC-TTAC---ATTA-ATATGTC-----GTGCGATGGC-AC-G---AA-AAGACA-C-ACG---CAA-TCAATACAGGGGGGT---AGTCG--GCGGGCGGC-TAAG--GG--TGGTGCTCGGCGG-GCAGAAC---ATCGAAA-AAT---CAA--GAT-CTATCTGAA-T-GTA-------CTGCCTC---CGT---------AG-GAGG------CAGC--TCA---GGGGGA----GAATACCACTTCTCCCCTGGCTGCATGATGTATATCATGCAGTTTGCCTCGAAATACTCCAGCTGCCCTGGAGTCATTTCCTTCATCCAATCTTCATCCGAGTTGGCGAGGATTATTGTAGGCTTAGACTTCTTCTGCACCTTTTTCTTCTTACCATACTTGGGGTTTACAATGAAATCCCTCTGACAGCCAACTAACTGTTTCCAACAAGGACAGAATTTAAACGGAATATCATCTACGATGTTGTAGATTGCGT-CTTCGTTGTATGAAGACCAATCAACATTATTTTGCCAGTAATTATGAATCCCTAGGCTTCTGGCCCAAGTAGATTTTCCGGTTCTTGTTGGCCCGACGATGTAGAGGCTCTGCTTTCTTGATCTTT-CATCTGATGACTG-GATACA--GAATCCATCCATTGGAGGTCAGAAATTGCATCCTCGAGGGTATAACAGGTAGG-TTGAAGGAGCATGTATGCTTCGGGACTAACCTGGAAGATGTTAGGCTGGAGCCAATCATTGATTGACTCATTACAAAGTAAATCAGGTGAGGAGGGTG-GATGAGGATTGGTGAATTCTTCCTGAATCTCAGGAAAAAGTTTATTTGCAGAGTATTCAAAATACTGCAATTTTGTGGACCAATCAAAGGGAAGCTCTTTCTGGATCATGGAGAGGTACTCTTCTTTGGAAGTAGCGTGTGAAATAATGTCTCGCATTATTTCATCTTTAGAAGGCTTTTTTTCC-TT-TA-CCTC----TGAATCAGAT---TTTCCTAGGAAGGGGGACTTCCTAGGAATGAAAGTACCTCTCTCAAACACAGCCAGAGGTTCCTTGAGAATGTAATCCCTCACCCTGTTAACTGACTTGGCACTCTGAATATTTGGGTGAAACCCATTTATATCAAAGAACCTTGAGTCAGATATCCTTACCGGCTTCTCTGTCTGAAGCAATGCATGTAAATGCAAACTTCCATCTTTATGTGCCTCTCGGGCACATAGAATATATTTGGGAATCCAACGAACAACGAGCTCCCAGATCATCTGGCAGGCGATTTCAGGATTTTCTGGACACTTTGGATAGGTTAGGAACGTGTTAGCGTTCCTGTGTGAGAA-----CTGACG-------GTTGGA--T-----------------------GAG-GA------GGAGGC---CATAGCCGACGACGGAGGC-TG--AGGCTGAGGGA----TGGCAGA-CTGGGAG--CTC--AAA--A-CTCT------A-TA---GTAT------ACCT-GT----GC-GCCTTCG-AA--AT---CCGC-CG-CT-T--CCTTG---------TCTTATAG----TGGTTGT-AAA-CGGGCCGGA---CCGG-GCC-------GG-----CCCAGCAG---GAAAAGAAGG-CGCGC-AC---
>A1 Ug-Bush-53
TAATATTACCGCGC-CTTCTTTTCCT-GCGAGGG-CCC-GGT------AGGGCCC-GAGCG-------ATTTGATGTAAAGCC--TGGTCCTG-CTTTGTAT-GA-----TTTATCTAAAGCAGCCC--AATC----TAAAGAA-ACCGG-TCC-CGG-GCA-CTATAAATT-GCCTAACA-AGTGCGAT-TCATTC---ATGGA----------------------------TCCACAG-AA-CGCC--CTG----------------TATTATCA------GCCGC-GGG-TACCCACAGCAGCTCCGGC---ATCCGCAGGAGTGCCGTGGAGTCGCGTAGGCGAGGTAGCTATTTTGAGCTTTGTTGCACTGATTTGCTTTTACCTGCTTTACCTTTGGGTGCTGAGAGACCTTAT--CTTAGTTCTGAAGGCTCGACAAGGCAGATCCACGGAGGAGCTGATATTTGGAGGACA-AGCTGTGGATAG--GAGCAACCCTATCCCT-----AA-TC-TACCAGC--ACCA-C-CAAGTC---AGGG--------CAATCCC--GGG-------CCATTT-GTT-CC-AGGCACGGGATAAGCATTCAGC---CATG--TCC-A-CGTCC-------A---AGAGGAAGCGCGGAGATGATTCG--AATTGGAGTAAG--CGGGTG----CCTAAGAAGAA-G-CC----------CTCGTCAGCT-GGGCTGAAGAGGGCTGGAAGCAAG-GCCGATAGGCCATCCCTCCAAATCCAGACACTCCAGCATGCTGGGACCACCATGATAACTGTCCCATCCGGAGGAGTATGTGACCTCATCAACACCTATGCCCGAGGATCTGACGAGGGCAACCGCCACACCAGCGAGACTCTCACGTACAAGATCGCCA-TCGACTACCACTTCG-TTGCCGACGCGGCAGCCTGCCGCTACTCCAACACCGGAACCGGTGTAATGTGGCTGGTGTATGACACCACTCC-CGGCGGACAAGCTCC-GACCCCGCAAACTATATTTGCCTACCCTGACACGCTAAAAGCGTGGCCGGCCACATGG-AAGGTGAGCCGGG-AGCTGTGTCATCGCTTCGTGGTGAAACGGCGATGGTTGTTCAACATGGAGACCGACGGGCGGATTGGTTCGGACATTCCTCCCTCGAATGCAA-GTTGGAAGCCCTGCAAGCGCAACATCTACTTCCACAAGTTCACGAGCGGGTTGGGAGTGAGAACGCAGTGGAAGAATGTAACGGACGGAGGAGT-TGGTGCCATCCAGAGAGGA-GCGTTGTACATGGTCATTGCCCCCGGCAATGGTCTTACATTTACTGCCCATGGGCAGACCCG-TCTGTACTTTAAGAGTGTTGGCAACCAGTAA--------------TG-AATAAAAACTCCCG-TT-TTATT----------ATA--T-CTG--ATGAAT--GCTGAAAGC-TTAC---ATTA-ATATGTC-----GTGCGATGGC-AC-G---AA-AAAACA-C-ACG---CAA-TCAATACAGGGGGGT---AGTAG--GCGGGCGGC-TAAG--GG--TGGTGCTCGGCGG-GCAGAAC---ATCGAAA-AAT---CAA--GAT-CTATCTGAA-T-GTA-------CTGCCTC---CGT---------AG-GAGG------CAGC--TCA---GGGGGA----GAATACCACTTCTCCCCCGGCGACATAATGTAAATGACGCAGTTTGCCTCGAAATACTCCAGCTGCCCTGGAGTCATTTCCTTCATCCAATCTTCATCCGAGTTGGCGAGGATTATTGTAGGCTTAGACTTCTTCTGCACCTTCTTCTTCTTACCATACTTGGGGTTTACAATGAAATCCCTCTGACAGCCAACTAACTGTTTCCAACAAGGACAGAATTTAAACGGAATATCATCTACGATGTTGTAGATTGCGT-CTTCGTTGTATGAAGACCAATCAACATTATTTTGCCAGTAATTATGAACCCCTAGGCTTCTGGCCCAAGTAGATTTTCCGGTTCTTGTTGGCCCGACGATGTAGAGGCTCTGCTTTCTTGATCTTT-CATCTGATGACTG-GATACA--GAATCCATCCATTGGAGGTCAGAAATTGCGTCCTCGAGGGTATAACAGGTAGG-TTGAAGGAGCATGTAAGCTTCGGGACTAACCTGGAAGATGTTAGGCTGGAGCCAATCATTGATTGACTCATTACAAAGCAAATCAGGTGAGGAGGGTG-GATGAGGATTGGTGAACTCTTCCAGAATCTCAGGAAAAAGCTTATTTGCAGAGTATTCAAAATACTGCAATTTTGTGGACCAATCAAAGGGAAGCTCTTTCTGGATCATGGAGAGGTACTCTTCCTTGGAAGTAGCGTGTGAAATAATGTCTCGCATTATTTCATCTTTGGAAGGTTTTTTTTCC-TT-AA-CTTC----TGAATCAGAT---TTTCCTAGGAAGGGGGACTTCCTAGGAATGAAAGTACCTCTCTCAAACACAGCCAGAGGTTCCTTGAGAATGTAATCCCTCACTCTGTTTACTGACTTGGCACTCTGAATGTTTGGGTGAAACCCATTAATATCAAAGAACCTTGAGTCGGATATCCTTACCGGCTTCTCTGTCTGAAGCAATGCATGTAAATGCAAACTTCCATCTTTATGTGCCTCTCGGGCACATAGAATATATTTGGGAATCCAACGAACAACGAGCTCCCAGATCATCTGACAGGCGATTTCAGGATTTTCTGGACACTTTGGATAGGTGAGGAACGTGTTAGCGTTCCTGTGTGAGAA-----CTGACG-------GTTGGA--T-----------------------GAG-GA------GGAGGC---CATAGCCGACGACTGAGGA-TG--AGGCTGAGGGA----TGGCAGA-CTGGGAG--CTC--CAA--A-CTCT------A-TA---CTAT------ACCC-GT----GC-GCCTTCG-AA--AT---CCGC-CG-CT-C--CCTTG---------TCTTATAG----TGGTTGT-AAA-TGGGCCGGA---CCGG-GCC-------GG-----CCCAGCAG---GAAAAGAAGG-CGCGC-AC---
>A1 Ug-Hoi-154
TAATATTACCGCGC-CTTCTTTTCCT-GCGAGGG-CCC-GGT------AGGGCCC-GAGCG-------ATTTGATGTAAAGCC--TGGTCCTG-CTTTGTAT-GA-----TTTATCTAAAGCAGCCC--AATC----TAAAGAA-ACCGG-TCC-CGG-GCA-CTATAAATT-GCCTAACA-AGTGCGAT-TCATTC---ATGGA----------------------------TCCACAG-AA-CGCC--CTG----------------TATTATCA------GCCGC-GGG-TACCCACAGCAGCTCCGGC---ATCCGCAGGAGTGCCGTGGAGTCGCGTAGGCGAGGTAGCTATTTTGAGCTTTGTTGCACTGATTTGCTTTTACCTGCTTTACCTTTGGGTGCTGAGAGACCTTAT--CTTAGTTCTGAAGGCTCGACAAGGCAGATCCACGGAGGAGCTGATATTTGGAGGACA-AGCTGTGGATAG--GAGCAACCCTATCCCT-----AA-TC-TACCAGC--ACCA-C-CAAGTC---AGGG--------CAATCCC--GGG-------CCATTT-GTT-CC-GGGCACGGGATAAGCATTCAGC---CATG--TCC-A-CGTCC-------A---AGAGGAAGCGGGGAGATGATTCG--AATTGGAGTAAG--CGGGTG----CCTAAGAAGAA-G-CC----------TTCTTCAGCT-GGGCTGAAGAGGGCGGGAAGCAAG-GCCGATAGGCCATCCCTCCAAATCCAGACACTCCAGCATGCTGGGACCACCATGATAACTGTCCCATCCGGAGGAGTATGTGACCTCATCAACACCTATGCCCGAGGATCTGACGAGGGCAACCGCCACACCAGCGAGACTCTCACGTACAAGATCGCCA-TCGACTACCACTTCG-TTGCCGACGCGGCAGCCTGCCGCTACTCCAACACCGGAACCGGTGTAATGTGGCTGGTGTATGACACCACTCC-CGGCGGACAAGCTCC-GACCCCGCAAACTATATTTGCCTACCCTGACACGCTGAAAGCGTGGCCGGCCACATGG-AAGGTGAGCCGGG-AGCTGTGTCATCGCTTCGTGGTGAAACGGCGATGGTTGTTCAACATGGAGACCGACGGGCGGATTGGTTCGGACATTCCTCCCTCGAATGCAA-GTTGGAAGCCTTGCAAGCGCAACATCTACTTCCACAAGTTCACGAGCGGGTTGGGAGTGAGAACGCAGTGGAAGAATGTAACGGACGGAGGAGT-TGGTGCCATCCAGAGAGGA-GCGTTGTACATGGTCATTGCCCCCGGCAATGGTCTTACATTTACTGCCCATGGGCAGACCCG-TCTGTACTTTAAGAGTGTTGGCAACCAGTAA--------------TG-AATAAAAACTCCCG-TT-TTATT----------ATA--T-CTG--ATGAAT--GCTGAAAGC-TTAC---ATTA-ATATGTC-----GTGCGATGGC-AC-G---AA-AAAACA-C-ACG---CAA-TCAATACAGGGGGGT---AGTAG--GCGGGCGGC-TAAG--GG--TGGTGCTCGGCGG-GCAGAAC---ATCGAAA-AAT---CAA--GAT-CTATCTGAA-T-GTA-------CTGCCTC---CGT---------AG-GAGG------CAGC--TCA---GGGGGA----GAATACCATTTCTCCCCCGGCGACATAATGTAAATGACGCAGTTTGCCTCGAAATACTCCAGCTGCCCTGGAGTCATTTCCTTCATCCAATCTTCATCCGAGTTGGCGAGGATTATTGTAGGCTTAGACTTCTTCTGCACCTTCTTCTTCTTACCATACTTGGGGTTTACAATGAAATCCCTCTGACAGCCAACTAACTGTTTCCAACAAGGACAGAATTTAAACGGGATATCATCTACGATGTTGTAGATTGCGT-CTTCGTTGTATGAAGACCAATCAACATTATTTTGCCAGTAATTATGAACCCCTAGGCTTCTGGCCCAAGTAGATTTTCCTGTTCTTGTTGGGCCGACGATGTAGAGGCTCTGCTTTCTTGATCTTT-CATCTGATGACTG-GATACA--TTATCCATCCATTGGAGGTCAGAAATTGCATCCTCGAGGGTATAACAGGTAGG-TTGAAGGAGCATGTAAGCTTCGGGACTAACCTGGAAGATGTTAGGCTGGAGCCAATCATTGATTGACTCATTACAAAGTAAATCAGGTGAGGATTGCG-GATGAGGATTGGTGAACTCTTCCTGAATCTCAGGAAAAAGCTTATTTGCGGAGTATTCAAAATACTGCAATTTTGTGGACCAATCATAGGGAAGCTCTTTCTGGATCATGGAGAGGTACTCTTCCTTGGTAGTAGAGTGTGAAATAATGTCTCGCATTATTTCATCTTTGGAAGGCTTTTTTTCC-TT-AA-CTTC----TGAATCAGAT---TTTCCTAGGAAGGGGGACTTCCTAGGAATGAAAGTACCTCTCTCAAACATGGCCAGAGGTTCCTTGAGGATGTAATCCCTCACCCTGTTTACTGACTTGGCACTCTGAATGTTTGGGTGAAACCCATTAATATCAAAGAACCTTGAGTCCGATATTCTTACCGGCTTCTCTGTTTGAAGCAATGCATGTAAATGCAAACTTCCATCTTTATGTGCCTCCCGGGCACATAGAATGTACTTGGGAATCCAACGAACAACGAGCTCCCAGATCATCTGACAGGCGATTTCAGGATTTTCTGGACACTTTGGATAGGTGAGGAACGTGTTAGCGTTCCGGTGTGAGAA-----CTGACG-------GTTGGA--T-----------------------GAG-GA------GGAGGC---CATAGCCGACGACGGAGGC-TG--AGGCTGAGGGA----TGGCAGA-CTGGGAG--CTC--CAA--A-CTCT------A-TA---GCAT------ACCT-GT----GC-GCCTTCG-AA--AT---CCGC-CG-CT-C--CCTTG---------TCTTATAG----TGGTTGT-GTA-TGGGCCGGA---CCGG-GCC-------GG-----CCCAGCAG---GAAAAGAAGG-CGCGC-AC---
>A1 Ug-Hoi-159
TAATATTACCGCGC-CTTCTTTTCCT-GCGAGGG-CCC-GGT------AGGGCCC-GAGCG-------ATTTGATGTAAAGCC--TGGTCCTG-CTTTGTAT-GA-----TTTATCTAAAGCAGCCC--AATC----TAAAGAA-ACCGG-TCC-CGG-GCA-CTATAAATT-GCCTAACA-AGTGCGAT-TCATTC---ATGGA----------------------------TCCACAG-AA-CGCC--CTG----------------TATTATCA------GCCGC-GGG-TACCCACAGCAGCTCCGGC---ATCCGCAGGAGTGCCGTGGAGTCGCGTAGGCGAGGTAGCTATTTTGAGCTTTGTTGCACTGATTTGCTTTTACCTGCTTTACCTTTGGGTGCTGAGAGACCTTAT--CTTAGTTCTGAAGGCTCGACAAGGCAGATCCACGGAGGAGCTGATATTTGGAGGACA-AGCTGTGGATAG--GAGCAACCCTATCCCT-----AA-TC-TACCAGC--ACCA-C-CAAGTC---AGGG--------CAATCCC--GGG-------CCATTT-GTT-CC-AGGCACGGGATAAGCATTCAGC---CATG--TCC-A-CGTCC-------A---AGAGGAAGCGGGGAGATGATTCG--AATTGGAGTAAG--CGGGTG----ACTAAGAAGAA-G-CC----------CTCGTCAGCT-GGGCTGAAGAGGGCTGGGAGCAAG-GCCGATAGGCCATCCCTCCAAATCCAGACACTCCAGCATGCTGGGACCACCATGATAACTGTCCCATCCGGAGGAGTATGTGACCTCATCAACACCTATGCCCGAGGATCTGACGAGGGCAACCGCCACACCAGCGACACTCTCACGTACAAGATCGCCA-TCGACTACCACTTCG-TTGCCGACGCGGCAGCCTGCCGCTACTCCAACACCGGAACCGGTGTAATGTGGCTGGTGTATGACACCACTCC-CGGCGGACAAGCTCC-GACCCCGCAAACTATATTTGCCTACCCTGACACGCTAAAAGCGTGGCCGGCCACATGG-AAGGTGAGCCGGG-AGCTGTGTCATCGCTTCGTGGTGAAACGGCGATGGTTGTTCAACATGGAGACCGACGGGCGGATTGGTTCGGACATTCCTCCCTCGAATGCAA-GTTGGAAGCCTTGCAAGCGCAACATCTACTTCCACAAGTTCACGAGCGGGTTGGGAGTGAGAACGCAGTGGAAGAATGTAACGGACGGAGGAGT-TGGTGCCATCCAGAGAGGA-GCGTTGTACATGGTCATTGCCCCCGGCAATGGTCTTACATTTACTGCCCATGGGCAGACCCG-TCTGTACTTTAAGAGTGTTGGCAACCAGTAA--------------TG-AATAAAAACTCCCG-TT-TTATT----------ATA--T-CTG--ATGAAT--GCTGAAAGC-TTAC---ATTA-ATATGTC-----GTGCGATGGC-AC-G---AA-AAAACA-C-ACG---CAA-TCAATACAGGGGGGT---AGTAG--GCGGGCGGC-TAAG--GG--TGGTGCTCGGCGG-GCAGAAC---ATCGAAA-AAT---CAA--GAT-CTATCTGAA-T-GTT-------CTGCCTC---CGT---------AG-GAGG------CAGC--TCA---GGGGGA----GAATACCACTTCTCCCCCGGCGACATAATGTAAATGACGCAATTTGCCTCGAAATACTCCAGCTGCCCTGGAGTCATTTCCTTCATCCAATCTTCATCCGAGTTGGCGAGGATTATTGTGGGCTTAGACTTCTTCTGCACCTTTTTCTTCTTACCATACTTGGGGTTTACAATGAAATCCCTCTGACAGCCAACTAACTGTTTCCAACAAGGACAGAATTTAAACGGAATATCATCTACGATGTTGTAGATTGCGT-CTTCGTTGTATGAAGACCAATCAACATTATTTTGCCAGTAATTATGAACCCCTAGGCTTCTGGCCCAAGTAGATTTTCCGGTTCTTGTTGGCCCGACGATGTAGAGGCTCTGCTTTCTTGATCTTT-CATCTGATGACTG-GATACA--GAATCCATCCATTGGAGGTCAGAAATTGCATCTTCGAGGGTATAACAGGTAGG-TTGAAGGAGCATGTATGCTTCGGGACTAACCTGGAAGATGTTAGGCTGGAGCCAATCATTGATTGACTCATTACAAAGTAAATCAGGTGAGGAGGGTG-GATGAGGATTGGTGAACTCTTCCTGAATCTCAGGAAAAAGTTTATTTGCAGAGTATTCAAAATACTGCAATTTTGTGGACCAATCAAAGGGAAGCTCTTTCTGGATCATGGAGAGGTACTCTTCTTTGGAAGTAGCGTGTGAAATAATGTCTCGCATTATTTCATCTTTAGAAGGCTTTTTTTCC-TT-TA-CCTC----TGAATCAGAT---TTTCCTAGGAAGGGGGACTTCCTAGGAATGAAAGTACCTCTCTCAAACACAGCCAGAGGTTCCTTGAGAATGTAATCCCTCACCCTGTTAACTGACTTGGCACTCTGAATATTTGGGTGAAACCCATTTATATCAAAGAACCTTGAGTCAGATATCCTTACCGGCTTCTCTGTCTGAAGCAATGCATGTAAATGCAAACTTCCATCTTTATGTGCCTCTCGGGCACATAGAATATATTTGGGAATCCAACGAACAACGAGCTCCCAGATCATCTGGCAGGCGATTTCAGGATTTTCTGGACACTTTGGATAGGTTAGGAACGTGTTAGCGTTCCTGTGTGAGAA-----CTGACG-------GTTGGA--T-----------------------GAG-GA------GGAGGC---CATAGCCGACGACGGAGGC-TG--AGGCTGAGGGA----TGGCAGA-CTGGGAG--CTC--CAA--A-CTCT------A-TA---GTAT------ACCT-GT----GC-GCCTTCG-AA--AT---CCGC-CG-CT-C--CCTTG---------TCTTATAG----TGGTTGT-AAA-TGGGCCGGA---CCGG-GCC-------GG-----CCCAGCAG---GAAAAGAAGG-CGCGC-AC---
>A1 Ug-Jin-219
TAATATTACCGCGC-CTTCTTTTCCT-GCGAGGG-CCC-GGT------AGGGCCC-GAGCG-------ATTTGATGTAAAGCT--TGGTCCTG-CTTTGTAT-GA-----TTCATCTAAAGCAGCCC--AATC----TAAAGAA-ACCGG-TCC-CGG-GCA-CTATAAATT-GCCTAACA-AGTGCGAT-TCATTC---ATGGA----------------------------TCCACAG-AA-CGCC--CTG----------------TATTATCA------GCCGC-GGG-TACCCACAGCAGCTCCGGC---ATCCGCAGGAGTGCCGTGGAGTCGCGTAGGCGAGGTAGCTATTTTGAGCTTTGTTGCACTGATTTGCTTTTACCTGCTTTACCTTTGGGTGCTGAGAGACCTTAT--CTTAGTTCTGAAGGCTCGACAAGGCAGATCCACGGAGGAGTTGATATTTGGAGGACA-AGCTGTGGATAG--GAGCAACCCTATCCCT-----AA-TC-TACCAGC--ACCA-C-CAAGTC---AGGG--------CAATCCC--GGG-------CCATTT-GTT-CC-AGGCACGGGATAAGCATTCAGC---CATG--TCC-A-CGTCC-------A---AGAGGAAGCGGGGAGATGATTCG--AATTGGAGTAAG--CGGGTG----ACTAAGAAGAA-G-CC----------CTCTTCAGCT-GGGCTGAAGCGGGCTGGAAGCAAG-GCCGATAGGCCATCCCTCCAAATCCAGACACTCCAGCATGCTGGGACCACCATGATAACTGTCCCATCCGGAGGAGTATGTGACCTCATCAACACCTATGCCCGAGGATCCGACGAGGGCAACCGCCACACCAGCGAGACTCTCACGTACAAGATCGCCA-TCGACTACCACTTCG-TTGCCGACGCGGCAGCCTGCCGCTACTCCAACACCGGAACCGGTGTAATGTGGCTGGTGTATGACACCACTCC-CGGCGGACAAGCTCC-GACCCCGCAAACTATATTTGCCTACCCTGACACGCTAAAAGCGTGGCCGGCCACATGG-AAGGTGAGCCGGG-AGCTGTGTCATCGCTTCGTGGTGAAACGGCGATGGTTGTTCAACATGGAGACCGACGGGCGGATTGGTTCGGACATTCCTCCCTCGAATGCAA-GTTGGAAGCCCTGCAAGCGCAACATCTACTTCCACAAGTTCACGAGCGGGTTGGGAGTGAGAACGCAGTGGAAGAATGTAACGGACGGAGGAGT-TGGTGCCATCCAGAGAGGA-GCGTTGTACATGGTCATTGCCCCCGGCAATGGTCTTACATTTACTGCCCATGGGCAGACCCG-TCTGTACTTTAAGAGTGTTGGCAACCAGTAA--------------TG-AATAAAAACTCCCG-TT-TTATT----------ATA--T-CTG--ATGAAT--GCTGAAAGC-TTAC---ATTA-ATATGTC-----GTGTGATGGC-AC-G---AA-AAAACA-C-ACG---CAA-TCAATACAGGGGGGT---AGTAG--GCGGGCGGC-TAAG--GG--TGGTGCTCGGCGG-GCAAAAC---ATCGAAA-AAT---CAA--GAT-CTATCTGAA-T-GTA-------CTGCCTC---CGT---------AG-GAGG------CAGC--TCA---GGGGGA----GAATACCACTTCTCCCCCGGCGACATAATGTAAATGGTGCAATTTGCCTCGAAATACTCCAGCTGCCCTGGAGTCATTTCCTTCATCCAATCTTCATCCGAGTTGGCGAGGATTATTGTAGGCTTAGACTTCTTCTGCACCTTCTTCTTCTTACCATACTTGGGGTTTACAATAAAATCCCTCTGACAGCCAACTAACTGTTTCCAACAAGGACAGAATTTAAACGGAATATCATCTACGATGTTGTAGATTGCGT-CTTCGTTGTATGAAGACCAATCAACATTATTTTGCCAGTAATTATGAACCCCTAGGCCTCTGGCCCATGTAGATTTTCCGGTTCTTGTTGGGCCGACGATGTAGAGGCTCTGCTTTCTTGATCTTT-CATCTGATGACTG-GATACA--GAATCCATCCATTGGAGGTCAGAAATTGCATCTTCGAGGGTATAACAGTTAGG-TTGAAGGAGCATGTAAGCTTGGGGACTGACCTGGAAGATATTAGGCTGGAGCCAATCATTGATTGTCTCATTACAAAGCAAATCAGGTGAGGAGGGTG-GATGAGGATTGGTGAACTCTTCCTGAATCTCAGGAAAAAGCTTATTTGCAGAGTATTCAAAATACTGCAATTTTGTGGACCAATCAAAGGGGAGCTCTTTCTGGATCATGGAGAGGTACTCTTCTTTGGAAGTAGCGTGAGAAATAATGTCTCGCATTATTTCATCTTTAGAAGGCTTTTTTTCC-TT-TA-CCTC----TGAATCAGAT---TTTCCTAGGAAGGGGGACTTCCTAGGAATGAAAGTACCTCTCTCAAACACGGCCAGAGGTTCCTTGAGGATGTAATCCCTCACCCTGTTAACTGACTTGGCACTCTGAATGTTTGGGTGAAACCCATTTATGTCAAAGAACCTTGAGTCAGATATCCTTACCGGCTTCTCTGTTTGAAGCAATGCATGTAAATGCAAACTTCCATCTTTATGTGCCTCTCGGGCACATAGAATGTATTTGGGAATCCAACGAACAACGAGCTCCCAGATCATCTGACAGGCGATTTCAGGATTTTCTGGACACTTTGGATAGGTTAGGAACGTGTTAGCGTTCCGGTGTGAGAA-----CTGACG-------GTTGGA--T-----------------------GAG-GA------GGAGGC---CATAGCCGACGACGGAGGT-TG--AGGCTGAGGGA----TGGCAGA-CTGGGAG--CTC--CAA--A-CTCT------A-TA---GCAT------ACCT-GT----GC-GCCTTCG-AA--AT---CCGC-CG-CT-C--CCTTG---------TCTTATAG----TGGTTGC-AAA-TGGGCCGGA---CCGG-GCC-------GG-----CCCAGCAG---GAAAAGAAGG-CGCGC-AC---
>A1 Ug-Kab-82
TAATATTACCGCGC-CTTCTTTTCCT-GCGAGGG-CCC-GGT------AGGGCCC-GAGCG-------ATTTGATGTAAAGCC--TGGTCCTG-CTTTGTAT-GA-----TTTATCTAAAGCAGCCC--AATC----TAAAGAA-ACCGG-TCC-CGG-GCA-CTATAAATT-GCCTAACA-AGTGCGAT-TCATTC---ATGGA----------------------------TCCACAG-AA-CGCC--CTG----------------TATTATCA------GCCGC-GGG-TACCCACAGCAGCTCCGGC---ATCCGCAGGAGTGCCGTGGAGTCGCGTAGGCGAGGTAGCTATTTTGAGCTTTGTTGCACTGATTTGCTTTTACCTGCTTTACCTTTGGGTGCTGAGAGACCTTAT--CTTAGTTCTGAAGGCTCGACAAGGCAGATCCACGGAGGAGCTGATATTTGGAGGACA-AGCTGTGGATAG--GAGCAACCCTATCCCT-----AA-TC-TACCAGC--ACCA-C-CAAGTC---AGGG--------CAATCCC--GGG-------CCATTT-GTT-CC-AGGCACGGGATAAGCATTCAGC---CATG--TCC-A-CGTCC-------A---AGAGGAAGCGGGGAGATGATTCG--AATTGGAGTAAG--CGGGTG----ACTAAGAAGAA-G-CC----------CTCGTCAGCT-GGGCTGAAGAGGGCTGCAAGCAAG-GCCGATAGGCCATCCCTCCAAATCCAGACACTCCAGCATGCTGGGACCACCATGATAACTGTCCCATCCGGAGGAGTATGTGACCTCATCAACACCTATGCCCGAGGATCTGACGAGGGCAACCGCCACACCAGCGAGACTCTCACGTACAAGATCGCCA-TCGACTACCACTTCG-TTGCCGACGCGGCAGCCTGCCGCTACTCCAACACCGGAACCGGTGTAATGTGGCTGGTGTATGACACCACTCC-CGGCGGACAAGCTCC-GACCCCGCAAACTATATTTGCCTACCCTGACACGCTAAAAGCGTGGCCGGCCACATGG-AAGGTGAGCCGGG-AGCTGTGTCATCGCTTCGTGGTGAAACGGCGATGGTTGTTCAACATGGAGACCGACGGGCGGATTGGTTCGGACATTCCTCCCTCGAATGCAA-GTTGGAAGCCTTGCAAGCGCAACATCTACTTCCACAAGTTCACGAGCGGGTTGGGAGTGAGAACGCAGTGGAAGAATGTAACGGACGGAGGAGT-TGGTGCCATCCAGAGAGGA-GCGTTGTACATGGTCATTGCCCCCGGCAATGGTCTTACATTTACTGCCCATGGGCAGACCCG-TCTGTACTTTAAGAGTGTTGGCAACCAGTAA--------------TG-AATAAAAACTCCCG-TT-TTATT----------ATA--T-CTG--ATGAAT--GCTGCAAGC-TTAC---ATTA-ATATGTC-----GTGCGATGGC-AC-G---AA-AAAACA-C-ACG---CAA-TCAATACAGGGGGGT---AGTAG--GCTGGCGGC-TAAG--GG--TGGTGCTCGGCGG-GCAGAAC---ATCGAAA-AAT---CAA--GAT-CTATCTGAA-T-GTA-------CTGCCTC---CGT---------AG-GAGG------CAGC--TCA---GGGGGA----GAATACCACTTCTCCCCCGGCGACATAATGTAAATGACGCAGTTTGCCTCGAAATACTCCAGCTGCCCTGGAGTCATTTCCTTCATCCAATCTTCATCCGAGTTGGCGAGGATTATTGTAGGCTTAGACTTCTTCTGCACCTTCTTCTTCTTACCATACTTGGGGTTTACAATGAAATCCCTCTGACAGCCAACTAACTGTTTCCAACAAGGACAGAATTTAAACGGAATATCATCTACGATGTTGTAGATTGCGT-CTTCGTTGTATGAAGACCAATCAACATTATTTTGCCAGTAATTATGAACCCCTAGGCTTCTGGCCCAAGTAGATTTTCCGGTTCTTGTTGGCCCGACGATGTAGAGGCTCTGCTTTCTTGATCTTT-CATCTGATGACTG-GATACA--GAATCCATCCATTGGAGGTCAGAAATTGCGTCCTCGAGGGTATAACAGGTAGG-TTGAAGGAGCATGTAAGCTTCGGGACTAACCTGGAAGATGTTAGGCTGGAGCCAATCATTGATTGACTCATTACAAAGCAAATCAGGTGAGGAGGGTG-GATGAGGATTGGTGAACTCTTCCTGAATCTCAGGAAAAAGCTTATTTGCAGAGTATTCAAAATACTGCAATTTTGTGGACCAATCAAAGGGAAGCTCTTTCTGGATCATGGAGAGGTACTCTTCCTTGGAAGTAGCGTGTGAAATAATGTCTCGCATTATTTCATCTTTGGAAGGTTTTTTTTCC-TT-AA-CTTC----TGAATCAGAT---TTTCCTAGGAAGGGGGACTTCCTAGGAATGAAAGTACCTCTCTCAAACACAGCCAGAGGTTCCTTGAGAATGTAATCCCTCACCCTGTTTACTGACTTGGCACTCTGAATGTTTGGGTGGAACCCATTAATATCAAAGAACCTTGAGTCGGATATCCTTACCGGCTTCTCTGTCTGAAGCAATGCATGTAAATGCAAACTTCCATCTTTATGTGCCTCTCGGGCACATAGAATATATTTGGGAATCCAACGAACAACGAGCTCCCAGATCATCTGACAGGCGATTTCAGGATTTTCTGGACACTTTGGATAGGTGAGGAACGTGTTAGCGTTCCTGTGTGAGAA-----CTGACG-------GTTGGA--T-----------------------GAG-GA------GGAGGC---CATAGCCGACGACGGAGGA-TG--AGGCTGAAGGA----TGGCAGA-CTGGGAG--CTC--CAA--A-CTCT------A-TA---CTAT------ACCC-GT----GC-GCCTTCG-AA--AT---CCGC-CG-CT-C--CCTTG---------TCTTATAG----TGGTTGT-AAA-TGGGCCGGA---CCGG-GCC-------GG-----CCCAGCAG---GAAAAGAAGG-CGCGC-AC---
>A1 Ug-UKab-F48
TAATATTACCGCGC-CTTCTTTTCCT-GCGAGGG-CCC-GGT------AGGGCCC-GAGCG-------ATTTGATGTAAAGCC--TGGTCCTG-CTTTGTAT-GA-----TTTATCTAAAGCAGCCC--AATC----TAAAGAA-ACCGG-TCC-CGG-GCA-CTATAAATT-GCCTAACA-AGTGCGAT-TCATTC---ATGGA----------------------------TCCACAG-AA-CGCC--CTG----------------TATTATCA------GCCGC-GGG-TACCCACAGCAGCTCCGGC---ATCCGCAGGAGTGCCGTGGAGTCGCGTAGGCGAGGTAGCTATTTTGAGCTTTGTTGCACTGATTTGCTTTTACCTGCTTTACCTTTGGGTGCTGAGAGACCTTAT--CTTAGTTCTGAAGGCTCGACAAGGCAGATCCACGGAGGAGCTGATATTTGGAGGACA-AGCTGTGGATAG--GAGCAACCCTATCCCT-----AA-TC-TACCAGC--ACCA-C-CAAGTC---AGGG--------CAATCCC--GGG-------CCATTT-GTT-CC-AGGCACGGGATAAGCATTCAGC---CATG--TCC-A-CGTCC-------A---AGAGGAAGCGGGGAGATGATTCG--AATTGGAGTAAG--CGGGTG----ACTAAGAAGAA-G-CC----------CTCGTCAGCT-GGGATGAAGAGGGCTGCAAGCAAG-GCCGATAGGCCATCCCTCCAAATCCAGACACTCCAGCATGCTGGGACCACCATGATAACTGTCCCATCCGGAGGAGTATGTGACCTCATCAACACCTATGCCCGAGGATCTGACGAGGGCAACCGCCACACCAGCGAGACTCTCACGTACAAGATCGCCA-TCGACTACCACTTCG-TTGCCGACGCGGCAGCCTGCCGCTACTCCAACACCGGAACCGGTGTAATGTGGCTGGTGTATGACACCACTCC-CGGCGGACAAGCTCC-GACCCCGCAAACTATATTTGCCTACCCTGACACGCTAAAAGCGTGGCCGGCCACATGG-AAGGTGAGCCGGG-AGCTGTGTCATCGCTTCGTGGTGAAACGGCGATGGTTGTTCAACATGGAGACCGACGGGCGGATTGGTTCGGACATTCCTCCCTCGAATGCAA-GTTGGAAGCCTTGCAAGCGCAACATCTACTTCCACAAGTTCACGAGCGGGTTGGGAGTGAGAACGCAGTGGAAGAATGTAACGGACGGAGGAGT-TGGTGCCATCCAGAGAGGA-GCGTTGTACATGGTCATTGCCCCCGGCAATGGTCTTACATTTACTGCCCATGGGCAGACCCG-TCTGTACTTTAAGAGTGTTGGCAACCAGTAA--------------TG-AATAAAAACTCCCG-TT-TTATT----------ATA--T-CTG--ATGAAT--GCTGCAAGC-TTAC---ATTA-ATATGTC-----GTGCGATGGC-AC-G---AA-AAAACA-C-ACG---CAA-TCAATACAGGGGGGT---AGTAG--GCTGGCGGC-TAAG--GG--TGGTGCTCGGCGG-GCAGAAC---ATCGAAA-AAT---CAA--GAT-CTATCTGAA-T-GTA-------CTGCCTC---CGT---------AG-GAGG------CAGC--TCA---GGGGGA----GAATACCACTTCTCCCCCGGCGACATAATGTAAATGACGCAGTTTGCCTCGAAATACTCCAGCTGCCCTGGAGTCATTTCCTTCATCCAATCTTCATCCGAGTTGGCGAGGATTATTGTAGGCTTAGACTTTTTTTGCACCTTCTTCTTCTTACCATACTTGGGGTTTACAATGAAATCCCTCTGACAGCCAACTAACTGTTTCCAACAAGGACAGAATTTAAACGGGAAATCATCTACGATGTTGTAGATTGCGT-CTTCGTTGTATGAAGACCAATCAACATTATTTTGCCAGTAATTATGAACCCCTAGGCTTCTGGCCCAAGTAGATTTTCCGGTTCTTGTTGGGCCGACGATGTAGAGGCTCTGCTTTCTTGATCTTT-CATCTGATGACTG-GATACA--GAATCCATCCATTGGAGGTCAGAAATTGCGTCCTCGAGGGTATAACAGGTAGG-TTGAAGGAGCATGTAAGCTTCGGGACTAACCTGGAAGATGTTAGGCTGGAGCCAATCATTGATTGACTCATTACAAAGCAAATCAGGTGAGGAGGGTG-GATGAGGATTGGTGAACTCTTCCTGAATCTCAGGAAAAAGCTTATTTGCAGAGTATTCAAAATACTGCAATTTTGTGGACCAATCAAAGGGAAGCTATTTCTGGATCATGGAGAGGTACTCTTCCTTGGAAGTAGCGTGTGAAATAATGTCTCGCATTATTTCATCTTTGGAAGGTTTTTTTTCC-TT-AA-CTTC----TGAATCAGAT---TTTCCTAGGAAGGGGGACTTCCTAGGAATGAAAGTACCTCTCTCAAACACAGCCAGAGGTTCCTTGAGAATGTAATCCCTCACCCTGTTTACTGACTTGGCACTCTGAATGTTTGGGTGGAACCCATTAATATCAAAGAACCTTGAGTCGGATATCCTTACCGGCTTCTCTGTCTGAAGCAATGCATGTAAATGCAAACTTCCATCTTTATGTGCCTCTCGGGCACATAGAATATATTTGGGAATCCAACGAACAACGAGCTCCCAGATCATCTGACAGGCGATTTCAGGATTTTCTGGACACTTTGGATAGGTGAGGAACGTGTTAGCGTTCCTGTGTGAGAA-----CTGACG-------GTTGGA--T-----------------------GAG-GA------GGAGGC---CATAGCCGACGACGGAGGA-TG--AGGCTGAAGGA----TGGCAGA-CGGGGAG--CTC--CAA--A-CTCT------A-TA---CTAT------ACCC-GT----GC-GCCTTCG-AA--AT---CCGC-CG-CT-C--CCTTG---------TCTTATAG----TGGTTGT-AAA-TGGGCCGGA---CCGG-GCC-------GG-----CCCAGCAG---GAAAAGAAGG-CGCGC-AC---
>A1 Ug-Kap-292
TAATATTACCGCGC-CTTCTTTTCCT-GCGAGGG-CCC-GGT------AGGGCCC-GAGCG-------ATTTGATGTAAAGCC--TGGTCCTG-CTTTGTAT-GA-----TTTATCTAAAGCAGCCC--AATC----TAAAGAA-ACCGG-TCC-CGG-GCA-CTATAAATT-GCCTAACA-AGTGCGAT-TCATTC---ATGGA----------------------------TCCACAG-AA-CGCC--CTG----------------TATTATCA------GCCGC-GGG-TACCCACAGCAGCTCCGGC---ATCCGCAGGAGTGCCGTGGAGTCGCGTAGGCGAGGTAGCTATTTTGAGCTTTGTTGCACTGATTTGCTTTTACCTGCTTTACCTTTGGGTGCTGAGAGACCTTAT--CTTAGTTCTGAAGGCTCGACAAGGCAGATCCACGGAGGAGCTGATATTTGGAGGACA-AGCTGTGGATAG--GAGCAACCCTATCCCT-----AA-TC-TACCAGC--ACCA-C-CAAGTC---AGGG--------CAATCCC--GGG-------CCATTT-GTT-CC-AGGCACGGGATAAGCATTCAGC---CATG--TCC-A-CGTCC-------A---AGAGGAAGCGGGGAGATGATTCG--AATTGGAGTAAG--CGGGTG----ACTAAGAAGAA-G-CC----------CTCGTCAGCT-GGGCTGAAGAGGGCTGGAAGCAAG-GCCGATAGGCCATCCCTCCAAATCCAGACACTCCAGCATGCTGGGACCACCATGATAACTGTCCCATCCGGAGGAGTATGTGACCTCATCAACACCTATGCCCGAGGATCTGACGAGGGCAACCGCCACACCAGCGAGACTCTCACGTACAAGATCGCCA-TCGACTACCACTTCG-TTGCCGACGCGGCAGCCTGCCGCTACTCCAACACCGGAACCGGTGTAATGTGGCTGGTGTATGACACCACTCC-CGGCGGACAAGCTCC-GACCCCGCAAACTATATTTGCCTACCCTGACACGCTAAAAGCGTGGCCGGCCACATGG-AAGGTGAGCCGGG-AGCTGTGTCATCGCTTCGTGGTGAAACGGCGATGGTTGTTCAACATGGAGACCGACGGGCGGATTGGTTCGGACATTCCTCCCTCGAATGCAA-GTTGGAAGCCCTGCAAGCGCAACATCTACTTCCACAAGTTCACGAGCGGGTTGGGAGTGAGAACGCAGTGGAAGAATGTAACGGACGGAGGAGT-TGGTGCCATCCAGAGAGGA-GCGTTGTACATGGTCATTGCCCCCGGCAATGGTCTTACATTTACTGCCCATGGGCAGACCCG-TCTGTACTTTAAGAGTGTTGGCAACCAGTAA--------------TG-AATAAAAACTCCCG-TT-TTATT----------ATA--T-CTG--ATGAAT--GCTGAAAGC-TTAC---ATTA-ATATGTC-----GTGCGATGGC-AC-G---AA-AAAACA-C-ACG---CAA-TCAATACAGGGGGGT---AGTAG--GCGGGCGGC-TAAG--GG--TGGTGCTCGGCGG-GCAGAAC---ATCGAAA-AAT---CAA--GAT-CTATCTGAA-T-GTA-------CTGCCTC---CGT---------AG-GAGG------CAGC--TCA---GGGGGA----GAATACCACTTCTCCCCCGGCGACATAATGTAAATGACGCAGTTTGCCTCGAAATACTCCAGCTGCCCTGGAGTCATTTCCTTCATCCAATCTTCATCCGAGTTGGCGAGAATTATTGTAGGCTTAGACTTCTTCTGCACCTTCTTCTTCTTACCATACTTGGGGTTTACAATGAAATCCCTCTGACAGCCAACTAACTGTTTCCAACAAGGACAGAATTTAAACGGAATATCATCTACGATGTTGTAGATTGCGT-CTTCGTTGTATGAAGACCAATCAACATTATTTTGCCAGTAATTATGAACCCCTAGGCTTCTGGCCCAAGTAGATTTTCCGGTTCTTGTTGGCCCGACGATGTAGAGGCTCTGCTTTCTTGATCTTT-CATCTGATGACTG-GATACA--GAATCCATCCATTGGAGGTCAGAAATTGCGTCCTCGAGGGTATAACAGGTAGG-TTGAAGGAGCATGTAAGCTTCGGGACTAACCTGGAAGATGTTAGGCTGGAGCCAATCATTGATTGACTCATTACAAAGCAAATCAGGTGAGGAGGGTG-GATGAGGATTGGTGAACTCTTCCTGAATCTCAGGAAAAAGCTTATTTGCAGAGTATTCAAAATACTGCAATTTTGTGGACCAATCAAAGGGAAGCTCTTTCTGGATCATGGAGAGGTACTCTTCCTTGGAAGTAGCGTGTGAAATAATGTCTCGCATTATTTCATCTTTGGAAGGTTTTTTTTCC-TT-AA-CTTC----TGAATCAGAT---TTTCCTAGGAAGGGGGACTTCCTAGGAATGAAAGTACCTCTCTCAAACACAGCCAGAGGTTCCTTGAGAATGTAATCCCTCACTCTGTTTACTGACTTGGCACTCTGAATGTTTGGGTGAAACCCATTAATATCAAAGAACCTTGAGTCGGATATCCTTACCGGCTTCTCTGTCTGAAGCAATGCATGTAAATGCAAACTTCCATCTTTATGTGCCTCTCGGGCACATAGAATATATTTGGGAATCCAACGAACAACGAGCTCCCAGATCATCTGACAGGCGATTTCAGGATTTTCTGGACACTTTGGATAGGTGAGGAACGTGTTAGCGTTCCTGTGTGAGAA-----CTGACG-------GTTGGA--T-----------------------GAG-GA------GGAGGC---CATAGCCGACGACGGAGGA-TG--AGGCTGAGGGA----TGGCAGA-CTGGGAG--CTC--CAA--A-CTCT------A-TA---CTAT------ACCC-GT----GC-GCCTTCG-AA--AT---CCGC-CG-CT-C--CCTTG---------TCTTATAG----TGGTTGT-AAA-TGGGCCGGA---CCGG-GCC-------GG-----CCCAGCAG---GAAAAGAAGG-CGCGC-AC---
>A1 Ug-UKas-F42
TAATATTACCGCGC-CTTCTTTTCCT-GCGAGGG-CCC-GGT------AGGGCCC-GAGCG-------ATTTGATGTAAAGCC--TGGTCCTG-CTTTGTAT-GA-----TTTATCTAAAGCAGCCC--AATC----TAAAGAA-ACCGG-TCC-CGG-GCA-CTATAAATT-GCCTAACA-AGTGCGAT-TCATTC---ATGGA----------------------------TCCACAG-AA-CGCC--CTG----------------TATTATCA------GCCGC-GGG-TACCCACAGCAGCTCCGGC---ATCCGCAGGAGTGCCGTGGAGTCGCGTAGGCGAGGTAGCTATTTTGAGCTTTGTTGCACTGATTTGCTTTTACCTGCTTTACCTTTGGGTGCTGAGAGACCTTAT--CTTAGTTCTGAAGGCTCGACAAGGCAGATCCACGGAGGAGCTGATATTTGGAGGACA-AGCTGTGGATAG--GAGCAACCCTATCCCT-----AA-TC-TACCAGC--ACCA-C-CAAGTC---AGGG--------CAATCCC--GGG-------CCATTT-GTT-CC-GGGCACGGGATAAGCATTCAGC---CATG--TCC-A-CGTCC-------A---AGAGGAAGCGGGGAGATGATTCG--AATTGGAGTAAG--CGGGTG----CCTAAGAAGAA-G-CC----------TTCTTCAGCT-GGGCTGAAGAGGGCGGGAAGCAAG-GCCGATAGGCCATCCCTCCAAATCCAGACACTCCAGCATGCTGGGACCACCATGATTACTGTCCCATCCGGAGGAGTATGTGACCTCATCAACACCTATGCCCGAGGATCTGACGAGGGCAACCGCCACACCAGCGAGACTCTCACGTACAAGATCGCCA-TCGACTACCACTTCG-TTGCCGACGCGGCAGCCTGCCGCTACTCCAACACCGGAACCGGTGTAATGTGGCTGGTGTATGACACCACTCC-CGGCGGACAAGCTCC-GACCCCGCAAACTATATTTGCCTACCCTGACACGCTGAAAGCGTGGCCGGCCACATGG-AAGGTGAGCCGGG-AGCTGTGTCATCGCTTCGTGGTGAAACGGCGATGGTTGTTCAACATGGAGACCGACGGGCGGATTGGTTCGGACATTCCTCCCTCGAATGCAA-GTTGGAAGCCTTGCAAGCGCAACATCTACTTCCACAAGTTCACGAGCGGGTTGGGAGTGAGAACGCAGTGGAAGAATGTAACGGACGGAGGAGT-TGGTGCCATCCAGAGAGGA-GCGTTGTACATGGTCATTGCCCCCGGCAATGGTCTTACATTTACTGCCCATGGGCAGACCCG-TCTGTACTTTAAGAGTGTTGGCAACCAGTAA--------------TG-AATAAAAACTCCCG-TT-TTATT----------ATA--T-CTG--ATGAAT--GCTGAAAGC-TTAC---ATTA-ATATGTC-----GTGCGATGGC-AC-G---AA-AAAACA-C-ACG---CAA-TCAATACAGGGGGGT---AGTAG--GCGGGCGGC-TAAG--GG--TGGTGCTCGGCGG-GCAGAAC---ATCGAAA-AAT---CAA--GAT-CTATCTGAA-T-GTA-------CTGCCTC---CGT---------AG-GAGG------CAGC--TCA---GGGGGA----GAATACCACTTCTCCCCCGGCGACATAATGTAAATGACGCAGTTTGCCTCGAAATACTCCAGCTGCCCTGGAGTCATTTCCTTCATCCAATCTTCATCCGAGTTGGCGAGGATTATTGTAGGCTTAGACTTCTTCTGCACCTTCTTCTTCTTACCATACTTGGGGTTTACAATGAAATCCCTCTGACAGCCAACTAGCTGTTTCCAACAAGGACAGAATTTAAAGGGGATATCATCTACGATGTTGTAGATTGCGT-CTTCGTTGTATGAAGACCAATCAACATTATTTTGCCAGTAATTATGAACCCCTAGGCTTCTGGCCCAAGTAGATTTTCCTGTTCTTGTTGGGCCGACGATGTAGAGGCTCTGCTTTCTTGATCTTT-CATCTGATGACTG-GATACA--TTATCCATCCATTGGAAGTCAGAAATTGCATCCTCGAGGGTATAACAGGTAGG-TTGAAGTAGCATGTAAGCTTCGGGACTAACCTGGAAGATGTTAGGCTGGAGCCAATCATTGATTGACTCATTACCAAGTAAATCAGGTGAGGATTGCG-GATGAAGATTGGTGAACTCTTCCTGAATCTCAGGAAAAAGCTTATTTGCAGAGTATTCAAAATACTGCAATTTTGTGGACCAATCATAGGGAAGCTCTTTCTGGATCATGGAGAGGTATTCTTCCTTGGAAGTAGAGTGTGAAATAATGTCTCGCATTATTTCATCTTTGGAAGGCTTTTTTTCC-TT-AA-CTTC----TGAATCAGAT---TTTCCTAGGAAGGGGGACTTCCTAGGAATGAAAGTACCTCTCTCAAACATAGCCAGAGGTTCCTTGAGGATGTAATCCCTCACCCTGTTTACTGACTTGGCACTCTGAATGTTTGGGTGAAACCCATTAATATCAAAGAACCTTGAGTCTGATATTCTTACCGGCTTCTCTGTTTGAAGCAATGCATGTAAATGCAAACTTCCATCTTTATGTGCCTCCCGGGCACATAGAATGTATTTGGGAATCCAACGAACAACGAGCTCCCAGATCATCTGACAGGCGATTTCAGGATTTTCTGGACACTTTGGATAGGTGAGGAACGTGTTAGCGTTCCGGTGTGAGAA-----CTGACG-------GTTGGA--T-----------------------GAG-GA------GGAGGC---CATAGCCGACGACGGAGGC-TG--AGGCTGAGGGA----TGGCAGA-CTGGGAG--CTC--CAA--A-CTCT------A-TA---GCAT------ACCT-GT----GC-GCCTTCG-AA--AT---CCGC-CG-CT-C--CCTTG---------TCTTATAG----TGGTTGT-GAA-TGGGCCGGA---CCGG-GCC-------GG-----CCCAGCAG---GAAAAGAAGG-CGCGC-AC---
>A1 Ug-Luw-103
TAATATTACCGCGC-CTTCTTTTCCT-GCGAGGG-CCC-GGT------AGGGCCC-GAGCG-------ATTTGATGTAAAGCT--TGGTCCTG-CTTTGTAT-GA-----TTTATCTAAAGCAGCCC--AATC----TAAGGAA-ACCGG-TCC-CGG-GCA-CTATAAATT-GCCTAACA-AGTGCGAT-TCATTC---ATGGA----------------------------TCCACAG-AA-CGCC--CTG----------------TATTATCA------GCCGC-GGG-TACCCACAGCAGCTCCGGC---ATCCGCAGGAGTGCCGTGGAGTCGCGTAGGCGAGGTAGCTATTTTGAGCTTTGTTGCACTGATTTGCTTTTACCTGCTTTACCTTTGGGTGCTGAGAGACCTTAT--CTTAGTTCTGAAGGCTCGACAAGGCAGATCCACGGAGGAGCTGATATTTGGAGGACA-AGCTGTGGATAG--GAGCAACCCTATCCCT-----AA-TC-TACCAGC--GCCA-C-CAAGTC---AGGG--------CAATCCC--GGG-------CCATTT-GTT-CC-AGGCACGGGATAAGCATTCAGC---CATG--TCC-A-CGTCC-------A---AGAGGAAGCGGGGAGATGATTCG--AATTGGAGTAAG--CGGGTG----CCTAAGAAGAA-G-CC----------CTCTTCAGCT-GGGCTGAAGCGGGCTGGAAGCAAG-GCCGATAGGCCATCCCTCCAAATCCAGACACTCCAGCATGCTGGGACCACCATGATAACTGTCCCATCCGGAGGCGTATGTGACCTCATCAACACCTATGCCCGAGGATCTGACGAGGGCAACCGCCACACCAGCGAGACTCTCACGTACAAGATCGCCA-TCGACTACCACTTCG-TTGCTGACGCGGCAGCCTGCCGCTACTCCAACACCGGAACCGGTGTAATGTGGCTGGTGTATGACACCACTCC-CGGCGGACAAGCTCC-GACCCCGCAAACTATATTTGCCTACCCTGACACGCTAAAAGCGTGGCCGGCCACATGG-AAGGTGAGCCGGG-AGCTGTGTCATCGCTTCGTGGTGAAACGGCGATGGTTGTTCAACATGGAGACCGACGGGCGGATTGGTTCGGACATTCCTCCCTCGAATGCAA-GTTGGAAGCCCTGCAAGCGCAACATCTACTTCCACAAGTTCACGAGCGGGTTGGGAGTGAGAACGCAGTGGAAGAATGTAACGGACGGAGGAGT-TGGTGCCATCCAGAGAGGA-GCGTTGTACATGGTCATTGCCCCCGGCAATGGTCTTACATTTACTGCCCATGGGCAGACCCG-TCTGTACTTTAAGAGTGTTGGCAACCAGTAA--------------TG-AATAAAAACTCCCG-TT-TTATT----------ATA--T-CTG--ATGAAT--GCTGAAAGC-TTAC---ATTA-ATATGTC-----GTGCGATGGC-AC-G---AA-AAAACA-C-ACG---CAA-TCAATACAGGGGGGT---AGTAG--GCGGGCGGC-TAAG--GG--TGGTGCTCGGCGG-GCAAAAC---ATCGAAA-AAT---CAA--GAT-CTATCTGAA-T-GTA-------CTGCCTC---CGT---------AG-GAGG------CAGC--TCA---GGGGGA----GAATACCATTTCTCCCCCGGCGACATAATGTAAATGGTGCAATTTGCCTCGAAATACTCCAGCTGCCCTGGAGTCATTTCCTTCATCCAATCTTCATCCGAGTTGGCGAGGATTATTGTAGGCTTAGACTTCTTCTGCACCTTCTTCTTCTTACCATACTTGGGGTTTACAATGAAATCCCTCTGACAGCCAACTAACTGTTTCCAACAAGGACAGAATTTAAACGGAATATCATCTACGATGTTGTAGATTGCGT-CTTCATTGTATGAAGACCAATCAACATTATTTTGCCAGTAATTATGAACCCCTAGGCCTCTGGCCCAAGTAGATTTTCCGGTTCTTGTTGGGCCGACGATGTAGAGGCTCTGCTTTCTTGATCTTT-CATCTGATGACTG-GATACA--GAATCCATCCATTGGAGGTCAGAAATTGCATCTTCGAGGGTATAACAGTTAGG-TTGAAGGAGCATGTAAGCTTGGGGACTGACCTGGAAGATATTAGGCTGGAGCCAATCATTGATTGTCTCATTACAAAGCAAATCAGGTGAGGAGGGTG-GATGAGGATTGGTGAACTCTTCCTGAATCTCAGGAAAAAGCTTATTTGCAGAGTATTCAAAATACTGCAATTTTGTGGACCAATCAAAGGGGAGCTCTTTCTGGATCATGGAGAGGTACTCTTCTTTGGAAGTAGCGTGTGAAATAATGTCTCGCATTATTTCATCTTTAGAAGGCTTTTTTTCC-TT-TA-CCTC----TGAATCAGAT---TTTCCTAGGAAGGGGGACTTCCTAGGAATGAAAGTACCTCTCTCAAACACAGCCAGAGGTTCCTTGAGGATGTAATCCCTCACCCTGTTAACTGACTTGGCACTCTGAATGTTTGGGTGAAACCCATTTATGTCAAAGAACCTTGAGTCAGATATCCTTACCGGCTTCTCTGTTTGAAGCAATGCATGTAAATGCAAACTTCCATCTTTATGTGCCTCTCGGGCACATAGAATGTATTTGGGAATCCAACGAACAACGAGCTCCCAGATCATCTGACAGGCGATTTCAGGATTTTCTGGACACTTTGGATAGGTTAGGAACGTGTTAGCGTTCCGGTGTGAGAA-----CTGACG-------GTTGGA--T-----------------------GAG-GA------GGAGGC---CATAGCCGACGACGGAGGT-TG--AGGCTGAGGGA----TGGCAGA-CTGGGAG--CTC--CAA--A-CTCT------A-TA---GCAT------ACCT-GT----GC-GCCTTCG-AA--AT---CCGC-CG-CT-C--CCTTG---------TCTTATAG----TGGTTGC-AAA-TGGGCCGGA---CCGG-GCC-------GG-----CCCAGCAG---GAAAAGAAGG-CGCGC-AC---
>A1 Ug-Masin-149
TAATATTACCGCGC-CTTCTTTTCCT-GCGAGGG-CCC-GGT------AGGGCCC-GAGCG-------ATTTGATGTAAAGCC--TGGTCCTG-CTTTGTAT-GA-----TTTATCTAAAGCAGCCC--AATC----TAAAGAA-ACCGG-TCC-CGG-GCA-CTATAAATT-GCCTAACA-AGTGCGAT-TCATTC---ATGGA----------------------------TCCACAG-AA-CGCC--CTG----------------TATTATCA------GCCGC-GGG-TACCCACAGCAGCTCCGGC---ATCCGCAGGAGTGCCGTGGAGTCGCGTAGGCGAGGTAGCTATTTTGAGCTTTGTTGCACTGATTTGCTTTTACCTGCTTTACCTTTGGGTGCTGAGAGACCTTAT--CTTAGTTCTGAAGGCTCGACAAGGCAGATCCACGGAGGAGCTGATATTTGGAGGACA-AGCTGTGGATAG--GAGCAACCCTATCCCT-----AA-TC-TACCAGC--ACCA-C-CAAGTC---AGGG--------CAATCCC--GGG-------CCATTT-GTT-CC-AGGCACGGGATAAGCATTCAGC---CATG--TCC-A-CGTCC-------A---AGAGGAAGCGGGGAGATGATTCG--AATTGGAGTAAG--CGGGTG----ACTAAGAAGAA-G-CC----------CTCGTCAGCT-GGGCTGAAGAGGGCTGGAAGCAAG-GCCGATAGGCCATCCCTCCAAATCCAGACACTCCAGCATGCTGGGACCACCATGATAACTGTCCCATCCGGAGGAGTATGTGACCTCATCAACACCTATGCCCGAGGATCTGACGAGGGCAACCGCCACACCAGCGAGACTCTCACGTACAAGATCGCCA-TCGACTACCACTTCG-TTGCCGACGCGGCAGCCTGCCGCTACTCCAACACCGGAACCGGTGTAATGTGGCTGGTGTATGACACCACTCC-CGGCGGACAAGCTCC-GACCCCGCAAACTATATTTGCCTACCCTGACACGCTAAAAGCGTGGCCGGCCACATGG-AAGGTGAGCCGGG-AGCTGTGTCATCGCTTCGTGGTGAAACGGCGATGGTTGTTCAACATGGAGACCGACGGGCGGATTGGTTCGGACATTCCTCCCTCGAATGCAA-GTTGGAAGCCTTGCAAGCGCAACATCTACTTCCACAAGTTCACGAGCGGGTTGGGAGTGAGAACGCAGTGGAAGAATGTAACGGACGGAGGAGT-TGGTGCCATCCAGAGAGGA-GCGTTGTACATGGTCATTGCCCCCGGCAATGGTCTTACATTTACTGCCCATGGGCAGACCCG-TCTGTACTTTAAGAGTGTTGGCAACCAGTAA--------------TG-AATAAAAACTCCCG-TT-TTATT----------ATA--T-CGG--ATGAAT--GCTGAAAGC-TTAC---ATTA-ATATGTC-----GTGCGATGGC-AC-G---AA-AAAACA-C-ACG---CAA-TCAATACAGGGGGGT---AGTAG--GCGGGCGGC-TAAG--GG--TGGTGCTCGGCGG-GCAAAAC---ATCGAAA-AAT---CAA--GAT-CTATCTGAA-T-GTA-------CTGCCTC---CGT---------AG-GAGG------CAGC--TCA---GGGGGA----GAATACCACTTCTCCCCCGGCGACATAATGTAAATGACGCAGTTTGCCTCGAAATACTCCAGCTGCCCTGGAGTCATTTCCTTCATCCAATCTTCATCCGAGTTGGCGAGGATTATTGTAGGCTTAGACTTCTTCTGCACCTTCTTCTTCTTACCATACTTGGGGTTTACAATGAAATCCCTCTGACAGCCAACTAACTGTTTCCAACAAGGACAGAATTTAAACGGAATATCATCTACGATGTTGTAGATTGCGT-CTTCGTTGTATGAAGACCAATCAACATTATTTTGCCAGTAATTATGAACCCCTAGGCTTCTGGCCCAAGTAGATTTTCCGGTTCTTGTTGGCCCGACGATGTAGAGGCTCTGCTTTCTTGATCTTT-CATCTGATGACTG-GATACA--GAATCCATCCATTGGAGGTCAGAAATTGCGTCCTCGAGGGTATAACAGGTAGG-TTGAAGGAGCATGTAAGCTTCGGGACTAACCTGGAAGATGTTAGGCTGGAGCCAATCATTGATTGACTCATTACAAAGCAAATCAGGTGAGGAGGGTG-GATGAGGATTGGTGAACTCTTCCTGAATCTCAGGAAAAAGCTTATTTGCAGAGTATTCAAAATACTGCAATTTTGTGGACCAATCAAAGGGAAGCTCTTTCTGGATCATGGAGAGGTACTCTTCCTTGGAAGTAGCGTGTGAAATAATGTCTCGCATTATTTCATCTTTGGAAGGTTTTTTTTCC-TT-AA-CTTC----TGAATCAGAT---TTTCCTAGGAAGGGGGACTTCCTAGGAATGAAAGTACCTCTCTCAAACACAGCCAGAGGTTCCTTGAGAATGTAATCCCTCACCCTGTTTACTGACTTGGCACTCTGAATGTTTGGGTGAAACCCATTAATATCAAAGAACCTTGAGTCGGATATCCTTACCGGCTTCTCTGTCTGAAGCAATGCATGTAAATGCAAACTTCCATCTTTATGTGCCTCTCGGGCACATAGAATATATTTGGGAATCCAACGAACAACGAGCTCCCAGATCATCTGACAGGCGATTTCAGGATTTTCTGGACACTTTGGATAGGTGAGGAACGTGTTAGCGTTCCTGTGTGAGAA-----CTGACG-------GTTGGA--T-----------------------GAG-GA------GGAGGC---CATAGCCGACGACGGAGGA-TG--AGGCTGAGGGA----TGGCAGA-CTGGGAG--CTC--CAA--A-CTCT------A-TA---CTAT------ACCC-GT----GC-GCCTTCG-AA--AT---CCGC-CG-CT-C--CCTTG---------TCTTATAG----TGGTTGT-AAA-TGGGCCGGA---CCGG-GCC-------GG-----CCCAGCAG---GAAAAGAAGG-CGCGC-AC---
>A1 Ug-Mask-18
TAATATTACCGCGC-CTTCTTTTCCT-GCGAGGG-CCT-GGT------AGGGCCC-GAGCG-------ATTTGATGTAAAGCC--TGGTCCTG-CTTTGTAT-GA-----TTTATCTAAAGCAGCCC--AATC----TAAAGAA-ACCGG-TCC-CGG-GCA-CTATAAATT-GCCTAACA-AGTGCGAT-TCATTC---ATGGA----------------------------TCCACAG-AA-CGCC--CTG----------------TATTATCA------GCCGC-GGG-TACCCACAGCAGCTCCGGC---ATCCGCAGGAGTGCCGTGGAGTCGCGTAGGCGAGGTAGCTATTTTGAGCTTTGTTGCACTGATTTGCTTTTACCTGCTTTACCTTTGGGTGCTGAGAGACCTTAT--CTTAGTTCTGAAGGCTCGACAAGGCAGATCCACGGAGGAGCTGATATTTGGAGGACA-AGCTGTGGATAG--GAGCAACCCTATCCCT-----AA-TC-TACCAGC--ACCA-C-CAAGTC---AGGG--------CAATCCC--GGG-------CCATTT-GTT-CC-GGGCACGGGATAAGCATTCAGC---CATG--TCC-A-CGTCC-------A---AGAGGAAGCGGGGAGATGATTCG--AATTGGAGTAAG--CGGGTG----CCTAAGAAGAA-G-CC----------TTCTTCAGCT-GGGCTGAAGAGGGCGGGAAGCAAG-GCCGATAGGCCATCCCTCCAAATCCAGACACTCCAGCATGCTGGGACCACCATGATAACTGTCCCATCCGGAGGAGTATGTGACCTCATCAACACCTATGCCCGAGGATCTGACGAGGGCAACCGCCACACCAGCGAGACTCTCACGTACAAGATCGCCA-TCGACTACCACTTCG-TTGCCGACGCGGCAGCCTGCCGCTACTCCAACACCGGAACCGGTGTAATGTGGCTGGTGTATGACACCACTCC-CGGCGGACAAGCTCC-GACCCCGCAAACTATATTTGCCTACCCTGACACGCTGAAAGCGTGGCCGGCCACATGG-AAGGTGAGCCGGG-AGCTGTGTCATCGCTTCGTGGTGAAACGGCGATGGTTGTTCAACATGGAGACCGACGGGCGGATTGGTTCGGACATTCCTCCCTCGAATGCAA-GTTGGAAGCCTTGCAAGCGCAACATCTACTTCCACAAGTTCACGAGCGGGTTGGGAGTGAGAACGCAGTGGAAGAATGTAACGGACGGAGGAGT-TGGTGCCATCCAGAGAGGA-GCGTTGTACATGGTCATTGCCCCCGGCAATGGTCTTACATTTACTGCCCATGGGCAGACCCG-TCTGTACTTTAAGAGTGTTGGCAACCAGTAA--------------TG-AATAAAAACTCCCG-TT-TTATT----------ATA--T-CTG--ATGAAT--GCTGAAAGC-TTAC---ATTA-ATATGTC-----GTGCGATGGC-AC-G---AA-AAAACA-C-ACG---CAA-TCAATACAGGGGGGT---AGTAG--GCGGGCGGC-TAAG--GG--TGGTGCTCGGCGG-GCAGAAC---ATCGAAA-AAT---CAA--GAT-CTATCTGAA-T-GTA-------CTGCCTC---CGT---------AG-GAGG------CAGC--TCA---GGGGGA----GAATACCATTTCTCCCCCGGCGACATAATGTAAATGACGCAGTTTGCCTCGAAATACTCCAGCTGCCCTGGAGTCATTTCCTTCATCCAATCTTCATCCGAGTTGGCGAGGATTATTGTAGGCTTAGACTTCTTCTGCACCTTCTTCTTCTTACCATACTTGGGGTTTACAATGAAATCCCTCTGACAGCCAACTAACTGTTTCCAACAAGGACAGAATTTAAACGGGATATCATCTACGATGTTGTAGATTGCGT-CTTCGTTGTATGAAGACCAATCAACATTATTTTGCCAGTAATTATGAAACCCTAGGCTTCTGGCCCAAGTAGATTTTCCTGTTCTTGTTGGGCCGACGATGTAGAGGCTCTGCTTTCTTGATCTTT-CATCTGATGACTG-GATACA--TTATCCATCCATTGGAGGTCAGAAATTGCATCCTCTAGGGTATAACAGGTAGG-TTGAAGGAGCATGTAAGCTTCGGGACTAACCTGGAAGATGTTAGGCTGGAGCCAATCATTGATTGACTCATTACAAAGTAAATCAGGTGAGGATTGCG-GATGAGGATTGGTGAACTCTTCCTGAATCTCAGGAAAAAGCTTATTTGCAGAGTATTCAAAATACTGCAATTTTGTGGACCAATCATAGGGAAGCTCTTTCTGGATCATGGAGAGGTACTCTTCCTTGGTAGTAGAGTGTGAAATAATGTCTCGCATTATTTCATCTTTGGAAGGCTTTTTTTCC-TT-AA-CTTC----GGAATCAGAT---TTTCCTAGGAAGGGGGACTTCCTAGGAATGAAAGTACCTCTCTCAAACATGGCCAGAGGTTCCTTGAGGATGTAATCCCTCACCCTGTTTACTGACTTGGCACTCTGAATGTTTGGGTGAAACCCATTAATATCAAAGAACCTTGAGTCCGATATTCTTACCGGCTTCTCTGTTTGAAGCAATGCATGTAAATGCAAACTTCCATCTTTATGTGCCTCCCGGGCACATAGAATGTACTTGGGAATCCAACGAACAACGAGCTCCCAGATCATCTGACAGGCGATTTCAGGATTTTCTGGACACTTAGGATAGGTGAGGAACGTGTTAGCGTTCCGGTGTGAGAA-----CTGACG-------GTTGGA--T-----------------------GAG-GA------GGAGGC---CATAGCCGACGACGGAGGC-TG--AGGCTGAGGGA----TGGCAGA-CTGGGAG--CTC--CAA--A-CTCT------A-TA---GCAT------ACCT-GT----GC-GCCTTCG-AA--AT---CCGC-CG-CT-C--CCTTG---------TCTTATAG----TGGTTGT-GAA-TGGGCCGGA---CCGG-GCC-------GG-----CCCAGCAG---GAAAAGAAGG-CGCGC-AC---
>A1 Ug-Mask-21
TAATATTACCGCGC-CTTCTTTTCCT-TCGAGGG-CCC-GGA------AGGGCCC-GAGCG-------ATTTGATGTAAAGCC--TGGTCCTG-CTTTGTAT-GA-----TTTATCTAAAGCAGCCC--AATC----TAAAGAA-ACCGG-TCC-CGG-GCA-CTATAAATT-GCCTAACA-AGTGCGAT-TCATTC---ATGGA----------------------------TCCACAG-AA-CGCC--CTG----------------TATTATCA------GCCGC-GGG-TACCCACAGCAGCTCCGGC---ATCCGCAGGAGTGCCGTGGAGTCGCGTAGGCGAGGTAGCTATTTTGAGCTTTGTTGCACTGATTTGCTTTTACCTGCTTTACCTTTGGGTGTTGAGAGACCTTAT--CTTAGTTCTGAAGGCTCGACAAGGCAGATCCACGGAGGAGCTGATATTTGGAGGACA-AGCTGTGGATAG--GAGCAACCCTATCCCT-----AA-TC-TACCAGC--ACCA-C-CAAGTC---AGGG--------CAATCCC--GGG-------CCATTT-GTT-CC-GGGCACGGGATAAGCATTCAGC---CATG--TCC-A-CGTCC-------A---AGAGGAAGCGGGGAGATGATTCG--AATTGGAGTAAG--CGGGTG----CCTAAGAAGAA-G-CC----------TTCTTCAGCT-GGGCTGAAGAGGGCGGGAAGCAAG-GCCGATAGGCCATCCCTCCAAATCCAGACACTCCAGCATGCTGGGACCACCATGATAACTGTCCCATCCGGAGGAGTATGTGACCTCATCAACACCTATGCCCGAGGATCTGACGAGGGCAACCGCCACACCAGCGAGACTCTCACGTACAAGATCGCCA-TCGACTACCACTTCG-TTGCCGACGCGGCAGCCTGCCGCTACTCCAACACCGGAACCGGTGTAATGTGGCTGGTGTATGACACCACTCC-CGGCGGACAAGCTCC-GACCCCGCAAACTATATTTGCCTACCCTGACACGCTGAAAGCGTGGCCGGCCACATGG-AAGGTGAGCCGGG-AGCTGTGTCATCGCTTCGTGGTGAAACGGCGATGGTTGTTCAACATGGAGACCGACGGGCGGATTGGTTCGGACATTCCTCCTTCGAATGCAA-GTTGGAAGCCTTGCAAGCGCAACATCTACTTCCACAAGTTCACGAGCGGGTTGGGAGTGAGAACGCAGTGGAAGAATGTAACGGACGGAGGAGT-TGGTGCCATCCAGAGAGGA-GCGTTGTACATGGTCATTGCCCCCGGCAATGGTCTTACATTTACTGCCCATGGGCAGACCCG-TCTGTACTTTAAGAGTGTTGGCAACCAGTAA--------------TG-AATAAAAACTCCCG-TT-TTATT----------ATA--T-CTG--ATGAAT--GCTGAAAGC-TTAC---ATTA-ATATGTC-----GTGCGATGGC-AC-G---AA-AAAACA-C-ACG---CAA-TCAATACAGGGGGGT---AGTAG--GCGGGCGGC-TAAG--GG--TGGTGCTCGGCGG-GCAGAAC---ATCGAAA-AAT---CAA--GAT-CTATCTGAA-T-GTA-------CTGCCTC---CGT---------AG-GAGG------CAGC--TCA---GGGGGA----GAATACCATTTCTCCCCCGGCGACATAATGTAAATGACGCAGTTTGCCTCGAAATACTCCAGCTGCCCTGGAGTCATTTCCTTCATCCAATCTTCATCCGAGTTGGCGAGGATTATTGTAGGCTTAGACTTCTTCTGCACCTTCTTCTTCTTACCATACTTGGGGTTTACAATGAAATCCCTCTGACAGCCAACTAACTGTTTCCAACAAGGACAGAATTTAAACGGGATATCATCTACGATGTTGTAGATTGCGT-CTTCGTTGTATGAAGACCAATCAACATTATTTTGCCAGTAATTATGAACCCCTAGGCTTCTGGCCCAAGTAGATTTTCCTGTTCTTGTTGGGCCGACGATGTAGAGGCTCTGCTTTCTTGATCCTT-CATCTGATGACTG-GATAAA--TTATCCATCCATTGGAGGTCAGAAATTGCATCCTCGAGGGTATAACAGGTAGG-TTGAAGGAGCATGTAAGCTTCGGGACTAACCTGGAAGATGTTAGGCTGGAGCCAATCATTGATTGACTCATTACAAAGTAAATCAGGTGAGGATTGCG-GATGAGGATTGGTGAACTCTTCCTGAATCTCAGGAAAAAGCTTATTTGCAGAGTATTCAAAATACTGCAATTTTGTGGACCAATCATAGGGAAGCTCTTTCTGGATCATGGAGAGGTACTCTTCCTTGGAAGTAGAGTGTGAAATAATGTCTCGCATTATTTCATCTTTGGAAGGCTTTTTTTCC-TT-AA-CTTC----TGAATCAGAT---TTTCCTAGGAAGGGGGACTTCCTAGGAATGAAAGTACCTCTCTCAAACATAGCCAGTGGTTCCTTGAGGATGTAATCCCTCACCCTGTTTACTGACTTGGCACTCTGAATGTTTGGGTGAAACCCATTAATATCAAAGAACCTTGAGTCCGATATTCTTACCGGCTTCTCTGTTTGAAGCAATACATGTAAATGCAAACTTCCATCTTTATGTGCCTCCCGGGCACATAGAATGTATTTGGGAATCCAACGAACAACGAGCTCCCAGATCATCTGACAGGCGATTTCAGGATTTTCTGGACACTTTGGATAGGTGAGGAACGTGTTAGCGTTCCGGTGTGAGAA-----CTGACG-------GTTGGA--T-----------------------GAG-GA------GGAGGC---CATAGCCGACGACGGAGGC-TG--AGGCTGAGGGA----TGGCAGA-CTGGGAG--CTC--CAA--A-CTCT------A-TA---GCAT------ACCT-GT----GC-GCCTTCG-AA--AT---CCGC-CG-CT-C--CCTTG---------TCTTATAG----TGGTTGT-GAA-TGGGCCGGA---CCGG-GCC-------GG-----CCCACCAG---GAAAAGAAGG-CGCGC-AC---
>A1 Ug-Mba-41
TAATATTACCGCGC-CTTCTTTTCCT-GCGAGGG-CCC-GGT------AGGGCCC-GAGCG-------ATTTGATGTAAAGCC--TGGTCCTG-CTTTGTAT-GA-----TTTATCTAAAGCAGCCC--AATC----TAAAGAA-ACCGG-TCC-CGG-GCA-CTATAAATT-GCCTAACA-AGTGCGAT-TCATTC---ATGGA----------------------------TCCACAG-AA-CGCC--CTG----------------TATTATCA------GCCGC-GGG-TACCCACAGCAGCTCCGGC---ATCCGCAGGAGTGCCGTGGAGTCGCGTAGGCGAGGTAGCTATTTTGAGCTTTGTTGCACTGATTTGCTTTTACCTGCTTTACCTTTGGGTGCTGAGAGACCTTAT--CTTAGTTCTGAAGGCTCGACAAGGCAGATCCACGGAGGAGCTGATATTTGGGGGACA-AGCTGTGGATAG--GAGCAACCCTATCCCT-----AA-TC-TACCAGC--ACCA-C-CAAGTC---AGGG--------CAATCCC--GGG-------CCATTT-GTT-CC-AGGCACGGGATAAGCATTCAGC---CATG--TCC-A-CGTCC-------A---AGAGGAAGCGGGGAGATGATTCG--AATTGGAGTAAG--CGGGTG----ACTAAGAAGAA-G-CC----------CTCTTCAGCT-GGGCTGAAGCGGGCTGGCAGCAAG-GCCGATAGGCCATCCCTGCAAATCCAGACACTCCAGCATGCTGGGACCACCATGATAACTGTCCCATCCGGAGGAGTATGTGACCTCATCAACACCTATGCCCGAGGATCGGACGAGGGCAACCGCCACACCAGCGAGACTCTCACGTACAAGATCGCCA-TCGACTACCACTTCG-TTGCCGACGCGGCAGCCTGCCGCTACTCCAACACCGGAACCGGTGTAATGTGGCTGGTGTATGACACCACTCC-CGGCGGACAAGCTCC-GACCCCGCAAACTATATTTGCCTACCCTGACACGCTAAAAGCGTGGCCGGCCACATGG-AAGGTGAGCCGGG-AGCTGTGTCATCGCTTCGTGGTGAAACGGCGATGGTTGTTCAACATGGAGACCGACGGGCGGATTGGTTCGGACATTCCTCCGTCGAATGCAA-GTTGGAAGCCTTGCAAGCGCAACATCTACTTCCACAAGTTCACGAGCGGGTTGGGAGTGAGAACGCAGTGGAAGAATGTAACGGACGGAGGAGT-TGGTGCCATCCAGAGAGGA-GCGTTGTACATGGTCATTGCCCCCGGCAATGGTCTTACATTTACTGCCCATGGGCAGACCCG-TCTGTACTTTAAGAGTGTTGGCAACCAGTAA--------------TG-AATAAAAACTCCCG-TT-TTATT----------ATA--T-CTG--ATGAAT--GCTGAAAGC-TTAC---ATTA-ATATGTC-----GTGCGATGGC-AC-G---AA-AAAACA-C-ACG---CAA-TCAATACAGGGGGGT---AGTAG--GCGGGCGGC-TAAG--GG--TGGTGCTCGGCGG-GCAAAAC---ATCGAAA-AAT---CAA--GAT-CTATCTGAA-T-GTA-------CTGCCTC---CGT---------AG-GAGG------CAGC--TCA---GGGGGA----GAATACCACTTCTCCCCCGGCGACATAATGTAAATGACGCAGTTTGCCTCGAAATACTCCAGCTGCCCTGGAGTCATTTCCTTCATCCAATCTTCATCCGAGTTGGCGAGGATTATTGTAGGCTTAGACTTCTTCTGCACCTTCTTCTTCTTACCATACTTGGGGTTTACAATGAAATCCCTCTGACAGCCAACTAACTGTTTCCAACAAGGACAGAATTTAAACGGGATATCATCTACGATGTTGTAGATTGCGT-CTTCGTTATATGAAGACCAATCAACATTATTTTGCCAGTAATTATGAACCCCTAGGCTTCTGGCCCAAGTAGATTTTCCTGTTCTTGTTGGGCCGACGATGTAGAGGCTCTGCTTTCTTGATCCTT-CATCTGATGACTG-GATACA--GAATCCATCCATTGGAGGTCAGAAATTGCATCCTCGAGGGTATAACAGGTAGG-TTGAAGGAGCATGTAAGCTTCGGGACTGACCTGGAAGATGTTAGGCTGGAGCCAATCATTGATTGACTCATTACAAAGTAAATCAGGTGAGGATTGCG-GATGAGGATTGGTGAACTCTTCCTGAATCTCAGGAAAAAGCTTATTTGCAGAGTATTCGAAATACTGCAATTTTGTGGCCCAATCATAGGGAAACTCTTTCTGGATCATGGAGAGGTACTCTTCCTTGGAAGTAGAGTGTGAAATAATGTCTCGCATTATTTCATCTTTGGAAGGCTTTTTTTCC-TT-AA-CTTC----TGAATCAGAT---TTTCCTAGGAAGGGGGACTTCCTAGGAATGAAAGTACCTCTCTCAAACATAGCCAGAGGTTCCTTGAGGATGTAATCCCTCACCCTGTTTACTGACTTGGCACTCTGAATGTTTGGGTGAAACCCATTAATATCAAAGAACCTTGAGTCCGATATTCTTACCGGCTTCTCTGTTTGAAGCAATGCATGTAAATGCAAACTTCCATCTTTATGTGCCTCCCGGGCACATAGAATGTACTTGGGAATCCAACGAACAACGAGCTCCCAGATCATCTGACAGGCGATTTCAGGATTTTCTGGACACTTTGGATAGGTGAGGAACGTGTTAGCGTTCCGGTGTGAGAA-----CTGACG-------GTTGGA--T-----------------------GAG-GA------GGAGGC---CATAGCCGACGACGGAGGC-TG--AGGCTGAGGGA----TGGCAGA-CTGGGAG--CTC--CAA--A-CTCT------A-TA---GCAT------ACCT-GT----GC-GCCTTCG-AA--AT---CCGC-CG-CT-C--CCTTG---------TCTTATAG----TGGTTGT-GAA-TGGGCCGGA---CCGG-GCC-------GG-----CCCAGCAG---GAAAAGAAGG-CGCGC-AC---
>A1 Ug-Mask-23
TAATATTACCGCGC-CTTCTTTTCCT-GCGAGGG-CCC-GGT------AGGGCCC-GAGCG-------ATTTGATGTAAAGCC--TGGTCCTG-CTTTGTAT-GA-----TTTATCTAAAGCAGCCC--AATC----TAAAGAA-ACCGG-TCC-CGG-GCA-CTATAAATT-GCCTAACA-AGTGCGAT-TCATTC---ATGGA----------------------------TCCACAG-AA-CGCC--CTG----------------TATTATCA------GCCGC-GGG-TACCCACAGCAGCTCCGGC---ATCCGCAGGAGTGCAGTGGAGTCGCGTAGGCGAGGTAGCTATTTTGAGCTTTGTTGCACTGATTTGCTTTTACCTGCTTTACCTTTGGGTGCTGAGAGACCTTAT--CTTAGTTCTGAAGGCTCGACAAGGCAGATCCACGGAGGAGCTGATATTTGGAGGACA-AGCTGTGGATAG--GAGCAACCCTATCCCT-----AA-TC-TACCAGC--ACCA-C-CAAGTC---AGGG--------CAATCCC--GGG-------CCATTT-GTT-CC-GGGCACGGGATAAGCATTCAGC---CATG--TCC-A-CGTCC-------A---AGAGGAAGCGGGGAGATGATTCG--AATTGGAGTAAG--CGGGTG----CCTAAGAAGAA-G-CC----------GTCTTCAGCT-GGGCTGAAGAGGGCGGGAAGCAAG-GCCGATAGGCCATCCCTCCAAATCCAGACACTCCAGCATGCTGGGACCACCATGATAACTGTCCCATCCGGAGGAGTATGTGACCTCATCAACACCTATGCCCGAGGATCTGACGAGGGCAATCGCCACACCAGCGAGACTCTCACGTACAAGATCGCCA-TCGACTACCACTTCG-TTGCCGACGCGGCAGCCTGCCGCTACTCCAACACCGGAACCGGTGTAATGTGGCTGGTGTATGACACCACTCC-CGGCGGACAAGCTCC-GACCCCGCAAACTATATTTGCCTACCCTGACACGCTGAAAGCGTGGCCGGCCACATGG-AAGGTGAGCCGGG-AGCTGTGTCATCGCTTCGTGGTGAAACGGCGATGGTTGTTCAACATGGAGACCGACGGGCGGATTGGTTCGGACATTCCTCCCTCGAATGCAA-GTTGGAAGCCTTGCAAGCGCAACATCTACTTCCACAAGTTCACGAGCGGGTTGGGAGTGAGAACGCAGTGGAAGAATGTAACGGACGGAGGAGT-TGGTGCCATCCAGAGAGGA-GCGTTGTACATGGTCATTGCCCCCGGCAATGGTCTTACATTTACTGCCCATGGGCAGACCCG-TCTGTACTTTAAGAGTGTTGGCAACCAGTAA--------------TG-AATAAAAACTCCCG-TT-TTATT----------ATA--T-CTG--ATGAAT--GCTGAAAGC-TTAC---ATTA-ATATGTC-----GTGCGATGGC-AC-G---AA-AAAACA-C-ACG---CAA-TCAATACAGGGGGGT---AGTAG--GCGGGCGGC-TAAG--GG--TGGTGCTCGGCGG-GCAGAAC---ATCGAAA-AAT---CAA--GAT-CTATCTGAA-T-GTA-------CTGCCTC---CGT---------AG-GAGG------CAGC--TCA---GGGGGA----GAATACCACTTCTCCCCCGGCGACATAATGTAAATGACGCAGTTTGCCTCGAAATACTCCAGCTGTCCTGGAGTCATTTCCTTCATCCAATCTTCATCCGAGTTGGCGAGGATTATTGTAGGCTTAGACTTCTTCTGCACCTTCTTCTTCTTGCCATACTTGGGGTTTACAATGAAATCCCTCTGACAGCCAACTAACTGTTTCCAACAAGGACAGAATTTAAACGGGATATCATCTACGATGTTGTAGATTGCGT-CTTCGTTGTATGAAGACCAATCAACATTATTTTGCCAGTAATTATGAACCCCTAGGCTTCTGGCCCAAGTAGATTTTCCTGTTCTTGTTGGGCCGACGATGTAGAGGCTCTGCTTTCTTGATCTTT-CATCTGATGACTG-GATACA--TTATCCATCCATTGGAGGTCAGAAATTGCATCCTCGAGGGTATAACAGGTAGG-TTGAAGGAGCATGTAAGCTTCGGGACTAACCTGGAAGATGTTAGGCTGGAGCCAATCATTGATTGACTCATTACAAAGTAAATCGGGTGAGGATTGCG-GATGAGGATTGGTGAATTCTTCCTGAATCTCAGGAAAAAGCTTATTTGCAGAGTATTCAAAATACTGCAATTTTGTGGACCAATCATAGGGAAGCTCTTTCTGGATCATGGAGAGGTACTCTTCCTTGGTAGTAGAGTGTGAAATAATGTCTCTCATTATTTCATCTTTGGAAGGTTTTTTTTCC-TT-AA-CTTC----TGAATCAGAT---TTTCCTAGGAAGGGGGACTTCCTAGGAATGAAAGTACCTCTCTCAAACATAGCCAGAGGTTCCTTGAGGATGTAATCCCTCACCCTGTTTACTGACTTGGCACTCTGAATGTTTGGGTGAAACCCATTAATATCAAAGAACCTTGAGTCCGATATTCTTACCGGCTTCTCTGTTTGAAGCAAAGCATGTAAATGCAAACTTCCATCTTTATGTGCCTCTCGGGCACATAGAATGTACTTCGGAATCCAACGAACAACGAGCTCCCAGATCATCTGACAGGCGATTTCAGGATTTTCTGGACACTTTGGATAGGTGAGGAACGTGTTAGCGTTCCGGTGTGAGAA-----CTGACG-------GTTGGA--T-----------------------GAG-GA------GGAGGC---CATAGCCGACGACGGAGGC-TG--AGGCTGAGGGA----TGGCAGA-CTGGGAG--CTC--CAA--A-CTCT------A-TA---GCAT------ACCT-GT----GC-GCCTTCG-AA--AT---CCGC-CG-CT-C--CCTTG---------TCTTATAG----TGGTTGT-AAA-TGGGCCGGA---CCGG-GCC-------GG-----CCCAGCAG---GAAAAGAAGG-CGCGC-AC---
>A1 Ug-Mba-F27
TAATATTACCGCGC-CTTCTTTTCCT-GCGAGGG-CCC-GGT------AGGGCCC-GAGCG-------ATTTGATGTAAAGCC--TGGTCCTG-CTTTGTAT-GA-----TTTATCTAAAGCAGCCC--AATC----TAAAGAA-ACCGG-TCC-CGG-GCA-CTATAAATT-GCCTAACA-AGTGCGAT-TCATTC---ATGGA----------------------------TCCACAG-AA-CGCC--CTG----------------TATTATCA------GCCGC-GGG-TACCCACAGCAGCTCCGGC---ATCCGCAGGAGTGCCGTGGAGTCGCGTAGGCGAGGTAGCTATTTTGAGCTTTGTTGCACTGATTTGCTTTTACCTGCTTTACCTTTGGGTGCTGAGAGACCTTAT--CTTAGTTCTGAAGGCTCGACAAGGCAGATCCACGGAGGAGCTGATATTTGGAGGACA-AGCTGTGGATAG--GAGCAACCCTATCCCT-----AA-TC-TACCAGC--ACCA-C-CAAGTC---AGGG--------CAATCCC--GGG-------CCATTT-GTT-CC-GGGCACGGGATAAGCATTCAGC---CATG--TCC-A-CGTCC-------A---AGAGGAAGCGGGGAGATGATTCG--AATTGGAGTAAG--CGGGTG----CCTAAGAAGAA-G-CC----------TTCTTCAGCT-GGGCTGAAGAGGGCGGGAAGCAAG-GCCGATAGGCCATCCCTCCAAATCCAGACACTCCAGCATGCTGGGACCACCATGATAACTGTCCCATCCGGAGGTGTATGTGACCTCATCAACACCTATGCCCGAGGATCTGACGAGGGCAACCGCCACACCAGCGAGACTCTCACGTACAAGATCGCCA-TCGACTACCACTTCG-TTGCCGACGCGGCAGCCTGCCGCTACTCCAACACCGGAACCGGTGTAATGTGGCTGGTGTATGACACCACTCC-CGGCGGACAAGCTCC-GACCCCGCAAACTATATTTGCCTACCCTGACACGCTGAAAGCGTGGCCGGCCACATGG-AAGGTGAGCCGGG-AGCTGTGTCATCGCTTCGTGGTGAAACGGCGATGGTTGTTCAACATGGAGACCGACGGGCGGATTGGTTCGGACATTCCTCCCTCGAATGCAA-GTTGGAAGCCTTGCAAGCGCAACATCTACTTCCACAAGTTCACGAGCGGGTTGGGAGTGAGAACGCAGTGGAAGAATGTAACGGACGGAGGAGT-TGGTGCCATCCAGAGAGGA-GCGTTGTACATGGTCATTGCCCCCGGCAATGGTCTTACATTTACTGCCCATGGGCAGACCCG-TCTGTACTTTAAGAGTGTTGGCAACCAGTAA--------------TG-AATAAAAACTCCCG-TT-TTATT----------ATA--T-CTG--ATGAAT--GCTGAAAGC-TTAC---ATTA-ATATGTC-----GTGCGATGGC-AC-G---AA-AAAACA-C-ACG---CAA-TCAATACAGGGGGGT---AGTAG--GCGGGCGGC-TAAG--GG--TGGTGCTCGGCGG-GCAGAAC---ATCGAAA-AAT---CAA--GAT-CTATCTGAA-T-GTA-------CTGCCTC---CGT---------AG-GAGG------CAGC--TCA---GGGGGA----GAATACCACTTCTCCCCCGGCGACATAATGTAAATGACGCAATTTGCCTCGAAATACTCCAGCTGCCCTGGAGTCATTTCCTTCATCCAATCTTCATCCGAGTTGGCGAGGATTATTGTAGGCTTAGACTTCTTCTGCACCTTCTTCTTCTTACCATACTTGGGGTTTACAATGAAATCCCTCTGACAGCCAACTAACTGTTTCCAACAAGGACAGAATTTAAACGGGATATCATCTACGATGTTGTAGATTGCGT-CTTCGTTGTATGAAGACCAATCAACATTATTTTGCCAGTAATTATGAACCCCTAGGCTTCTGGCCCAAGTAGATTTTCCTGTTCTTGTTGGGCCGACGATGTAGAGGCTCTGCTTTCTTGATCTTT-CATCTGATGACTG-GATACA--TTATCCATCCATTGGAGGTCAGAAATTGCATCCTCGAGGGTATAACAGGTAGG-TTGAAGGAGCATGTAAGCTTCGGGACTAACCTGGAAGATGTTAGGCTGGAGCCAATCATTGATTGACTCATTACAAAGTAAATCAGGTGAGGATTGCG-GATGAGGATTGGTGAACTCTTCCTGAATCTCAGGAAAAAGCTTATTTGCAGAGTATTCAAAATACTGCAATTTTGTGGACCAATCATAGGGAAGCTCTTTCTGGATCATGGAGAGGTACTCTTCCTTGGTAGTAGAGTGTGAAATAATGTCTCGCATTATTTCATCTTTGGAAGGCTTTTTTTCC-TT-AA-CCTC----TGAATCAGAT---TTTCCTAGGAAGGGGGACTTCCTAGGAATGAAAGTACCTCTCTCAAACATAGCCAGAGGTTCCTTGAGGATGTAATCCCTCACCCTATTTACTGACTTGGCACTCTGAATGGTTGGGTGAAACCCATTAATATCAAAGAACCTTGAGTCTGATATTCTTACCGGCTTCTCTGTTTGAAGCAGTGCATGTAAATGCAAACTTCCATCTTTATGTGCCTCTCGGGCACATAGAATGTACTTGGGAATCCAACGAACAACGAGCTCCCAGATCATCTGACATGCGATTTCAGGATTTTCTGGACACTTTGGATAGGTGAGGAACGTGTTAGCGTTCCGGTGTGAGAA-----CTGACG-------GTTGGA--T-----------------------GAG-GA------GGAGGC---CATAGCCGACGACGGAGGT-TG--AGGCTGAGGGA----TGGCAGA-CTGGGAG--TTC--CAA--A-CTCT------A-TA---GCAT------ACCT-GT----GC-GCCTTCG-AA--AT---CCGC-CG-CT-C--CCTTG---------TCTTATAG----TGGTTGT-AAA-TGGGCCGGA---CCGG-GCC-------GG-----CCCAGCAG---GAAAAGAAGG-CGCGC-AC---
>A1 Ug-Mpi-11
TAATATTACCGCGC-CTTCTTTTCCT-GCGAGGG-CCC-GGT------AGGGCCC-GAGCG-------ATTTGATGTAAAGCC--TGGTCCTG-CTTTGTAT-GA-----TTTATCTAAAGCAGCCC--AATC----TAAAGAA-ACCGG-TCC-CGG-GCA-CTATAAATT-GCCTAACA-AGTGCGAT-TCATTC---ATGGA----------------------------TCCACAG-AA-CGCC--CTC----------------TATTATCA------GCCGC-GGG-TACCCACAGCAGCTCCGGC---ATCCGCAGGAGTGCCGTGGAGTCGCGTAGGCGAGGTAGCTATTTTGAGCTTTGTTGCACTGATTTGCTTTTACCTGCTTTACCTTTGGGTGCTGAGAGACCTTAT--CTTAGTTCTGAAGGCTCGACAAGGCAGATCCACGGAGGAGCTGATATTTGGAGGACA-AGCTGTGGATAG--GAGCAACCCTATCCCT-----AA-TC-TACCAGC--ACCA-C-CAAGTC---AGGG--------CAATCCC--GGG-------CCATTT-GTT-CC-GGGCACGGGATAAGCATTCAGC---CATG--TCC-A-CGTCC-------A---AGAGGAAGCGGGGAGATGATTCG--AATTGGAGTAAG--CGGGTG----CCTAAGAAGAA-G-CC----------TTCTTCAGCT-GGGCTGAAGAGGGCGGGAAGCAAG-GCCGATAGGCCATCCCTCCAAATCCAGACACTCCAGCATGCTGGGACCACCATGATAACTGTCCCATCCGGAGGAGTATGTGACCTCATCAACACCTATGCCCGAGGATCTGACGAGGGCAACCGCCACACCAGCGAGACTCTGACGTACAAGATCGCCA-TCGACTACCACTTCG-TTGCCGACGCGGCAGCCTGCCGCTACTCCAACACCGGAACCGGTGTAATGTGGCTGGTGTATGACACCACTCC-CGGCGGACAAGCTCC-GACCCCGCAAACTATATTTGCCTACCCTGACACGCTGAAAGCGTGGCCGGCCACATGG-AAGGTGAGCCGGG-AGCTGTGTCATCGCTTCGTGGTGAAACGGCGATGGTTGTTCAACATGGAGACCGACGGGCGGATTGGTTCGGACATTCCTCCCTCGAATGCAA-GTTGGAAGCCTTGCAAGCGCAACATCTACTTCCACAAGTTCACGAGCGGGTTGGGAGTGAGAACGCAGTGGAAGAATGTAACGGACGGAGGAGT-TGGTGCCATCCAGAGAGGA-GCGTTGTACATGGTCATTGCCCCTGGCAATGGTCTTACATTTACTGCCCATGGGCAGACCCG-TCTGTACTTTAAGAGTGTTGGCAACCAGTAA--------------TG-AATAAAAACTCCCG-TT-TTATT----------ATA--T-CTG--ATGAAT--GCTGAAAGC-TTAC---ATTA-ATATGTC-----GTGCGATGGC-AC-G---AA-AAAACA-C-ACG---CAA-TCAATACAGGGGGGT---AGTAG--GCGGGCGGC-TAAG--GG--TGGTGCTCGGCGG-GCAGAAC---ATCGAAA-AAT---CAA--GAT-CTATCTGAA-T-GTA-------CTGCCTC---CGT---------AG-GAGG------CAGC--TCA---GGGGGA----GAATACCACTTCTCCCCCGGCGACATAATGTAAATGACGCAGTTTGCCTCGAAATACTCCAGCTGCCCTGGAGTCATTTCCTTCATCCAATCTTCATCCGAGTTGGCGAGGATTATTGTAGGCTTAGACTTCTTCTGCACCTTCTTCTTCTTACCATACTTGGGGTTTACAATGAAATCCCTCTGACAGCCAACTAACTGTTTCCAACAAGGACAGAATTTAAACGGGATATCATCTACGATGTTGTAGATTGCGT-CTTCGTTGTATGAAGACCAATCAACATTATTTTGCCAGTAATTATGAACCCCTAGGCTTCTGGCCCAAGTAGATTTTCCTGTTCTTGTTGGGCCGACGATGTAGAGGCTCTGCTTTCTTGATCTTT-CATCTGATGACTG-GATACA--TTATCCATCCATTGGAGGTCAGAAATTGCATCCTCGAGGGTATAACAGGTAGG-TTGAAGGAGCATGTAAGCTTCGGGACTAACCTGGAAGATGTTAGGCTGGAGCCAATCATTGATTGACTCATTACAAAGTAAATCAGGTGAGGATTGCG-GATGAGGATTGGTGAACTCTTCCTGAATATCAGGAAAAAGCTTATTTGCAGAGTATTCAAAATACTGCAATTTTGTGGACCAATCATAGGGAAGCTCTTTCTGGATCATGGAGAGGTACTCTTCCTTGGAAGTAGAGTGTGAAATAATGTCTCGCATTATTTCATCTTTGGAAGGCTTTTTTTCC-TT-AA-CTTC----TGAATCAGAT---TTTCCTAGGAAGGGGGACTTCCTAGGAATGAAAGTACCTCTCTCAAACATAGCCAGAGGTTCCTTGAGGATGTAATCCCTCACCCTGTTTACTGACTTGGCACTCTGAATGTTTGGGTGAAACCCATTAATATCAAAGAACCTTGAGTCCGATATTCTTACCGGCTTCTCTGTTTGAAGCAATGCATGTAAATGCAAACTTCCATCTTTATGTGCCTCTCGGGCACATAGAATGTACTTGGGAATCCAACGAACAACGAGCTCCCAGATCATCTGACAGGCGATTTCAGGATTTTCTGGACACTTTGGATAGGTGAGGAACGTGTTAGCGTTCCGGTGTGAGAA-----CTGACG-------GTTGGA--T-----------------------GAG-GA------GGAGGC---CATAGCCGACGACGGAGGG-TG--AGGCTGAGGGA----TGGCAGA-CTGGGAG--CTC--CAA--A-CTCT------A-TA---CTAT------ACCT-GT----GC-GCCTTCG-AA--AT---CCGC-CG-CT-C--CCTTG---------TCTTATAG----TGGTTGT-AAA-TGGGCCGGA---CCGG-GCC-------GG-----CCCAGCAG---GAAAAGAAGG-CGCGC-AC---
>A1 Ug-Mbal-308
TAATATTACCGCGC-CTTCTTTTCCT-GCGAGGG-CCC-GGT------AGGGCCC-GAGCG-------ATTTGATGTAAAGCC--TGGTCCTG-CTTTGTAT-GA-----TTTATCTAAAGCAGCCC--ATTC----TAAAGAA-ACCGG-TCC-CGG-GCA-CTATAAATT-GCCTAACA-AGTGCGAT-TCATTC---ATGGA----------------------------TCCACAG-AA-CGCC--CTC----------------TATTATCA------GCCGC-GGG-TACCCACAGCAGCTCCGGC---ATCCGCAGGAGTGCCGTGGAGTCGCGTAGGCGAGGTAGCTATTTTGAGCTTTGTTGCACTGATTTGCTTTTACCTGCTTTACCTTTGGGTGCTGAGAGACCTTAT--CTTAGTTCTGAAGGCTCGACAAGGCAGATCCACGGAGGAGCTGATATTTGGAGGACA-AGCTGTGGATAG--GAGCAACCCTATCCCT-----AA-TC-TACCAGC--ACCA-C-CAAGTC---AGGG--------CAATCCC--GGG-------CCATTT-GTT-CC-AGGCACGGGATAAGCATTCAGC---CATG--TCC-A-CGTCC-------A---AGAGGAAGCGGGGAGATGATTCG--AATTGGAGTAAG--CGGGTT----ATTAAGAAGAA-G-CC----------CTCTTCAGCT-GGTCTGAAGAGGGCTGGCAGCAAG-GCCGATAGGCCATCCCTCCAAATCCAGACACTCCAGCATGCTGGGACCACCATGATAACGGTCCCATCCGGAGGAGTATGTGACCTCATCAACACCTATGCCCGAGGATCTGACGAGGGCAACCGCCACACCAGCGAGACTCTCACGTACAAGATCGCCA-TCGACTACCACTTCG-TTGCCGACGCGGCAGCCTGCCGCTACTCCAACACCGGAACCGGTGTAATGTGGCTGGTGTATGACACCACTCC-CGGCGGACAAGCTCC-GACCCCGCAAACTATATTTGCCTACCCTGACACGCTAAAAGCGTGGCCGGCCACATGG-AAGGTGAGCCGGG-AGCTGTGTCATCGCTTCGTGGTGAAACGGCGATGGTTGTTCAACATGGAGACCGACGGGCGGATTGGTTCGGACATTCCTCCCTCGAATGCAA-GTTGGAAGCCTTGCAAGCGCAACATCTACTTCCACAAGTTCACGAGCGGGTTGGGAGTGAGAACGCAGTGGAAGAATGTAACGGACGGAGGAGT-TGGTGCCATCCAGAGAGGA-GCGTTGTACATGGTCATTGCCCCCGGCAATGGTCTTACATTTACTGCCCATGGGCAGACCCG-TCTGTACTTTAAGAGTGTTGGCAACCAGTAA--------------TG-AATAAAAACTCCCG-TT-TTATT----------ATA--T-CTG--ATGAAT--GCTGAAAGC-TTAC---ATTA-ATATGTC-----GTGCGATGGC-AC-G---AA-AAAACA-C-ACG---CAA-TCAATACAGGGGGGT---AGTAG--GCGGGCGGC-TAAG--GG--TGGTGCTCGGCGG-GCAGAAC---ATCGAAA-AAT---CAA--GAT-CTATCTGAA-T-GTA-------CTGCCTC---CGT---------AG-GAGG------CAGC--TCA---GGGGGA----GAATACCACTTCTCCCCCGGCGACATAATGTAAATGACGCAGTTTGCCTCGAAATACTCCAGCTGCCCTGGAGTCATTTCCTTCATCCAATCTTCATCCGAGTTGGCGAGGATTATTGTAGGCTTAGACTTCTTCTGCACCTTCTTCTTCTTACCATACTTGGGGTTTACAATGAAATCCCTCTGACAGCCAACTAACTGTTTCCAACAAGGACAGAATTTAAACGGGATATCATCTACGATGTTGTAGATTGCGT-CTTCGTTGTATGAAGACCAATCAACATTATTTTGCCAGTAATTATGAACCCCTAGGCTTCTGGCCCAAGTAGATTTTCCTGTTCTTGTTGGGCCGACGATGTAGAGGCTCTGCTTTCTTGATCTTT-CATCTGATGACTG-GATACA--TTATCCATCCATTGGAGGTCAGAAATTGCATCCTCGAGGGTATAACAGGTAGG-TTGAAGGAGCATGTAAGCTTCGGGACTAACCTGGAAGATGTTAGGCTGGAGCCAATCATTGATTGACTCATTGCAAAGTAAATCAGGTGAGGATTGCG-GATGAGGATTGGTGAACTCATCCTGAATCTCAGGAAAAAGCTTATTTGCAGAGTATTCAAAATACTGTAATTTTGTGGACCAATCATAGGGAAGCTCTTTCTGGATCATGGAGAGGTACTCTTCCTTGGAAGTAGAGTGTGAAATAATGTCTCGCATTATTTCATCTTTGGAAGGCTTTTTTTCT-TT-TA-CTTC----TGAATCAGAT---TTTCCTAGGAAGGGGGACTTCCTAGGAATGAAAGTACCTCTCTCAAACATAGCCAGAGGTTCCTTGAGGATGTAATCCCTTACCCTGTTTACTGACTTGGCACTCTGAATGTTTGGGTGAAACCCATTAATATCAAAGAACCTTGAGTCCGATATTCTTACCGGCTTCTCTGTTTGAAGCAATGCATGTAAATGCAAACTTCCATCTTTATGTGCCTCTCGGGCACATAGAATGTACTTGGGAATCCAACGAACAACGAGCTCCCAGATCATCTGACAGGCGATTTCAGGATTTTCTGGACACTTTGGATAGGTGAGGAACGTGTTAGCGTTCCTGTGTGAGAA-----CTGACG-------GTTGGA--T-----------------------GAG-GA------GGAGGC---CATAACCGACGACGGAGGT-TG--AGGCTGAGGGA----TGGCAGA-CTGGGAG--CTC--AAA--A-CTCT------A-TA---GTAT------ACCT-GT----GC-GCCTTCG-AA--AT---CCGC-CG-CT-C--CCTTG---------TCTTATAG----TGGTTGT-AAA-TGGGCCGGA---CCGG-GCC-------GG-----CCCAGCAG---GAAAAGAAGG-CGCGC-AC---
>A1 Ug-Mub-F49
TAATATTACCGCGC-CTTCTTTTCCT-GCGAGGG-CCC-GGT------AGGGCCC-GAGCG-------ATTTGATGTAAAGCC--TGGTCCTG-CTTTGTAT-GA-----TTTATCTAAAGCAGCCC--AATC----TAAAGAA-ACCGG-TCC-CGG-GCA-CTATAAATT-GCCTAACA-AGTGCGAT-TCATTC---ATGGA----------------------------TCCACAG-AA-CGCC--CTG----------------TATTATCA------GCCGC-GGG-TACCCACAGCAGCTCCGGC---ATCCGCAGGAGTGCCGTGGAGTCGCGTAGGCGAGGTAGCTATTTTGAGCTTTGTTGCACTGATTTGCTTTTACCTGCTTTACCTTTGGGTGCTGAGAGACCTTAT--CTTAGTTCTGAAGGCTCGACAAGGCAGATCCACGGAGGAGCTGATATTTGGAGGACA-AGCTGTGGATAG--GAGCAACCCTATCCCT-----AA-TC-TACCAGC--ACCA-C-CAAGTC---AGGG--------CAATCCC--GGG-------CCATTT-GTT-CC-GGGCACGGGATAAGCATTCAGC---CATG--TCC-A-CGTCC-------A---AGAGGAAGCGGGGAGATGATTCG--AATTGGAGTAAG--CGGGTG----CCTAAGAAGAA-G-CC----------TTCTTCAGCT-GGGCTGAAGAGGGCGGGAAGCAAG-GCCGATAGGCCATCCCTCCAAATCCAGACACTCCAGCATGCTGGGACCACCATGATAACTGTCCCATCCGGAGGAGTATGTGACCTCATCAACACCTATGCCCGAGGATCTGACGAGGGCAACCGCCACACCAGCGAGACTCTCACGTACAAGATCGCCA-TCGACTACCACTTCG-TTGCTGACGCGGCAGCCTGCCGCTACTCCAACACCGGAACCGGTGTAATGTGGCTGGTGTATGACACCACTCC-CGGCGGACAAGCTCC-GACCCCGCAAACTATATTTGCCTACCCTGACACGCTGAAAGCGTGGCCGGCCACATGG-AAGGTGAGCCGGG-AGCTGTGTCATCGCTTCGTGGTGAAACGGCGATGGTTGTTCAACATGGAGACCGACGGGCGGATTGGTTCGGACATTCCTCCCTCGAATGCAA-GTTGGAAGCCATGCAAGCGCAACATCTACTTCCACAAGTTCACGAGCGGGTTGGGAGTGAGAACGCAGTGGAAGAATGTAACGGACGGAGGAGT-TGGTGCTATCCAGAGAGGA-GCGTTGTACATGGTCATTGCCCCCGGCAATGGTCTTACATTTACTGCCCATGGGCAGACCCG-TCTGTACTTTAAGAGTGTTGGCAACCAGTAA--------------TG-AATAAAAACTCCCG-TT-TTATT----------ATA--T-CTG--ATGAAT--GCTGAAAGC-TTAC---ATTA-ATATGTC-----GTGCGATGGC-AC-G---AA-AAAACA-C-ACG---CAA-TCAATACAGGGGGGT---AGTAG--GCGGGCGGC-TAAG--GG--TGGTGCTCGGCGG-GCAGAAC---ATCGAAA-AAT---CAA--GAT-CTATCTGAA-T-GTA-------CTGCCTC---CGT---------AG-GAGG------CAGC--TCA---GGGGGA----GAATACCACTTCTCCCCCGGCGACATAATGTAAATGACGCAATTTGCCTCGAAATACTCCAGCTGCCCTGGAGTCATTTCCTTCATCCAATCTTCATCCGAGTTGGCGAGGATTATTGTAGGCTTAGACTTCTTCTGCACCTTCTTTTTCTTACCATACTTGGGGTTTACAATGAAATCCCTCTGACAGCCAACTAACTGTTTCCAACAAGGACAGAATTTAAACGGGATATCATCTACGATGTTGTAGATTGCGT-CTTCGTTGTATGAAGACCAATCAACATTATTTTGCCAGTAATTATGAACCCCTAGGCTTCTGGCCCAAGTAGATTTTCCTGTTCTTGTTGGGCCGACGATGTAGAGGCTCTGCTTTCTTGATCTTT-CATCTGATGACTG-GATACA--TTATCCATCCATTGGAGGTCAGAAATTGCATCCTCGAGGGTATAACAGGTAGG-TTGAAGGAGCATGTAAGCTTCGGGACTAACCTGGAAGATGTTAGGCTGGAGCCAATCATTGATTGACTCATTACAAAGTAAATCAGGTGAGGATTGCG-GATGAGGATTGGTGAACTCTTCCTGAATCTCAGGAAAAAGCTTATTTGCAGAGTATTCAAAATACTGCAATTTTGTGGACCAATCATAGGGAAGCTCTTTCTGGATCATGGAGAGGTACTCTTCCTTGGAAGTAGAGTGTGAAATAATGTCTCGCATTATTTCATCTTTGGAAGGCTTTTTTTCC-TT-AA-CTTC----TGAATCAGAT---TTTCCTAGGAAGGGGGATTTCCTAGGAATGAAAGTACCTCTCTCAAACATAGCCAGAGGTTCCTTGAGGATGTAATCCCTCACCCTGTTTACTGACTTGGCACTCTGAATGTTTGGGTGGAACCCATTAATATCAAAGAACCTTGAGTCCGATATTCTTACCGGCTTCTCTGTTTGAAGCAATGCATGTAAATGCAAACTTCCATCTTTATGTGCCTCTCGGGCACATAGAATGTACTTGGGAATCCAACGAACAACGAGCTCCCAGATCATCTGACAGGCGATTTCAGGATTTTCTGGACACTTTGGATAGGTGAGGAACGTGTTAGCGTTCCGGTGTGAGAA-----CTGACG-------GTTGGA--T-----------------------GAG-GA------GGAGGC---CATAGCCGACGACGGAGGT-TG--AGGCTGAGGGA----TGGCAGA-CTGGGAG--CTC--CAA--A-CTCT------A-TA---GCAT------ACCT-GT----GC-GCCTTCG-AA--AT---CCGC-CG-CT-C--CCTTG---------TCTTATAG----TGGTTGT-GAA-TGGGCCGGA---CCGG-GCC-------GG-----CCCAGCAG---GAAAAGAAGG-CGCGC-AC---
>A4 Za-VM-1993
TAATATTACCGCGC-CTTCTTTTCCT-GCGAGGG-CCC-GGT------AGGGACC-GAGCG-------CTTTGATTTAAAGTT--TGGTCCTG-CTTTGTTT-GA-----TTTATCTAAAGCAGCCC--AATC----TAAAGAA-ACCGG-TCC-CGG-GCA-CTATAAATT-GCCTAACA-AGTGCGAT-TCATTC---ATGGA----------------------------TCCACAG-AA-CTCC--TTC----------------TTTGTACA------GCCGC-GGG-TACCCACAGCAGCTCCGAC---ATCCGGAGGAGTGTCGTGGAGTCGCGTAGGCGAGGTAGCTATTTTGAGCTTTGTTGCATTGATTTGCTTTTACCTGCTTTACCTTTGGGTGCTGAGAGACCTTAT--CTTAGTTCTGAAGGCTCGACAAGGCAGATCCACGGAGGAGCTGATATTTGGAGGACA-AGGTGTGGATAG--GAGCAACCCTATCCCT-----AA-TC-TACCAGC--ACCA-C-CAAGTC---AGGG--------CAATCCC--GGG-------CCATTT-GTT-CC-AGGCACGGGATAAGCAATCAGC---CATG--TCC-A-CGTCC-------A---AGAGGAAGCGGGGAGATGATTCG--AATTGGAATAAG--CGGGTG----CCTAAGAAGAA-G-CC----------ATCTTCAGCT-GGTCTGAAGAGGGCTGCAAGCAAG-GCCGATAGGCCATCCCTCCAAATCCAGACACTCCAGCATGCTGGGACCACCATGATAACGGTCCCATCCGGAGGAGTATGTGACCTCATCAACACCTATGCCCGAGGATCTGACGAGGGCAACCGCCACACCAGCGAGACTCTGACGTACAAGATTGCCG-TCGACTACCACTTCG-TTGCTGACGCGGCAGCCTGCCGCTACTCCAACACCGGAACCGGTGTAATGTGGCTGGTGTATGACACCACTCC-CGGCGGACAAGCTCC-GACCCCGCAAACTATATTTGCCTACCCTGACACGCTAAAAGCGTGGCCGGCCACATGG-AAAGTGAGCCGGG-AGCTGTGTCATCGCTTCGTGGTGAAACGGCGATGGTTGTTCAACATGGAGACCGACGGTCGGATTGGTTCGGATATCCCTCCTTCGAATACAA-GTTGGAAGCCTTGCAAGCGCAACATCTACTTCCACAAGTTCACGAGTGGGTTGGGAGTGAGAACGCAGTGGAAGAATGTAACGGACGGAGGAGT-TGGTGCCATCCAGAGAGGA-GCGCTGTATATGGTTATTGCCCCCGGCAATGGCCTTACATTTACTGCCCATGGGCAGACCCG-TCTGTACTTTAAGAGTGTTGGCAACCAGTAA--------------TG-AATAAAAACGCCCG-TT-TTATT----------ATA--T-CTG--ATGAAT--GCTGAAAGC-TTAC---ATTA-ATATGTC-----GTGCGATGGC-AC-G---AA-AAAACA-C-ACG---CAA-TCAATACAGGGGGGT---AGTCG--GCGGGCGGC-TAAG--GG--TGGTGCTCGGCGG-GCAAAAC---ATCGAAA-AAT---CAA--GAT-CTATATGAA-TTACA-------CTTCCTC---CGT---------AG-GAGG------AAGC--ACA---GGGGGA----GAATACCACTTCTCCCCTGGCGACATAATGTAAATGATGCAGTTTGCCTCGAAATACTCCAGCTGCCCTGGAGTCATTTCCTTCATCCAATCTTCATCCGAGTTGGCGAGGATTATTGTAGGCTTAGACTTCTTCTGCACCTTTTTCTTCTTACCATACTTGGGGTTTACAATGAAATCCCTCTGACAGCCAACTAACTGTTTCCAACAAGGACAGAATTTAAACGGAATATCATCTACGATGTTGTAGATTGCGT-CTTCGTTGTATGAAGACCAATCAACATTATTTTGCCAGTAATTATGAACCCCTAGGCTTCTGGCCCAAGTAGATTTTCCGGTTCTTGTTGGGCCGACGATGTAGAGGCTCTGCTTTCTTGATCTTT-CATCTGATGACTG-GATACA--GAATCCATCCATTGGAGGTCAGAAATTGCATCCTCGAGGGTATAACAGGTAGG-TTGAAGGAGCATGTAAGCTTCGGCACTAACCTGGAAGATGTTAGGCTGGAGCCAATCATTGATTGACTCATTACAAAGTAAATCAGGTGAGGAGGGTG-GATGAGGATTGGTGAACTCTTCCTGAATCTCAGGAAAAAGCTTATTTGCAGAGTATTCAAAATACTGCAATTTTGTGGACCAATCAAAGGGAAGCTCTTTCTGGATCATGGAGAGGTACTCTTCTTTGGAAGTACAGTGTGAAATAATGTCTCGCATTATTTCATCTTTGGAAGGCTTTTTTTCC-TT-TA-CCTC----TGAATCGGAT---TTTCCTAGGAAGGGGGACTTCCTAGGAATGAAAGTACCTCTCTCAAACACAGCCAGAGGTTCCTTGAGAATGTAATCCCTCACCCTGTTAACTGACTTGGCACTCTGAATATTTGGGTGAAACCCATTTATATCAAAGAACCTTGAGTCAGATATCCTTACCGGCTTCTCTGTCTGAAGCAATGCATGTAAATGCAAACTTCCATCTTTATGTGCCTCTCGGGCACATAGAATGTACTTGGGAATCCAACGAACGACGAGCTCCCAGATCATCTGACAGGCGATTTCAGGATTTTCTGGACACTTTGGATAGGTTAGGAACGTGTTTGCGTTCCTGTGTGAGAA-----CTGACG-------GTTGGA--T-----------------------GAG-GA------GGAGGC---CATAGCCGACGACGGAGGT-TG--AGGCTGAGGGA----TGGCAGA-CTGGGAG--CTC--CAA--A-CTCT------A-TA---GTAT------ACCT-GT----GC-GCCTTCG-AA--AT---CCGC-CG-CT-C--CCTTG---------TCTTATAG----TGGTTGT-AAA-TGGGCCGGA---CCGG-GCC-------GG-----CCCAGCAG---GAAAAGAAGG-CGCGC-AC---
>A1 Ug-Tor-271
TAATATTACCGCGC-CTTCTTTTCCT-GCGAGGG-CCC-GGT------AGGGCCC-GAGCG-------ATTTGATGTAAAGCT--AGGTGCTG-CTTTGTAT-GA-----TTTATCTAAAGCAGCCC--AATC----TAAAGAA-ACCGG-TCC-CGG-GCA-CTATAAATT-GCCTAACA-AATGCGAT-TCATTC---ATGGA----------------------------TCCACAG-AA-CGCC--CTG----------------TATTATCA------GCCGC-GGG-TACCCACAGCAGCTCCGGC---ATCCGCAGGAGTGCCGTGGAGTCGCGTAGGCGAGGTAGCTATTTTGAGCTTTGTTGCACTGATTTGCTTTTACCTGCTTTACCTTTGGGTGCTGAGAGACCTTAT--CTTAGTTCTGAAGGCTCGACAAGGCAGATCCACGGAGGAGCTGATATTTGGAGGACA-AGCTGTGGATAG--GAGCAACCCTATCCCT-----AA-TC-TACCAGC--ACCA-C-CAAGTC---AGGG--------CAATCCC--GGG-------CCATTT-GTT-CC-AGGCACGGGATAAGCATTCAGC---CATG--TCC-A-CGTCC-------A---AGAGGAAGCGGGGAGATGATTCG--AATTGGAGTAAG--CGGTTG----ACTAAGAAGAA-G-CC----------CTCTTCAGCT-GGGCTGAAGCGGGCTGGAAGCAAG-GCCGATAGGCCATCCCTCCAAATCCAGACACTCCAGCATGCTGGGACCACCATGATAACTGTCCCATCCGGAGGAGTATGTGACCTCATCAACACCTATGCCCGAGGATCTGACGAGGGCAACCGCCACACCAGCGAGACTCTCACGTACAAGATCGCCA-TCGACTACCACTTCG-TTGCCGACGCGGCAGCCTGCCGCTACTCCAACACCGGAACCGGTGTAATGTGGCTGGTGTATGACACCACTCC-CGGCGGACAAGCTCC-GACCCCGCAAACTATATTTGCCTACCCTGACACGCTAAAAGCGTGGCCGGCCACATGG-AAGGTGAGCCGGG-AGCTGTGTCATCGCTTCGTGGTGAAACGGCGATGGTTGTTCAACATGGAGACCGACGGGCGGATTGGTTCGGACATTCCTCCCTCGAATGCAA-GTTGGAAGCCCTGCAAGCGCAACATCTACTTCCACAAGTTCACGAGCGGGTTGGGAGTGAGAACGCAGTGGAAGAATGTAACGGACGGAGGAGT-TGGTGCCATCCAGAGAGGA-GCGTTGTACATGGTCATTGCCCCCGGCAATGGTCTTACATTTACTGCCCATGGGCAGACCCG-TCTGTACTTTAAGAGTGTTGGCAACCAGTAA--------------TG-AATAAAAACTCCCG-TT-TTATT----------ATA--T-CTG--ATGAAT--GCTGAAAGC-TTAC---ATTA-ATATGTC-----GTGCGATGGC-AC-G---AA-AAAACA-C-ACG---CAA-TCAATACAGGGGGGT---AGTAG--GCGGGCGGC-TAAG--GG--TGGTGCTCGGCGG-GCAAAAC---ATCGAAA-AAT---CAA--GAT-CTATCTGAA-T-GTA-------CTGCCTC---CGT---------AG-GAGG------CAGC--TTA---GGGGGA----GAATACCACTTCTCCCCCGGCGACATAATGTAAATGGTGCAATTTGCCTCGAAATACTCCAGCTGCCCTGGAGTCATTTCCTTCATCCAATCTTCATCCGAGTTGGCGAGGATTATTGTAGGCTTAGACTTCTTCTGCACCTTCTTCTTCTTACCATACTTGGGGTTTACAATAAAATCCCTCTGACAGCCAACTAACTGTTTCCAACAAGGACAGAATTTAAACGGAATATCATCTACGATGTTGTAGATTGCGT-CTTCGTTGTATGAAGACCAATCAACATTATTTTGCCAGTAATTATGAACCCCTAGGCCTCTGGCCCAAGTAGATTTTCCGGTTCTTGTTGGGCCGACGATGTAGAGGCTCTGCTTTCTTGATCTTT-CATCTGATGACTG-GATACA--GAATCCATCCATTGGAGGTCAGAAATTGCATCTTCGAGGGTATAACAGTTAGG-TTGAAGGAGCATGTAAGCTTGGGGACTGACCTGGAAGATATTAGGCTGGAGCCAATCATTGATTGTCTCATTACAAAGCAAATCAGGTGAGGAGGGTG-GATGAGGATTGGTGAACTCTTCCTGAATCTCAGGAAAAAGCTTATTTGCAGAGTATTCAAAATACTGCAATTTTGTGGACCAATCAAAGGGGAGCTCTTTCTGGATCATGGAGAGGTACTCTTCTTTGGAAGTAGCGTGTGAAATAATGTCTCGCATTATTTCATCTTTAGAAGGCTTTTTTTCC-TT-TA-CCTC----TGAATCAGAT---TTTCCTAGGAAGGGGGACTTCCTAGGAATGAAAGTACCTCTCTCAAACACAGCCAGAGGTTCCTTGAGGATGTAATCTCTCACCCTGTTAACTGACTTGGCACTCTGAATGTTTGGGTGAAACCCATTAATGTCAAAGAACCTTGAGTCAGATATCCTTACCGGCTTCTCTGTTTGAAGCAATGCATGTAAATGCAAACTTCCATCTTTATGTGCCTCTCGGGCACATAGAATGTATTTGGGAATCCAACGAACAACGAGCTCCCAGATCATCTGACAGGCGATTTCAGGATTTTCTGGACACTTTGGATAGGTTAGGAACGTGTTAGCGTTCCGGTGTGAGAA-----CTGACG-------GTTGGA--T-----------------------GAG-GA------GGAGGC---CATAGCCGACGACGGAGGT-TG--AGGCTGTGGGA----TGGCAGA-CTGGGAG--CTC--CAA--A-CTCT------A-TA---GCAT------ACCT-GT----GC-GCCTTCG-AA--AT---CCGC-CG-CT-C--CCTTG---------TCTTATAG----TGGTTGC-AAA-TGGGCCGGA---CCGG-GCC-------GG-----CCCAGCAG---GAAAAGAAGG-CGCGC-AC---
>A1 Ug-Wak-4
TAATATTACCGCGC-CTTCTTTTCCT-GCGAGGG-CCC-GGT------AGGGCCC-GAGCG-------ATTTGATCTAAAGCT--TGGTCCTG-CTTTGTAT-GA-----TTTATCTAAAGCAGTCC--AATC----TAAAGAA-ACCGG-TCC-CGG-GCA-CTATAAATT-GTCTAACA-AGTGCGAT-TCATTC---ATGGA----------------------------TCCACAG-AA-CGCC--CTG----------------TATTATCA------GCCGC-GGG-TACCCACAGCAGCTCCGGC---ATCCGCAGGAGTGCCGTGGAGTCGCGTAGGCGAGGTAGCTATTTTGAGCTTTGTTGCACTGATTTGCTTTTACCTGCTTTACCTTTGGGTGCTGAGAGACCTTAT--CTTAGTTCTGAAGGCTCGACAAGGCAGATCCACGGAGGAGCTGATATTTGGAGGACA-AGCTGTGGATAG--GAGCAACCCTATCCCT-----AA-TC-TACCAGC--GCCA-C-CAAGTC---AGGG--------CAATCCC--GGG-------CCATTT-GTT-CC-AGGCACGGGATAAGCATTCAGC---CATG--TCC-A-CGTCC-------A---AGAGGAAGCGGGGAGATGATTCG--AATTGGAGTAAG--CGGGTG----CCTAAGAAGAA-G-CC----------CTCTTCAGCT-GGGCTGAAGCGGGCTGGAAGCAAG-GCCGATAGGCCATCCCTCCAAATCCAGACACTCCAGCATGCTGGGACCACCATGATAACTGTCCCATCCGGAGGAGTATGTGACCTCATCAACACCTATGCCCGAGGATCGGACGAGGGCAACCGCCACACCAGCGAGACTCTCACGTACAAGATCGCCA-TCGACTACCACTTCG-TTGCCGACGCGGCAGCCTGCCGCTACTCCAACACCGGAACCGGTGTAATGTGGCTGGTGTATGACACCACTCC-CGGCGGACAAGCTCC-GACCCCGCAAACTATATTTGCCTACCCTGACACGCTAAAAGCGTGGCCGGCCACATGG-AAGGTGAGCCGGG-AGCTGTGTCATCGCTTCGTGGTGAAACGGCGATGGTTGTTCAACATGGAGACCGACGGGCGGATTGGTTCGGACATTCCTCCCTCGAATGCAA-GTTGGAAGCCCTGCAAGCGCAACATCTACTTCCACAAGTTCACGAGCGGGTTGGGAGTGAGAACGCAGTGGAAGAATGTAACGGACGGAGGAGT-TGGTGCCATCCAGAGAGGA-GCGTTGTACATGGTCATTGCCCCCGGCAATGGTCTTACATTTACTGCCCATGGGCAGACCCG-TCTGTACTTTAAGAGTGTTGGCAACCAGTAA--------------TG-AATAAAAACTCCCG-TT-TTATT----------ATA--T-GTG--ATGATT--GCTGAAAGC-TTAC---ATTA-ATATGTC-----GTGCGATGGC-AC-G---AA-AAAACA-C-ACG---CAA-TCAATACAGGGGGGT---AGTAG--GCGGGCGGC-TAAG--GG--TGGTGCTCGGCGG-GCAAAAC---ATCGAAA-AAT---CAA--GAT-CTATCTGAA-T-CTA-------CTGCCTC---CGT---------AG-GAGG------CAGC--TCA---GGGGGA----GAATACCACTTCTCCCCCGGCGACATAATGTAAATGGTGCAATTTGCCTCGAAATACTCCAGCTGCCCTGGAGTCATTTCCTTCATCCAATCTTCATCCGAGTTGGCGAGGATTATTGTAGGCTTAGACTTCTTCTGCACCTTCTTCTTCTTACCATACTTGGGGTTTACAATGAAATCCCTCTGACAGCCAACTAACTGTTTCCAACAAGGACAGAATTTAAACGGAATATCATCTACGATGTTGTAGATTGCGT-CTTCGTTGTATGAAGACCAATCAACATTATTTTGCCAGTAATTATGAACCCCTAGGCCTCTGGCCCAAGTAGATTTTCCGGTTCTTGTTGGGCCGACGATGTAGAGGCTCTGCTTTCTTGATCTTT-CATCTGATGACTG-GATACA--GAATCCATCCATTGGAGGTCAGAAATTGCATCTTCGAGGGTATAACAGTTAGG-TTGAAGTAGCATGTAAGCTTGGGGACTGACCTGGAAGATATTAGGCTGGAGCCAATCATTGATTGTCTCATTACAAAGCAAATCAGGTGAGGAGGGTG-GATGAGGATTGGTGAACTCTTCCTGAATCTCAGGAAAAAGCTTATTTGCAGAGTATTCAAAATACTGCAATTTTGTGGACCAATCAAAGGGGAGCTCTTTCTGGATCATGGAGAGGTACTCTTCTTTGGAAGTAGCGTGTGAAATAATGTCTCGCATTATTTCATCTTTAGAAGGCTTTTTTTCC-TT-TA-CCTC----TGAATCAGAT---TTTCCTAGGAAGGGGGACTTCCTAGGAATGAAAGTACCTCTCTCAAACACAGCCAGAGGTTCCTTGAGGATGTAATCCCTCACCCTGTTAACTGACTTGGCACTCTGAATGTTTGGGTGAAACCCATTAATGTCAAAGAACCTTGAGTCAGATATCCTTACCGGCTTCTCTGTTTGAAGCAATGCATGTAAATGCAAACTTCCATCTTTATGTGCCTCTCGGGCACATAGAATGTATTTTGGAATCCAACGAACAACGAGCTCCCAGATCATCTGACAGGCGATTTCAGGATTTTCTGGACACTTTGGATAGGTAAGGAACGTGTTAGCGTTCCGGTGTGAGAA-----CTGACG-------GTTGGA--T-----------------------GAG-GA------GGAGGC---CATAGCCGACGACGGAGGT-TG--AGGCTGAGGGA----TGGCAGA-CTGGGAG--CTC--CAA--A-CTCT------A-TA---GCAT------ACCT-GT----GC-GCCTTCG-AA--AT---CCGC-CG-CT-C--CCTTG---------TCTTATAG----TGGTTGC-AAA-TGGGCCGGA---CCGG-GCC-------GG-----CCCAGCAG---GAAAAGAAGG-CGCGC-AC---
>A1 Ug-Mub-94
TAATATTACCGCGC-CTTCTTTTCCT-GCGAGGG-CCC-GGT------AGGGCCC-GAGCG-------ATTTGATGTAAAGCC--TGGTCCTG-CTTTGTAT-GA-----TTTATCTAAAGCAGCCC--AATC----TAAAGAA-ACCGG-TCC-CGG-GCA-CTATAAATT-GCCTAACA-AGTGCGAT-TCATTC---ATGGA----------------------------TCCACAG-AA-CGCC--CTG----------------TATTATCA------GCCGC-GGG-TACCCACAGCAGCTCCGGC---ATCCGCAGGAGTGCCGTGGAGTCGCGTAGGCGAGGTAGCTATTTTGAGCTTTGTTGCACTGATTTGCTTTTACCTGCTTTACCTTTGGGTGCTGAGAGACCTTAT--CTTAGTTCTGAAGGCTCGACAAGGCAGATCCACGGAGGAGCTGATATTTGGAGGACA-AGCTGTGGATAG--GAGCAACCCTATCCCT-----AA-TC-TACCAGC--ACCA-C-CAAGTC---AGGG--------CAATCCC--GGG-------CCTTTT-GTT-CC-AGGCACGGGATAAGCATTCAGC---CATG--TCC-A-CGTCC-------A---AGAGGAAGCGGGGAGATGATTCG--AATTGGAGTAAG--CGGGTG----CCTAAGAAGAA-G-CC----------CTCGTCAGCT-GGGCTGAAGAGGGCTGCAAGCAAG-GCCGATAGGCCATCCCTCCAAATCCAGACACTCCAGCATGCTGGGACCACCATGATAACGGTCCCCTCCGGAGGAGTATGTGACCTCATTAACACCTATGCCCGAGGATCTGACGAGGGCAACCGCCACACCAGCGAGACTCTGACGTACAAGATCGCCA-TCGACTACCACTTCG-TTGCCGACGCGGCAGCCTGCCGCTACTCCAACACCGGAACCGGTGTAATGTGGCTGGTGTATGACACCACTCC-CGGCGGACAAGCTCC-GACCCCCCAAACTATATTTGCCTACCCTGACACGCTTAAAGCGTGGCCGGCCACATGG-AAGGTGAGCCGGG-AGCTGTGTCATCGCTTCGTGGTGAAACGGCGATGGTTGTTCAACATGGAGACCGACGGGCGGATTGGTTCGGACATTCCTCCCTCGAATGCAA-GTTGGAAGCCTTGCAAGCGCAACATCTACTTCCACAAGTTCACGAGCGGGTTGGGAGTGAGAACGCAGTGGAAGAATGTAACGGACGGAGGAGT-TGGTGCCATCCAGAGAGGA-GCGTTGTACATGGTCATTGCCCCCGGCAATGGTCTTACATTTACTGCCCATGGGCAGACCCG-TCTGTACTTTAAGAGTGTTGGCAACCAGTAA--------------TG-AATAAAAACGCC-GTTT-TTATT----------ATA--T-CTG--ATGAAT--GCTGAAAGC-TTAC---ATTA-ATATGTC-----GTGCGATGGC-AC-G---AA-AAAACA-C-ACA---CAA-TCAATACAGGGGGGT---AGTCG--GCGGGCGGC-TAAG--GG--TGGTGCTCGGCGG-GCAGAAC---ATCGAAA-AAT---CAA--GAT-CTATCTGAA-T-GTA-------CTGCCTC---CGT---------AG-GAGG------CAGC--TCA---GGGGGA----GAATACCACTTCTCCCCCGGCGACATAATGTAAATGACGCAGTTTGCCTCGAAATACTCCAGCTGCCCTGGAGTCATTTCCTTCATCCAATCTTCATCCGAGTTGGCGAGGATTATTGTAGGCTTAGACTTCTTCTGCACCTTCTTCTTCTTACCATACTTGGGGTTTACAATGAAATCCCTCTGACAGCCAACTAACTGTTTCCAACAAGGACAGAATTTAAACGGAATATCATCTACGATGTTGTAGATTGCGT-CTTCGTTGTATGAAGACCAATCAACATTATTTTGCCAGTAATTATGAACCCCTAGGCTTCTGGCCCAAGTAGATTTTCCGGTTCTTGTTGGGCCGACGATGTAGAGGCTCTGCTTTCTTGATCTTT-CATCTGATGACTG-GATACA--GAATCCATCCATTGGAGGTCAGAAATTGCATCCTCGAGGGTATAACAGGTAGG-TTGAAGGAGCATGTATGCTTCGGGACTAACCTGGAAGATGTTAGGCTGGAGCCAATCATTGATTGACTCATTACAAAGCAAATCAGGTGAGGAGGGTG-GATGAGGATTGGTGAACTCTTCCTGAATCTCAGGAAAAAGCTTATTTGCAGAGTATTCAAAATACTGCAATTTTGTGGACCAATCAAAGGGAAGCTCTTTCTGGATCATGGAGAGGTACTCTTCTTTGGAAGTAGCGTGTGAAATAATGTCTCGCATTATTTCATCTTTAGAAGGCTTTTTTTCC-TT-TA-CCTC----TGAATCAGAT---TTTCCTAGGAAGGGGGACTTCCTAGGAATGAACGTACCTCTCTCAAACACAGCCAGAGGTTCCTTGAGGATGTAATCCCTCACCCTGTTGACTGACTTGGCACTCTGAATGTTTGGGTGAAACCCATTTATATCAAAAAACCTTGAGTCGGATATCCTTACCGGCTTCTCTGTCTGGAGCAATGCATGTAAATGCAAACTTCCATCTTTATGTGCCTCTCGGGCACATAGAATGTATTTGGGAATCCAACGAACAACGAGCTCCCAGATCATCTGACAGGCGATTTCAGGATTTTCTGGACACTTTGGATAGGTTAGGAACGTGTTAGCGTTCCGGTGTGAGAA-----CTGACG-------GTTGGA--T-----------------------GAG-GA------GGAGGC---CATAGCCGACGACGGAGGC-TG--AGGCTGAGGGA----TGGCAGA-CTGGGAG--CTC--CAA--A-CTCT------A-TA---GTAT------ACCT-GT----GC-GCCTTCG-AA--AT---CCGC-CG-CT-C--CCTTG---------TCTTATAG----TGGTTGT-AAA-TGGGCCGGA---CCGG-GCC-------GG-----CCCAACAG---GAAAAGAAGG-CGCGC-AC---
>A1 Ug-Nak-123
TAATATTACCGCGC-CTTCTTTTCCT-GCGAGGG-CCC-GGT------AGGGCCC-GAGCG-------ATTTGATGTAAAGCC--TGGTCCTG-CTTTGTAT-GA-----TTTATCTAAAGCAGCCC--AATC----TAAAGAA-ACCGG-TCC-CGG-GCA-CTATAAATT-GCCTAACA-AGTGCGAT-TCACTC---ATGGA----------------------------TCCACAG-AA-CGCC--CTG----------------TATTATCA------GCCGC-GGG-TACCCACAGCAGCTCCGGC---ATCCGCAGGAGTGCCGTGGAGTCGCGTAGGCGAGGTAGCTATTTTGAGCTTTGTTGCACTGATTTGCTTTTACCTGCTTTACCTTTGGGTGCTGAGAGACCTTAT--CTTAGTTCTGAAGGCTCGACAAGGCAGATCCACGGAGGAGCTGATATTTGGTGGACA-AGCTGTGGATAG--GAGCAACCCTATCCCT-----AA-TA-TACCAGC--ACCA-C-CAAGTC---AGGG--------CAATCCC--GGG-------CCATTT-GTT-CC-AGGCACGGGATAAGCATTCAGC---CATG--TCC-A-CGTCC-------A---AGAGGAAGCGGGGAGATGATTCG--AATTGGAGTAAG--CGGGTG----ACTAAGAAGAA-G-CC----------CTCGTCAGCT-GGGCTGAAGAGGGCTGGAAGCAAG-GCCGATAGGCCATCCCTCCAAATCCAGACACTCCAGCATGCTGGGACCACCATGATAACTGTCCCATCCGGAGGAGTATGTGACCTCATCAACACCTATGCCCGAGGATCTGACGAGGGCAACCGCCACACCAGCGAGACTCTCACGTACAAGATCGCCA-TCGACTACCACTTCG-TTGCCGACGCGGCAGCCTGCCGCTACTCCAACACCGGAACCGGTGTAATGTGGCTGGTGTATGACACCACTCC-CGGCGGACAAGCTCC-GACCCCGCAAACTATATTTGCCTACCCTGACACGCTAAAAGCGTGGCCGGCCACATGG-AAGGTGAGCCGGG-AGCTGTGTCATCGCTTCGTGGTGAAACGGCGATGGTTGTTCAACATGGAGACCGACGGGCGGATTGGTTCGGACATTCCTCCCTCGAATGCAA-GTTGGAAGCCTTGCAAGCGCAACATCTACTTCCACAAGTTCACGAGCGGGTTGGGAGTGAGAACGCAGTGGAAGAATGTAACGGACGGAGGAGT-TGGTGCCATCCAGAGAGGA-GCGTTGTACATGGTCATTGCCCCCGGCAATGGTCTTACATTTACTGCCCATGGGCAGACCCG-TCTGTACTTTAAGAGTGTTGGCAACCAGTAA--------------TG-AATAAAAACTCCCG-TT-TTATT----------ATA--T-CTG--ATGAAT--GCTCAAAGC-TTAC---ATTA-ATATGTC-----GTGCGATGGC-AC-G---AA-AAAACA-C-ACA---CAA-TCAATACAGGGGGGT---AGTAG--GCGGGCGGC-TAAG--GG--TGGTGCTCGGCGG-GCAGAAC---ATCGAAA-AAT---CAA--GAT-CTATCTGAA-T-GTA-------CTGCCTC---CGT---------AG-GAGG------CAGC--TCA---GGGGGA----GAATACCACTTCTCCCCCGGCGACATAATGTAAATGACGCAGTTTGCCTCGAAATACTCCAGCTGCCCTGGAGTCATTTCCTTCATCCAATCTTCATCCGAGTTGGCGAGGATTATTGTAGGCTTAGACTTCTTCTGCACCTTCTTCTTCTTACCATACTTGGGGTTTACAATGAAATCCCTCTGACAGCCAACTAACTGTTTCCAACAAGGACAGAATTTAAACGGAATATCATCTACGATGTTGTAGATTGCGT-CTTCGTTGTACGAAGACCAATCAACATTATTTTGCCAGTAATTATGAACCCCTAGGCTTCTGGCCCAAGTAGATTTTCCGGTTCTTGTTGGCCCGACGATGTAGAGGCTCTGCTTTCTTGATCTTT-CATCTGATGACTG-GATACA--GAATCCATCCATTGGAGGTCAGAAATTGCATCCTCGAGGGTATAACAGGTAGG-TTGAAGGAGCATGTATTCTTCGGGACTAACCTGGAAGATGTTAGGCTGGAGCCAATCATTGATTGACTCATTACAAAGTAAATCAGGTGAGGAGGGTG-GATGAGGATTGGTGAACTCTTCCTGAATCTCAGGAAAAAGTTTATTTGCAGAGTATTCAAAATACTGTAATTTTGTGGACCAATCAAAGGGAAGCTCTTTCTGGATCATGGAGAGGTACTCTTCTTTGGAAGTAGCGTGTGAAATAATGTCTCGCATTATTTCATCTTTAGAAGGCTTTTTTTCC-TT-TA-CCTC----TGAATCAGAT---TTTCCTAGGAAGGGGGACTTCCTAGGAATGAAAGTACCTCTCTCAAACACAGCCAGAGGTTCCTTGAGAATGTAATCCCTCACCCTGTTAACTGACTTGGCACTCTGAATATTTGGGTGAAACCCATTTATATCAAAGAACCTTGAGTCAGATATCCTTACCGGCTTCTCTGTCTGAAGCAATGCATGTAAATGCAAACTTCCATCTTTATGTGCCTCTCGGGCACATAGAATATATTTGGGAATCCAACGAACAACGAGCTCCCAGATCATCTGGCAGGCGATTTCAGGATTTTCTGGACACTTTGGATAGGTAAGGAACGTGTTAGCGTTCCTGTGTGAGAA-----CTGACG-------GTTGGA--T-----------------------GAG-GA------GGAGGC---CATAGCCGACGACGGAGGA-TG--AGGCTGAGGGA----TGGCAGA-CTGGGAG--CTC--CAA--A-CTCT------A-TA---GTAT------ACCT-GT----GC-GCCTTCG-AA--AT---CCGC-CG-CT-C--CTTTG---------TCTTATAG----TGGTTGT-AAA-TGGGCCGGA---CCGG-GCC-------GG-----CCCAGCAG---GAAAAGAAGG-CGCGC-AC---
>A1 Ug-Iga-231
TAATATTACCGCGC-CTTCTTTTCCT-GCGAGGG-CCC-GGT------AGGGCCC-GAGCG-------ATTTGATGTAAAGCT--TGGTCCTG-CTTTGTAT-GA-----TTTATCTAAAGCAGCCC--AATC----TAAAGAA-ACCGG-TCC-CGG-GCA-CTATAAATT-GCCTAACA-AGTGCGAT-TCATTC---ATGGA----------------------------TCCACAG-AA-CGCC--CTG----------------TATTATCA------GCCGC-GGG-TACCCACAGCAGCTCCGGC---ATCCGCAGGAGTGCCGTGGAGTCGCGTAGGCGAGGTAGCTATTTTGAGCTTTGTTGCACTGATTTGCTTTTACCTGCTTTACCTTTGGGTGCTGAGAGACCTTAT--CTTAGTTCTGAAGGCTCGACAAGGCAGATCCACGGAGGAGCTGATATTTGGAGGACA-AGCTGTGGATAG--GAGCAACCCTATCCCT-----AA-TC-TACCAGC--ACCA-C-CAAGTC---AGGG--------CAATCCC--GGG-------CCATTT-GTT-CC-AGGCACGGGATAAGCATTCAGC---CATG--TCC-A-CGTCC-------A---AGAGGAAGCGGGGAGATGATTCG--AATTGGAGTAAG--CGGGTG----CCTAAGAAGAA-G-CC----------CTCTTCAGCT-GGGCTGAAGCGGGCTGGAAGCAAG-GCCGATAGGCCATCCCTCCAAATCCAGACACTCCAGCATGCTGGGACCACCATGATAACTGTCCCATCCGGAGGAGTATGTGACCTCATCAACACCTATGCCCGAGGATCTGACGAGGGCAACCGCCACACCAGCGAGACTCTCACGTACAAGATCGCCA-TCGACTACCACTTCG-TTGCCGACGCGGCAGCATGCCGCTACTCCAACACCGGAACCGGTGTAATGTGGCTGGTGTATGACACCACTCC-CGGCGGACAAGCTCC-GACCCCGCAAACTATATTTGCCTACCCTGACACGCTAAAAGCGTGGCCGGCCACATGG-AAGGTGAGCCGGG-AGCTGTGTCATCGCTTCGTGGTGAAACGGCGATGGTTGTTCAACATGGAGACCGACGGGCGGATTGGTTCGGACATTCCTCCCTCGAATGCAA-GTTGGAAGCCCTGCAAGCGCAACATCTACTTCCACAAGTTCACGAGCGGGTTGGGAGTGAGAACGCAGTGGAAGAATGTAACGGACGGAGGAGT-TGGTGCCATCCAGAGAGGA-GCGTTGTACATGGTCATTGCCCCCGGCAATGGTCTTACATTTACTGCCCATGGGCAGACCCG-TCTGTACTTTAAGAGTGTTGGCAACCAGTAA--------------TG-AATAAAAACTCCCG-TT-TTATT----------ATA--T-CTG--ATGAAT--GCTGAAAGC-TTAC---ATTA-ATATGTC-----GTGCGATGGC-AC-G---AA-AAAACA-C-ACAC--TA--TCAATACAGGGGGGT---AGTAG--GCGGGCGGC-TAAG--GG--AGGTGCTCGGCGG-GCAAAAC---ATCGAAA-AAT---CAA--GAT-CTATCTGAA-T-GTA-------CTGCCTC---CGT---------AG-GAGG------CAGC--TCA---GGGGGA----GAATACCACTTCTCCCCCGGCGACATAATGTAAATGACGCAGTTTGCCTCGAAATACTCCAGCTGCCCTGGAGTCATTTCCTTCATCCAATCTTCATCCGAGTTGGCGAGGATTATTGTAGGCTTAGACTTCTTCTGCACCTTCTTCTTCTTACCATACTTGGGGTTCACAATGAAATCCCTCTGACAGCCAACTTACTGTTTCCAACAAGGACAGAATTTAAACGGGATATCATCTACGATGTTGTAGATTGCGT-CTTCGTTGTATGAAGACCAATCAACATTATTTTGCCAGTAATTATGAACCCCTAGGCTTCTGGCCCAAGTAGATTTTCCTGTTCTTGTTGGGCCGACGATGTAGAGGCTCTGCTTTCTTGATCTTT-CATCTGATGACTG-GATACA--TTATCCATCCATTGGAGGTCAGAAATTGCATCCTCGAGGGTATAACAGGTAGG-TTGAAGGAGCATGTAAGCTTCGGGACTAACCTGGAAGATGTTAGGCTGGAGCCAATCATTGATTGACTCATTACAAAGTAAATCAGGTGAGGATTGCG-GATGAGGATTGGTGAAATCTTCCTGAATCTCAGGAAAAAGCTTATTTGCAGAGTATTCAAAATACTGCAATTTTGTGGACCAATCATAGGGAAGCTCTTTCTGGATCATGGAGAGGTACTCTTCCTTGGTAGTAGAGTGTGAAATAATGTCTCGCATTATTTCATCTTTGGAAGGCTTTTTTTCC-TT-AA-CTTC----TGAATCAGAT---TTTCCTAGGAAGGGGGACTTCCTAGGAATGAAAGTACCTCTCTCAAACATAGCCAGAGGTTCCTTGAGGATGTAATCCCTCACCCTGTTTACTGACTTGGCACTCTGAATGTTTGGGTGAAACCCATTAATATCAAAGAACCTTGAGTCCGATATTCTTACCGGCTTCTCTGTTTGAAGCAATGCATGTAAATGCAAACTTCCATCTTTATGTGCCTCCCGGGCACATAGAATGTACTTCGGAATCCAACGAACAACGAGCTCCCAGATCATCTGACAGGCGATTTCAGGATTTTCTGGACACTTTGGATAGGTGAGGAACGTGTTAGCGTTCCGGTGTGAGAA-----CTGACG-------GTTGGA--T-----------------------GAG-GA------GGAGGC---CATAGCCGACGACGGAGGC-TG--AGGCTGAGGGA----TGGCAGA-CTGGGAG--CTC--CAA--A-CTCT------A-TA---GCAT------ACCT-GT----GC-GCCTTCG-AA--AT---CCGC-CG-CT-C--CCTTG---------TCTTATAG----TGGTTGT-GAA-TGGGCCGGA---CCGG-GCC-------GG-----CCCAGCAG---GAAAAGAAGG-CGCGC-AC---
>A1 Ug-Iga-235
TAATATTACCGCGC-CTTCTTTTCCT-GCGAGGG-CCC-GGT------AGGGCCC-GAGCG-------ATTTGATGTAAAGCC--TGGTCCTG-CTTTGTAT-GA-----TTTATCTAAAGCAGCCC--ATTC----TAAAGAA-ACCGG-TCC-CGG-GCA-CTATAAATT-GCCTAACA-AGTGCGAT-TCATTC---ATGGA----------------------------TCCACAT-AA-CGCC--CTC----------------TATTATCA------GCCGC-GGG-TACCCACAGCAGCTCCGGC---ATCCGCAGGAGTGCCGTGGAGTCGCGTAGGCGAGGTAGCTATTTTGAGCTTTGTTGCACTGATTTGCTTTTACCTGCTTTACCTTTGGGTGCTGAGAGACCTTAT--CTTAGTTCTGAAGGCTCGACAAGGCAGATCCACGGAGGAGCTGATATTTGGAGGACA-AGCTGTGGATAG--GAGCAACCCTATCCCT-----AA-TC-TACCAGC--ACCA-C-CAAGTC---AGGG--------CAATCCC--GGG-------CCATTT-GTT-CC-AGGCACGGGATAAGCATTCAGC---CATG--TCC-A-CGTCC-------A---AGAGGAAGCGGGGAGATGATTCG--AATTGGAGTAAG--CGGGTG----ACTAAGAAGAA-G-CC----------CTCGTCAGCT-GGGCTGAAGAGGGCTGGAAGCAAG-GCCGATAGGCCATCCCTCCAAATCCAGACACTCCAGCATGCTGGGACCACCATGATAACTGTCCCTTCCGGAGGAGTATGTGACCTCATCAACACCTATGCCCGAGGATCTGACGAGGGCAACCGCCACACCAGCGAGACTCTCACGTACAAGATCGCCA-TCGACTACCACTTCG-TTGCCGACGCGGCAGCCTGCCGCTACTCCAACACCGGAACCGGTGTAATGTGGCTGGTGTATGACACCACTCC-CGGCGGACAAGCTCC-GACCCCGCAAACTATATTTGCCTACCCTGACACGCTAAAAGCGTGGCCGGCCACATGG-AAGGTGAGCCGGG-AGCTGTGTCATCGCTTCGTGGTGAAACGGCGATGGTTGTTCAACATGGAGACCGACGGGCGGATTGGTTCGGACATTCCTCCCTCGAATGCAA-GTTGGAAGCCTTGCAAGCGCAACATCTACTTCCACAAGTTCACGAGCGGGTTGGGAGTGAGAACGCAGTGGAAGAATGTAACGGACGGAGGAGT-TGGTGCCATCCAGAGAGGA-GCGTTGTACATGGTCATTGCCCCCGGCAATGGTCTTACATTTACTGCCCATGGGCAGACCCG-TCTGTACTTTAAGAGTGTTGGCAACCAGTAA--------------TG-AATAAAAACTCCCG-TT-TTATT----------ATA--T-CTG--ATGAAT--GCTGAAAGC-TTAC---ATTA-ATATGTC-----GTGCGATGGC-AC-G---AA-AAAACA-C-ACA---CAA-TCAATACAGGGGGGT---AGTCG--GCGGGCGGC-TAAG--GG--TGGTGCTCGGCGG-GCAGAAC---ATCGAAA-AAT---CAA--GAT-CTATCTGAA-T-GTA-------CTGCCTC---CGT---------AG-GAGG------CAGC--TCA---GGGGGA----GAATACCACTTCTCCCCCGGCGACATAATGTAAATGACGCAGTTTGCCTCGAAATACTCCAGCTGCCCTGGAGTCATTTCCTTCATCCAATCTTCATCCGAGTTGGCGAGGATTATTGTAGGCTTAGACTTCTTCTGCACCTTCTTCTTCTTACCATACTTGGGGTTTACAATGAAATCCCTCTGACAGCCAACTAACTGTTTCCAACAAGGACAGAATTTAAACGGAATATCATCTACGATGTTGTAGATTGCGT-CTTCGTTGTATGAAGACCAATCAACATTATTTTGCCAGTAATTATGAACCCCTAGGCTTCTGGCCCAAGTAGATTTTCCGGTTCTTGTTGGCCCGACGATGTAGAGGCTCTGCTTTCTTGATCTTT-CATCTGATGACTG-GATACA--GAATCCATCCATTGGAGGTCAGAAATTGCATCCTCGAGGGTATAACAGGTAGG-TTGAAGGAGCATGTATGCTTCGGGACTAACCTGGAAGATGTTAGGCTGGAGCCAATCATTGATTGACTCATTACAAAGTAAATCAGGTGAGGAGGGTG-GATGAGGATTGGTGAACTCTTCCTGAATCTCAGGAAAAAGTTTATTTGCAGAGTATTCAAAATACTGCAATTTTGTGGACCAATCAAAGGGAAGCTCTTTCTGGATCATGGAGAGGTACTCTTCTTTGGAAGTAGCGTGTGAAATAATGTCTCGCATTATTTCATCTTTAGAAGGCTTTTTTTCC-TT-AA-CCTC----TGAATCAGAT---TTTCCTAGGAAGGGGGACTTCCTAGGAATGAAAGTACCTCTCTCAAACACAGCCAGAGGTTCCTTGAGGATGTAATCCCTCACCCTGTTAACTGACTTGGCACTCTGAATGTTTGGGTGAAACCCATTTATATCAAAGAACCTTGAGTCAGATATCCTTACCGGCTTCTCTGTTTGAAGCAATGCATGTAAATGCAAACTTCCATCTTTATGTGCCTCTCGGGCACATAGAATGTATTTGGGAATCCAACGAACAACGAGCTCCCAGATCATCTGACAGGCGATTTCAGGATTTTCTGGACACTTTGGATAGGTTAGGAACGTGTTAGCGTTCCGGTGTGAGAA-----CTGACG-------GTTGGA--T-----------------------GAG-GA------GGAGGC---CATAGCCGACGACGGAGGT-TG--AGGCTGAGGGA----TGGCAGA-CTGGGAG--CTC--CAA--A-CTCT------A-TA---GTAT------ACCT-GT----GC-GCCTTCG-AA--AT---CCGC-CG-CT-C--CCTTG---------TCTTATAG----TGGTTGT-AAA-TGGGCCGGA---CCGG-GCC-------GG-----CCCAGCAG---GAAAAGAAGG-CGCGC-AC---
>A2 Ng-Ns-1983
TAATATTACCGCGC-CTTCTTTTCCT-GCGAGGG-CCC-GGT------AGGGCCC-GAGCG-------ATTTGATGTAAAGTT--TGGTCCTG-CTTTGTAT-GA-----TTTATCTAAAGCAGCCC--ATTC----TAAAGAA-TCCGG-TCC-CGG-TCA-CTATAAATT-GCCTAACA-AGTGCGAT-TCATTC---ATGGA----------------------------TCCACAG-AA-CGCC--CTG----------------TATTATCA------GCCGC-GGG-TACCCACAGCAGCTCCGAC---ATCCGGAGGAGTGCCGTGGAGTCGCGTAGGCGAGGTAGCTATTTTGAGCTTTGTTGCATTGATTTGCTTTTACCTGCTTTACCTTTGGGTGCTGAGAGACCTTAT--CTTAGTTCTGAAGGCTCGACAAGGCAGATCCACGGAGGAGCTGATATTTGGTGGACA-AGCTGTGGATAG--GAGCAACCCTATCCCT-----AA-TA-TACCAGC--ACCA-C-CAAGTC---AGGG--------CAATCCC--GGG-------CCATTT-GTT-CC-AGGCACGGGATAAGCATTCAGC---CATG--TCC-A-CGTCC-------A---AGAGGAAGCGGGGAGATGATTCG--AATTGGAGTAAG--CGGGTG----ACTAAGAAGAA-G-CC----------TTCTTCAGCT-GGGCTGAAGAGGGCTGGCAGCAAG-GCCGATAGGCCATCCCTGCAAATCCAGACACTCCAGCACGCTGGGACCACCATGATAACGGTCCCCTCCGGAGGAGTATGTGACCTCATCAACACCTATGCCCGAGGATCTGACGAGGGCAACCGCCACACCAGCGAGACTCTGACGTACAAGATCGCCA-TCGACTACCACTTCG-TTGCCGACGCGGCAGCCTGCCGCTACTCCAACACCGGTACCGGTGTAATGTGGCTGGTGTATGACACCACTCC-CGGCGGACAAGCTCC-GACCCCGCAAACTATATTTGCCTACCCTGACACGCTGAAAGCGTGGCCGGCCACATGG-AAAGTGAGCCGGG-AGCTGTGTCATCGCTTCGTGGTGAAACGGCGATGGTTGTTCAACATGGAGACCGACGGGCGCATTGGTTCGGATATTCCTCCCTCGAATGCAA-GTTGGAAGCCTTGCAAGCGCAACATCTACTTCCACAAGTTCACGAGTGGGTTGGGAGTGAGAACGCAGTGGAAGAATGTAACGGACGGAGGAGT-TGGTGCCATCCAGAGAGGA-GCGCTGTACATGGTCATTGCCCCCGGCAATGGCCTTACTTTTACTGCCCATGGGCAGACCCG-TCTGTACTTTAAGAGTGTTGGCAACCAGTAA--------------TG-AATAAAA-CGCC-GTTT-TTATT----------ATA--T-CTG--ATGAAT--GCTGAAAGC-TTAC---ATTA-ATATGTC-----GTGCGATGGC-AC-G----A-AAAACA-C-ACA---CAA-TCAATACAGGGGGGT---AGTCG--GCGGGCGGC-TAAG--GG--TGGTGCTCGGCGG-GCAGAAC---ATCGAAA-AAT---CAA--GAT-CTATCTGAA-T-GTA-------CTGCCTC---CGT---------AG-GAGG------CAGC--TCA---GGGGGA----GAATACCATTTCTCCCCCGGCGACATAATGTAAATGATGCAGTTTGCCTCGAAATACTCCAGCTGCCCTGGAGTCATTTCCTTCATCCAATCTTCATCCGAGTTGGCGAGGATTATTGTAGGCTTAGACTTCTTCTGCACCTTTTTCTTTTTACCATACTTGGGGTTTACAATGAAATCCCTCTGACAGCCAACTAACTGTTTCCAACAAGGACAGAATTTAAACGGAATATCATCTACGATGTTATAGATTGCGT-CTTCGTTGTATGAAGACCAATCAACATTATTTTGCCAGTAATTATGAACCCCTAGGCTTCTGGCCCAAGTAGATTTTCCGGTTCTTGTTGGGCCGACGATGTAGAGGCTCTGCTTTCTTGATCTTT-CATCTGATGACTG-GATACA--GAATCCATCCATTGGAGGTCAGAAATTGCATCCTCGAGGGTATAACAGGTAGG-TTGAAGGAGCATGTAAGCTTCGGGACTAACCTGGAAGATGTTAGGCTGGAGCCAATCATTGATTGACTCATTACAAAGTAAATCAGGTGATGAGGGTG-GATGAGGATTGGTGAACTCTTCCTGAATCTCAGGAAAAAGCTTATTTGCAGAGTATTCAAAATACTGCAATTTTGTGGACCAATCAAAGGGAAGCTCTTTCTGGATCATGGAGAGGTACTCTTCTTTGGAAGTAGCGTGTGAAATAATGTCTCGCATTATTTCATCTTTAGAAGGCTTTTTTTCC-TT-TA-CCTC----TGAATCAGAT---TTTCCTAGGAAGGGGGACTTCCTAGGAATGAAAGTACCTCTCTCAAACACAGCCAGAGGTTCCTTGAGAATGTAATCCCTCACCCTGTTTACTGACTTGGCACTCTGAATATTTGGGTGAAACCCATTTATATCAAAGAACCTTGAGTCAGATATCCTTACCGGCTTCTCTGTCTGAAGCAATGCATGTAAATGCAAACTTCCATCTTTATGTGCCTCTCGGGCACATAGAATGTATTTGGGAATCCAACGAACAACGAGCTCCCAGATCATCTGACAGGCGATTTCAGGATTTTCTGGACACTTTGGATAGGTTAGGAACGTGTTAGCGTTCCGGTGTGAGAA-----CTGACG-------GTTGGA--T-----------------------GAG-GA------GGAGGC---CATTGCCGACGACGGAGGT-TG--AGGCTGAGGGA----TGGCAGA-CTGGGAG--CTC--CAA--A-CTCT------A-TA---GTAT------ACCC-GT----GC-GCCTTCG-AA--AT---CCGC-CG-CT-C--CCTTG---------TCTTATAG----TGGTTGC-AAA-TGGGCCGGA---CCGG-GCC-------GG-----CCCAGCAG---GAAAAGAAGG-CGCGC-AC---
>A1 Ug-Kap-289
TAATATTACCGCGC-CTTCTTTTCCT-GCGAGGG-CCC-GGT------AGGGCCC-GAGCG-------ATTTGATGTAAAGCC--TGGTCCTG-CTTTGTAT-GA-----TTTATCTAAAGCAGCCC--AATC----TAAAGAA-ACCGG-TCC-CGG-GCA-CTATAAATT-GCCTAACA-AGTGCGAT-TCATTC---ATGGA----------------------------TCCACAG-AA-CGCC--CTG----------------TATTATCA------GCCGC-GGG-TACCCACAGCAGCTCCGAC---ATCCGCAGGAGTGCCGTGGAGTCGCGTAGGCGAGGTAGCTATTTTGAGCTTTGTTGCACTGATTTGCTTTTACCTGCTTTACCTTTGGGTGCTGAGAGACCTTAT--CTTAGTTCTGAAGGCTCGACAAGGCAGATCCACGGAGGAGCTGATATTTGGAGGACA-AGCTGTGGATAG--GAGCAACCCTATCCCT-----AA-TC-TACCAGC--ACCA-C-CAAGTC---AGGG--------CAATCCC--GGG-------CCATTT-GTT-CC-AGGCACGGGATAAGCATTCAGC---CATG--TCC-A-CGTCC-------A---AGAGGAAGCGGGGAGATGATTCG--AATTGGAGTAAG--CGGGTG----CCTAAGAAGAA-G-CC----------CTCGTCAGCT-GGGCTGAAGAGGGCTGCAAGCAAG-GCCGATAGGCCATCCCTCCAAATCCAGACACTCCAGCATGCTGGGACCACCATGATAACGGTCCCCTCCGGAGGCGTATGTGACCTCATCAACACCTATGCCCGAGGATCTGACGAGGGCAACCGCCACACCAGCGAGACTCTGACGTACAAGATCGCCA-TCGACTACCACTTCG-TTGCCGACGCGGCAGCCTGCCGCTACTCCAACACCGGAACCGGTGTAATGTGGCTGGTGTATGACACCACTCC-CGGCGGACAAGCTCC-GACCCCCCAAACTATATTTGCCTACCCTGACACGCTTAAAGCGTGGCCGGCCACATGG-AAGGTGAGCCGGG-AGCTGTGTCATCGCTTCGTGGTGAAACGGCGATGGTTGTTCAACATGGAGACCGACGGGCGGATTGGTTCGGACATTCCTCCCTCGAATGCAA-GTTGGAAGCCTTGCAAGCGCAACATCTACTTCCACAAGTTCACGAGCGGGTTGGGAGTGAGAACGCAGTGGAAGAATGTAACGGACGGAGGAGT-TGGTGCCATCCAGAGAGGA-GCGTTGTACATGGTCATTGCCCCCGGCAATGGTCTTACATTTACTGCCCATGGGCAGACCCG-TCTGTACTTTAAGAGTGTTGGCAACCAGTAA--------------TG-AATAAAAACGCC-GTTT-TTATT----------ATA--T-CTG--ATGAAT--GCTGAAAGC-TTAC---ATTA-ATATGTC-----GTGCGATGGC-AC-G---AA-AAAACA-C-ACA---CAA-TCAATACAGGGGGGT---AGTCG--GCGGGCGGC-TAAG--GG--TGGTGCTCGGCGG-GCAGAAC---ATCGAAA-AAT---CAA--GAT-CTATCTGAA-T-GTA-------CTGCCTC---CGT---------AG-GAGG------CAGC--TCA---GGGGGA----GAATACCACTTCTCCCCCGGCGACATAATGTAAATGACGCAGTTTGCCTCGAAATACTCCAGCTGCCCTGGAGTCATTTCCTTCATCCAATCTTCATCCGAGTTGGCGAGGATTATTGTAGGCTTAGATTTCTTCTGCACCTTTTTCTTCTTACCATACTTGGGGTTTACAATGAAATCCCTCTGACAGCCAACTAACTGTTTCCAACAAGGACAGAATTTAAACGGAATATCATCTACGATGTTGTAGATTGCGT-CTTCGTTGTATGAAGACCAATCAACATTATTTTGCCAGTAATTATGAACCCCTAGGCTTCTGGCCCAAGTAGATTTTCCGGTTCTTGTTGGGCCGACGATGTAGAGGCTCTGCTTTCTTGATCTTT-CATCTGATGACTG-GATACA--GAATCCATCCATTGGAGGTCAGAAATTGCATCCTCGAGGGTATAACAGGTAGG-TTGAAGGAGCATGTATGCTTCGGGACTAAACTGGAAGATGTTAGGCTGGAGCCAATCATTGATTGACTCATTACAAAGCAAATCAGGTGATGAGGGTG-GATGAGGATTGGTGAACTCTTCCTGAATCTCAGGAAAAAGCTTATTTGCAGAGTATTCAAAATACTGCAATTTTGTGGACCAATCAAAGGGAAGCTCTTTCTGGATCATGGAGAGGTACTCTTCTTTGGAAGTAGCGTGTGAAATAATGTCTCGCATTATTTCATCTTTAGAAGGCTTTTTTTCC-TT-TA-CCTC----TGAATCAGAT---TTTCCTAGGAAGGGAGACTTCCTAGGAATGAAAGTACCTCTCTCAAACACAGCCAGAGGTTCCTTGAGGATGTAATCCCTCACCCTGTTGACTGACTTGGCACTCTGAATGTTTGGGTGAAACCCATTTATATCAAAAAACCTTGAGTCTGATATCCTTACCGGCTTCTCTGTCTGGAGCAATGCATGTAAATGCAAACTTCCATCTTTATGTGCCTCTCGGGCACATAGAATGTATTTGGGAATCCAACGAACAACGAGCTCCCAGATCATCTGACAGGCGATTTCAGGATTTTCTGGACACTTTGGATAGGTTAGGAACGTGTTAGCGTTCCGGTGTGAGAA-----CTGACG-------GTTGGA--T-----------------------GAG-GA------GGAGGC---CATAGCCGACGACGGAGGA-TG--AGGCTGAGTGA----TGGCAGA-CTGGGAG--CTC--CAA--A-CTCT------A-TA---GTAT------ACCT-GT----GC-GCCTTCG-AA--AT---CCGC-CG-CT-C--CCTTG---------TCTTATAG----TGGTTGT-AAA-TGGGCCGGA---CCGG-GCC-------GG-----CCCAGCAG---GAAAAGAAGG-CGCGC-AC---
>A1 Ke-Ama-1998
TAATATTACCGCGC-CTTCTTTTCCT-GCGAGGG-CCC-GGT------AGGGCCC-GAGCG-------ATTTGATGTAAAGCC--TGGTCCTG-CTTTGTCT-GA-----TTTATCTAAAGCAGCCC--AATC----TAAAGAA-ACCGG-TCC-CGG-GCA-CTATAAATT-GCCTAACA-AGTGCGAT-TCATTC---ATGGA----------------------------TCCACAG-AA-CGCC--CTG----------------TATTATCA------GCCGC-GGG-TACCCACAGCAGCTCCGGC---ATCCGCAGGAGTGCCGTGGAGTCGCGTAGGCGAGGTAGCTATTTTGAGCTTTGTTGCACTGATTTGCTTTTACCTGCTTTACCTTTGGGTGCTGAGAGACCTTAT--CTTAGTTCTGAAGGCTCGACAAGGCAGATCCACGGAGGAGCTGATATTTGGAGGACA-AGCTGTGGATAG--GAGCAACCCTATCCCT-----AA-TC-TACCAGC--ACCA-C-CAAGTC---AGGG--------CAATCCC--GGG-------CCATTT-GTT-CC-AGGCACGGGATAAGCATTCAGC---CATG--TCC-A-CGTCC-------A---AGAGGAAGCGGGGAGATGATTCG--AATTGGAGTAAG--CGGGTG----ACTAAGAAGAA-G-CC----------CTCGTCAGCT-GGGCTGAAGAGGGCTGGAAGCAAG-GCCGATAGGCATTCCCTCCAAATCCAGACACTCCAGCATGCTGGGACCACCATGATAACTGTCCCATCCGGAGGAGTATGTGACCTCATCAACACCTATGCCCGAGGATCTGACGAGGGCAACCGCCACACCAGCGAGACTCTCACGTACAAGATCGCCA-TCGACTACCACTTCG-TTGCCGACGCGGCAGCCTGCCGCTACTCCAACACCGGAACCGTGGTAATGTGGCTGGTGTATGACACCACTCC-CGGCGGACAAGCTCC-GACCCCGCAAACTATATTTGCCTACCCTGACACGCTAAAAGCGTGGCCGGCCACATGG-AAGGTGAGCCGGG-AGCTGTGTCATCGCTTCGTGGTGAAACGGCGATGGTTGTTCAACATGGAGACCGACGGGCGGATTGGTTCGGACATTCCTCCCTCGAATGCAA-GTTGGAAGCCTTGCAAGCGCAACATCTACTTCCACAAGTTCACGAGCGGGTTGGGAGTGAGAACGCAGTGGAAGAATGTAACGGACGGAGGAGT-TGGTGCCATCCAGAGAGGA-GCGTTGTACATGGTCATTGCCCCCGGCAATGGTCTTACATTTACTGCCCATGGGCAGACCCG-TCTGTACTTTAAGAGTGTTGGCAACCAGTAA--------------TG-AATAAAAACTCCCG-TT-TTATT----------ATA--T-CTG--ATGAAT--GCTGAAAGC-TTAC---ATTA-ATATGTC-----GTGCGATGGC-AC-G---AA-AAAACA-C-ACG---CAA-TCAATACAGGGGGGT---AGTAG--GCGGGCGGC-TAAG--GG--TGGTGCTCGGCGG-GCAGAAC---ATCGAAA-AAT---CAA--GAT-CTATCTGAA-T-GTA-------CTGCCTC---CGT---------AG-GAGG------CAGC--TCA---GGGGGA----GAATACCACTTCTCCCCCGGCGACATAATGTAAATGACGCAATTTGCCTCGAAATACTCCAGCTGCCCTGGAGTCATTTCCTTCATCCAATCTTCATCCGAGTTGGCGAGTATTATTGTAGGCTTAGACTTCTTCTGCACCTTCTTCTTCTTACCATACTTGGGGTTTACAATGAAATCCCTCTGACAGCCAACTAACTGTTTCCAACAAGGACAGAATTTAAACGGAATATCATCTACGATGTTGTAGATTGCGT-CTTCGTTGTATGAAGACCAATCAACATTATTTTGCCAGTAATTATGAACCCCTAGGCTTCTGGCCCAAGTAGATTTTCCGGTTCTTGTTGGCCCGACGATGTAGAGGCTCTGCTTTCTTGATCTTT-CATCTGATGACTG-GATACA--GAATCCATCCATTGGAGGTCAGAAATTGCATCCTCGAGGGTATAACAGGTAGG-TTGAAGGAGCATGTATGCTTCGGGACTAACCTGGAAGATGTTAGGCTGGAGCCAATCATTGATTGACTCATTACAAAGTAAATCAGGTGAGGAGGGTG-GATGAGGATTGGTGAACTCTTCCTGAATCTCAGGAAAAAGCTTATTTGCAGAGTATTCAAAATACTGCAATTTTGTGGACCAATCAAAGGGAAGCTCTTTCTGGATCATGGAGAGGTACTCTTCTTTGGAAGTAGCGTGTGAAATAATGTCTCGCATTATTTCATCTTTAGAAGGCTTTTTTTCC-TT-TA-CCTC----TGAATCAGAT---TTTCCTAGGAAGGGGGACTTCCTAGGAATGAAAGTACCTCTCTCAAACACAGCCAGAGGTTCCTTGAGAATGTAATCCCTCACCCTGTTTACTGACTTGGCACTCTGAATATTTGGGTGAAACCCATTTATATCAAAGAACCTTGAGTCAGATATCCTTACCGGCTTCTCTGTCTGAAGCAATGCATGTAAATGCAAACTTCCATCTTTATGTGCCTCTCGGGCACATAGAATATATTTGGGAATCCAACGAACAACGAGCTCCCAGATCATCTGGCAGGCGATTTCAGGATTTTCTGGACACTTTGGATAGGTTAGGAACGTGTTAGCGTTCCTGTGTGAGAA-----CTGACG-------GTTGGA--T-----------------------GAG-GA------GGAGGC---CATAGCCGACGACGGAGGA-TG--AGGCTGAGGGA----TGGCAGA-CTGGGAG--CTC--CAA--A-CTCT------A-TA---GTAT------ACCT-GT----GC-GCCTTCG-AA--AT---CCGC-CG-CT-C--CCTTG---------TCTTATAG----TGGTTGT-AAA-TGGGCCGGA---CCGG-GCC-------GG-----CCCAGCAG---GAAAAGAAGG-CGCGC-AC---
>A1 Ke-Km
TAATATTACCGCGC-CTTCTTTTCCT-GCGAGGG-CCC-GGT------AGGGCCC-GAGCG-------ATTTGATGTAAAGCC--TGGTCCTG-CTTTGTAT-GA-----TTTATCTAAAGCAGCCC--AATC----TAAAGAA-ACCGG-TCC-CGG-GCA-CTATAAATT-GCCTAACA-AGTGCGAT-TCATTC---ATGGA----------------------------TCCACAG-AA-CGCC--CTG----------------TATTATCA------GCCGC-GGG-TACCCACAGCAGCTCCGGC---ATCCGCAGGAGTGCCGTGGAGTCGCGTAGGCGAGGTAGCTATTTTGAGCTTTGTTGCACTGATTTGCTTTTACCTGCTTTACCTTTGGGTGCTGAGAGACCTTAT--CTTAGTTCTGAAGGCTCGACAAGGCAGATCCACGGAGGAGCTGATATTTGGAGGACA-AGCTGTGGATAG--GAGCAACCCTATCCCT-----AA-TC-TACCAGC--ACCA-C-CAAGTC---AGGG--------CAATCCC--GGG-------CCATTT-GTT-CC-AGGCACGGGATAAGCATTCAGC---CATG--TCC-A-CGTCC-------A---AGAGGAAGCGGGGAGATGATTCG--AATTGGAGTAAG--CGGGTG----CCTAAGAAGAA-G-CC----------TTCTTCAGCT-GGGCTGAAGAGGGCTGGAAGCAAG-GCCGATAGGCCATCCCTCCAAATCCAGACACTCCAGCATGCTGGGACCACCACGATAACTGTCCCATCCGGAGGAGTATGTGACCTCATCAACACCTATGCCCGAGGATCTGACGAGGGCAATCGCCACACCAGCGAGACTCTCACGTACAAGATCGCCA-TTGACTACCACTTCG-TTGCCGACGCGGCAGCCTGCCGCTACTCCAACACCGGAACCGGTGTAATGTGGCTGGTGTATGACACCACTCC-CGGCGGACAAGCTCC-GACCCCGCAAACTATATTTGCCTACCCTGACACGCTAAAAGCGTGGCCGGCCACATGG-AAGGTGAGCCGGG-AGCTGTGTCATCGCTTCGTGGTGAAACGGCGATGGTTGTTCAACATGGAGACCGACGGGCGGATTGGTTCGGACATTCCTCCCTCGAATGCAA-GTTGGAAGCCTTGCAAGCGCAACATCTACTTCCACAAGTTCACGAGCGGGTTGGGAGTGAGAACGCAGTGGAAGAATGTAACGGACGGAGGAGT-TGGTGCCATCCAGAGAGGA-GCGTTGTACATGGTCATTGCCCCCGGCAATGGTCTTACATTTACTGCCCATGGGCAGACCCG-TCTGTACTTTAAGAGTGTTGGCAACCAGTAA--------------TG-AATAAAAACTCCCG-TT-TTATT----------ATA--T-CTG--ATGAAT--GCTGAAAGC-TTAC---ATTA-ATATGTC-----GTGCGATGGC-AC-G---AA-AAAACA-C-ACG---CAA-TCAATACAGGGGGGT---AGTAG--GCGGGCGGC-TAAG--GG--TGGTGCTCGGCGG-GCAGAAC---ATCGAAA-AAT---CAA--GAT-CTATCTGAA-T-GTA-------CTGCCTC---CGT---------AG-GAGG------CAGC--TCA---GGGGGA----GAATACCACTTCTCCCCCGGCGACATAATGTAAATGACGCAGTTTGCCTCGAAATACTCCAGCTGCCCTGGAGTCATTTCCTTCATCCAATCTTCATCCGAGTTGGCGAGGATTATTGTAGGCTTAGACTTCTTCTGCACCTTCTTCTTCTTACCATACTTGGGGTTTACAATGAAATCCCTCTGACAGCCAACTAACTGTTTCCAACAAGGACAGAATTTAAACGGGATATCATCTACGATGTTGTAGATTGCGT-CTTCGTTGTATGAAGACCAATCAACATTATTTTGCCAGTAATTATGAACCCCTAGGCTTCTGGCCCAAGTAGATTTTCCTGTTCTTGTTGGGCCGACGATGTAGAGGCTCTGCTTTCTTGATCTTT-CATCTGATGACTG-GATACA--TTATCCATCCATTGGAGGTCAGAAATTGCATCCTCGAGGGTATAACAGGTAGG-TTGAAGGAGCATGTAAGCTTCGGGACTAACCTGGAAGATGTTAGGCTGGAGCCAATCATTGATTGACTCATTACAAAGTAAATCAGGTGAGGATTGCG-GATGAGGATTGGTGAACTGTTCCTGAATCTCAGGAAAAAGCTTATTTGCAGAGTATTCAAAATACTGCAATTTTGTGGACCAATCATAGGGAAGCTCTTTCTGGATCATGGAGAGGTACTCTTCCTTGGAAGTAGAGTGTGAAATAATGTCTCGCATTATTTCATCTTTGGAAGGCTTTTTTTCC-TT-AA-CTTC----TGAATCAGAT---TTTCCTAGGAAGGGGGACTTCCTAGGAATGAAAGTACCTCTCTCAAACATAGCCAGAGGTTCCTTGAGGATGTAATCCCTCACCCTGTTTACTGACTTGGCACTCTGAATGTTTGGGTGAAACCCATTAATATCAAAGAACCTTGAGTCCGATATTCTTACCGGCTTCTCTGTTTGAAGCAATGCATGTAAATGCAAACTTCCATCTTTATGTGCCTCTCGGGCACATAGAATGTACTTGGGAATCCAACGAACAACGAGCTCCCAGATCATCTGACAGGCGATTTCAGGATTTTCTGGACACTTTGGATAGGTGAGGAACGTGTTAGCGTTCCGGTGTGAGAA-----CTGACG-------GTTGGA--T-----------------------GAG-GA------GGAGGC---CATAGCCGACGACGGAGGT-TG--AGGCTGAGGGA----TGGCAGA-CTGGGAG--CTC--CAA--A-CTCT------A-TA---GTAT------ACCT-GT----GC-GCCTTCG-AA--AT---CCGC-CG-CT-C--CCTTG---------TCTTATAG----TGGTTGT-GAA-TGGGCCGGA---CCGG-GCC-------GG-----CCCAGCAG---GAAAAGAAGG-CGCGC-AC---
>A4 Za-Kom-1989
TAATATTACCGCGC-CTTCTTTTCCT-GCGAGGG-CCC-GGT------AGGGACC-GAGCG-------CTTTGATTTAAAGCC--TGGTTCTG-CTTTGTAT-GA-----TTTATCTAAAGCAGCCC--AATC----TAAAGAA-ACCGG-TCC-CGG-GCA-CTATAAATT-GCCTAACA-AGTGCGAT-TCATTC---ATGGA----------------------------TCCACAG-AA-CGCC--CTG----------------TATTATCA------GCCGC-GGG-TACCCACAGCAGCTCCGAC---ATCCGGAGGAGTGCCGTGGAGTCGCGTAGGCGAGGTAGCTATTTTGAGCTTTGTTGCATTGATTTGCTTTTACCTGCTTTACCTTTGGGTGCTGAGAGACCTTAT--CTTAGTTCTGAAGGCTCGACAAGGCAGATCCACGGAGGAGCTGATATTTGGTGGACA-AGCTGTGGATAG--GAGCAACCCTATCCCT-----AA-TC-TACCTTC--ACCA-C-CAAGTC---AGGG--------CAATCCC--GGG-------CCATTT-GTT-CC-AGGCACGGGATAAGCAATCAGC---CATG--TCC-A-CGTCC-------A---AGAGGAAGCGGGGAGATGATTCG--AATTGGAATAAG--CGGGTG----CCTAAGAAGAA-G-CC----------ATCTTCAGCT-GGGCTGAAGAGGGCTGGAAGCAAG-GCCGATAGGCCATCCCTCCAAATCCAGACACTCCAGCATGCTGGGACCACCATGATAACTGTCCCATCCGGAGGAGTATGTGACCTCATCAACACCTATGCCCGAGGATCTGACGAGGGCAACCGCCACACCAGCGAGACTCTGACGTACAAGATCGCCG-TCGACTACCACTTCG-TTGCCGACGCGGCTGCCTGCCGCTACTCCAACACCGGAACCGGTGTAATGTGGCTGGTGTATGACACCACTCC-CGGCGGACAAGCTCC-GACCCCGCAAACTATATTTGCCTACCCTGACACGCTAAAAGCGTGGCCGGCCACATGG-AAAGTGAGCCGGG-AGCTGTGTCATCGCTTCGTGGTGAAACGGCGATGGTTGTTCAACATGGAGACCGACGGTCGGATTGGTTCGGATATCCCTCCCTCGAATACAA-GTTGGAAGCCTTGCAAGCGCAACATCTACTTCCACAAGTTCACGAGTGGGTTGGGAGTGAGAACGCAGTGGAAGAATGTAACGGACGGAGGAGT-TGGTGCCATCCAGAGAGGA-GCTCTGTACATGGTCATTGCCCCAGGCAATGGCCTTACTTTTACTGCCCATGGGCAGACCCG-TCTGTACTTTAAGAGTGTTGGCAACCAGTAA--------------TG-AATAAAAACTCCCG-TT-TTATT----------ATA--T-TTG--ATGAAT--GCTGAAAGC-TTAC---ATTA-ATATGTC-----GTGCGATGGC-AC-G---AA-AAAACA-C-ACG---CAA-ACAATACAGGGGGGT---AGTCG--GCGGGCGGC-TAAG--GG--TGGTGCTCGGCGG-GCAGAAC---ATCGAAA-AAT---CAA--GAT-CTATATGAA-TTACA-------CTTCCTC---CGT---------AG-GAGG------AAGC--ACA---GGGGGA----GAATACCACTTCTCCCCCGGCGACATAATGTAAATGACGCAGTTTGCCTCGAAATACTCCAGCTGCCCTGGAGTCATTTCCTTCATCCAATCTTCATCCGAGTTGGCGAGGATTATTGTAGGCTTAGACTTCTTCTGCACCTTTTTCTTCTTACCATACTTGGGGTTTACAATGAAATCCCTCTGACAGCCAACTAACTGTTTCCAACAAGGACAGAATTTAAACGGAATATCATCTACGATGTTGTAGATTGCGT-CTTCGTTGTATGAAGACCAATCAACATTATTTTGCCAGTAATTATGAACCCCTAGGCTTCTGGCCCAAGTAGATTTTCCGGTTCTTGTTGGGCCGACGATGTAGAGGCTCTGCTTTCTTGATCTTT-CATCTGATGACTG-GATACA--GAATCCATCCATTGGAGGTCAGAAATTGCATCCTCGAGGGTATAACAGGTAGG-TTGAAGGAGCATGTAAGCTTCGGGACTAACCTGGAAGATGTTAGGCTGGAGCCAATCGTTGATTGACTCATTACAAAGTAAATCAGGTGAGGAGGGTG-GATGAGGATTGGTGAACTCTTCCTGAATCTCAGGAAAAAGCTTATTTGCAGAGTATTCAAAATACTGCAATTTTGTGGACCAATCAAAGGGGAGCTCTTTCTGGATCATGGAGAGGTACTCTTCTTTGGAGGTAGCGTGTGAAATAATGTCTCGCATTATTTCATCTTTAGAAGGCTTTTTTTCC-TT-TA-CCTC----TGAATCAGAT---TTTCCTAGGAAGGGGGACTTCCTAGGAATGAAAGTACCTCTCTCAAACACAGCCAGAGGTTCCTTGAGAATGTAATCCCTCACTCTGTTAACTGACTTGGCACTCTGAATATTTGGGTGAAACCCATTTATATCAAAGAACCTTGAGTCAGATATCCTTATCGGCTTCTCTGGCTGAAGCAATGCATGTAAATGCAAACTTCCATCTTTATGTGCCTCTCGGGCACATAGAATATATTTGGGAATCCAACGAACGACGAGCTCCCAGATCATCTGACAGGCGATTTCAGGATTTTCTGGACACTTTGGATAGGTTAGGAACGTGTTAGCGTTCCTGTGTGAGAA-----CTGACG-------GTTGGA--T-----------------------GAG-GA------GGAGGC---CATAGCCGACGACGGAGGT-TG--AGGCTGAGGGA----TGGCAGA-CTGGGAG--CTC--CAA--A-CTCT------A-TA---GTAT------ACCC-GT----GC-GCCTTCG-AA--AT---CCGC-CG-CT-C--CATTG---------TCTTATAG----TGGTTGT-AAA-TGGGCCGGA---CCGG-GCC-------GG-----CCCAGCAG---GAAAAGAAGG-CGCGC-AC---
>A1 Ke-Gat
TAATATTACCGCGC-CTTCTTTTCCT-GCGAGGG-CCC-GGT------AGGGCCC-GAGCG-------ATTTGATGTAAAGCT--TGGTCCTG-CTTTGTAT-GA-----TTTATCTAAAGCAGCCC--ATTC----TAAAGAA-ACCGG-TCC-CGG-GCA-CTATAAATT-GCCTAACA-AGTGCGAT-TCATTC---ATGGA----------------------------TCCACAG-AA-CGCC--CTG----------------TATTATCA------GCCGC-GGG-TACCCACAGCAGCTCCGGC---ATCCGCAGGAGTGCCGTGGAGTCGCGTAGGCGAGGTAGCTATTTTGAGCTTTGTTGCACTGATTTGCTTTTACCTGCTTTACCTTTGGGTGCTGAGAGACCTTAT--CTTAGTTCTGAAGGCTCGACAAGGCAGATCCACGGAGGAGCTGATATTTGGAGGACA-AGCTGTGGATAG--GAGCAACCCTATCCCT-----AA-TC-TACCAGC--ACCA-C-CAAGTC---TGGG--------CAATCCC--GGG-------CCATTT-GTT-CC-AGGCACGGGATAAGCATTCAGC---CATG--TCC-A-CGTCC-------A---AGAGGAAGCGGGGAGATGATTCG--AATTGGAGTAAG--CGGGTT----ACTAAGAAGAA-G-CC----------CTCTTCAGCT-GGTCTGAAGAGGGCTGGCAGCAAG-GCCGATAGGCCATCCCTCCAAATCCAGACACTCCAGCATGCTGGGACCACCATGATAACGGTCCCATCCGGAGGAGTATGTGACCTCATCAACACCTATGCCCGAGGATCTGACGAGGGCAACCGCCACACCAGCGAGACTCTCACGTACAAGATCGCCG-TCGACTACCACTTCG-TTGCCGACGCGGCAGCCTGCCGCTACTCCAACACCGGAACCGGTGTAATGTGGCTGGTGTATGACACCACTCC-CGGCGGACAAGCTCC-GACCCCGCAAACTATATTTGCCTACCCTGACACGCTAAAAGCGTGGCCGGCCACATGG-AAGGTGAGCCGGG-AGCTGTGTCATCGCTTCGTGGTGAAACGGCGATGGTTGTTCAACATGGAGACCGACGGGCGGATTGGTTCGGATATTCCTCCCTCGAATGCAA-GTTGGAAGCCTTGCAAGCGCAACATCTACTTCCACAAGTTCACGAGCGGGTTGGGAGTGAGAACGCAGTGGAAGAATGTAACGGACGGAGGAGT-TGGTGCCATCCAGAGAGGA-GCTTTGTACATGGTCATTGCCCCCGGCAATGGTCTTACATTTACTGCCCATGGGCAGACCCG-TCTGTACTTTAAGAGTGTTGGCAACCAGTAA--------------TG-AATAAAAACTCCCG-TT-TTATT----------ATA--T-CTG--ATGAAT--GCTGAAAGC-TTAC---ATTA-ATATGTC-----GTGCGATGGC-AC-G---AA-AAAACA-C-ACG---CAA-TCAATACAGGGGGGT---AGTAG--GCGGGCGGC-TAAG--GG--TGGTGCTCGGCGG-GCAGAAC---ATCGAAA-AAT---CAA--GAT-CTATCTGAA-T-GTA-------CTGCCTC---CGT---------AG-GAGG------CAGC--TCA---GGGGGG----GAATACCACTTCTCCCCCGGCGACATAATGTAAATGACGCAGTTTGCCTCGAAATACTCCAGCTGCCCTGGAGTCATTTCCTTCATCCAATCTTCATCCGAGTTGGCGAGGATTATTGTAGGCTTAGACTTCTTCTGCACCTTCTTCTTCTTACCATACTTGGGGTTTACAATGAAATCCCTCTGACAGCCAACTAACTGTTTCCAACAAGGACAGAATTTAAACGGGATATCATCTACGATGTTGTAGATTGCGT-CTTCGTTGTATGAAGACCAATCAACATTATTTTGCCAGTAATTATGAACTCCTAGGCTTCTGGCCCAAGTAGATTTTCCTGTTCTTGTTGGGCCGACGATGTAGAGGCTCTGCTTTCTTGATCTTT-CATCGGATGACTG-GATACA--TTATCCATCCATTGGAGGTCAGAAATTGCATCCTCGAGGGTATAACAGGTAGG-TTGAAGGAGCATGTAAGCTTCGGGACTAACCTGGAAGATGTTAGGCTGGAGCCAATCATTGATTGACTCATTACAAAGTAAATCAGGTGAGGAGGGTG-GATGAGGATTGGTGAACTCTTCCTGAATCTCAGGAAAAAGCTTATTTGCAGAGTATTCAAAATACTGCAATTTTGTGGACCAATCATAGGGAAGCTCTTTCTGGATCATGGAGAGGTACTCTTCCTTGGAAGTAGAGTGTGAAATAATGTCTCGCATTATTTCATCTTTGGAAGGCTTTTTTTCC-TT-AA-CTTC----TGAATCAGAT---TTTCCTAGGAAGGGGGACTTCCTAGGAATGAAAGTACCTCTCTCAAACATAGCCAGAGGTTCCTTTAGGATGTAATCCCTCACTCTGTTTACTGACTTGGCACTCTGAATGTTTGGGTGAAACCCATTAATATCAAAGAACCTTGAGTCCGATATTCTTACCGGCTTCTCTGTTTGAAGCAATGCATGTAAATGCAAACTTCCATCTTTATGTGCCTCTCGGGCACATAGAATGTACTTGGGAATCCAACGAACAACGAGCTCCCAGATCATCTGACAGGCGATTTCAGGATTTTCTGGACACTTTGGATAGGTGAGGAACGTGTTAGCGTTCCGGTGTGAGAA-----CTGACG-------GTTGGA--T-----------------------GAG-GA------GGAGGC---CATAGCCGACGACGGAGGT-TG--AGGCTTAGGGA----TGGCAGA-CTGGGAG--CTC--CAA--A-CTCT------A-TA---GTAT------ACCT-GT----GC-GCCTTCG-AA--AT---CCGC-CG-CT-C--CCTTG---------TCTTATAG----TGGTTGT-GAA-TGGGCCGGA---CCGG-GCC-------GG-----CCCAGCAG---GAAAAGAAGG-CGCGC-AC---
>A3 Ke-MtKA
TAATATTACCGCGC-CTTCTTTTCCT-GCGAGGG-CCC-GGT------AGGGCCC-GAGCG-------ATTTGATGTAAAGCT--TGGTCCTG-CTTTGTAT-GA-----TTTATCTAAAGCAGCCC--AATC----TAAAGAA-ACCGG-TCC-CGG-GCA-CTATAAATT-GCCTAACA-AGTGCGAT-TCATTC---ATGGA----------------------------TCCACAG-AA-CGCC--CTG----------------TATTATCA------GCCGC-GGG-TACCCACAGCAGCTCCGAC---ATCCGGAGGAGTGCCGTGGAGTCGCGTAGGCGAGGTAGCTATTTTGAGCTTTGTTGCATTGATTTGCTTTTACCTGCTTTACCTTTGGGTGCTGAGAGACCTTAT--CTTAGTTCTGAAGGCTCGACAAGGCAGATCCACGGAGGAGCTGATATTTGGAGGACA-AGCTGTGGATAG--GAGCAACCCTATCCCT-----AA-TA-TACCAGC--ACCA-C-CAAGTC---AGGG--------CAATCCC--GGG-------CCATTT-GTT-CC-AGGCACGGGATAAGCAATCAGC---CATG--TCC-A-CGTCC-------A---AGAGGAAGCGGGGAGATGATGCG--AATTGGAGTAAG--CGGGTG----TCTAAGAAGAA-G-CC----------TTCTTCAGCT-GGGCTGAAGAGGGCTGGAAGCAAG-GCCGATAGGCCATCCCTCCAAATCCAGACACTCCAGCATGCTGGGACCACCATGATAACGGTCCCCTCCGGAGGAGTATGTGACCTCATCAACACCTATGCCCGAGGATCTGACGAGGGCAACCGCCACACCAGCGAGACTCTGACGTACAAGATTGCCG-TCGACTACCACTTCG-TTGCCGACGCGGCAGCCTGCCGCTACTCCAACACCGGAACCGGTGTAATGTGGCTGGTGTATGACACCACTCC-CGGCGGACAAGCTCC-GACCCCGCAAACTATATTTGCCTACCCTGACACGCTAAAAGCGTGGCCGGCCACATGG-AAAGTGAGCCGGG-AGCTGTGTCATCGCTTCGTGGTGAAACGGCGATGGTTGTTCAACATGGAGACCGACGGTCGGATTGGTTCGGATATTCCTCCATCGAATGCAA-GTTGGAAGCCTTGCAAGCGCAACATCTACTTCCACAAGTTCACGAGCGGGTTGGGAGTGAGAACGCAGTGGAAGAATGTAACGGACGGAGGAGT-TGGTGCCATCCAGAGAGGA-GCCCTGTACATGGTCATTGCCCCCGGCAATGGTCTTACTTTTACTGCCCATGGGCAGACCCG-TCTGTACTTTAAGAGTGTTGGCAACCAGTAA--------------TG-AATAAAA-CGCC-GTTT-TTATT----------ATA--G-CTG--ATGAAT--GCTGAAAGC-TTAC---ATTA-ATATGTC-----GTGCGATGGC-AC-G----A-AAAACA-C-ACG---CAA-TCAATACAGGGGGGT---AGTCG--GCGGGCGGC-TAAG--GG--TGGTGCTCGGCGG-GCAAAAC---ATCGAAA-AAT---CAA--GAT-CTATCTGAA-T-GTA-------CTGCCTC---CGT---------AG-GAGG------CAGC--TCA---GGGGGA----GAATACCACTTCTCCCCCGGCGACATAATGTAAATGATGCAGTTTGCCTCGAAATAATCCAGCTGCCCTGGATTCATTTCCTTCATCCAATCTTCATCCGAGTTGGCGAGGATTATTGTAGGCTTAGACTTCTTCTGCACCTTCTTCTTCTTACCATATTTGGGGTTTACAATGAAATCCCTCTGACAGCCAACTAACTGTTTCCAACAAGGACAGAATTTAAACGGAATATCATCTACGATGTTGTAGATTGCGT-CTTCGTTGTATGAAGACCAATCAACATTATTTTGCCAGTAATTATGAACCCCTAGGCTTCTGGCCCAAGTAGATTTTCCGGTTCTTGTTGGGCCGACGATGTAGAGGCTCTGCTTTCTTGATCTTT-CATCTGATGACTG-GATACA--GAATCCATCCATTGGAGGTCAGAGATTGCATCCTCGAGTGTATAACAGTTAGG-TTGAAGGAGCATGTAAGCTTCGGGACTAACCTGAAAGATGTTAGGCTGGAGCCAATCATTGATTGACTCATTACAGAGCAAATCAGGTTGGGAGGGTG-GATGAGGATTGGTGAACTCTTCCTGAATCTCAGGAAAAAGCTTATTTGCAGAGTATTCAAAATACTGCAATTTTGTGGACCAATCAAAGGGAAGCTCTTTCTGGATCATGGAGAGGTACTCTTCCTTGGAAGTAGAGTGTGAAATAATGTCTCGCATTATTTCATCTTTGGAAGGCTTTTTTTCC-TT-TA-CTTC----TGAATCAGAT---TTTCCTAGGAAGGGGGACTTCCTAGGAATGAAAGTACCTCTCTCAAACACAGCCAGAGGTTCCTTGAGAATGTAATCCCTCACCCTGTTAACTGACTTGGCACTCTGAATATTTGGGTGAAACCCATTTATATCAAAGAACCTTGAGTCAGATATCCTTACCGGCTTCTCTGTCTGAAGCAATGCATGTAAATGCAAACTTCCATCTTTATGTGCCTCTCGGGCACATAGAATATATTTGGGAATCCAACGAACAACGAGCTCCCAGATCATCTGACAGGCGATTTCAGGATTTTCTGGACACTTTGGGTACGTTAGGAACGTGTTAGCGTTCCTGTGTGAGAA-----CTGACG-------GTTGGA--T-----------------------GAG-GA------GGAGGC---CATAGCCGACGACGGAGGC-TG--AGGCTGAGGGA----TGGCAGA-ATGGGAG--CTC--CAA--A-CTCT------A-TA---GTAT------ACCT-GT----GC-GCCTTCG-AA--AT---CCGC-CG-CT-C--CCTTG---------TCTTATAG----TGGTTGT-AAA-TGGGCCGGA---CCGG-GCC-------GG-----CCCAGCAG---GAAAAGAAGG-CGCGC-AC---
>A1 Zm-MatA-1994
TAATATTACCGCGC-CTTCTTTTCCT-GCGAGGG-CCC-GGT------AGGGCCC-GAGCG-------ATTTGATGTAAAGCT--TGGTCCTG-CTTTGTAT-GA-----TTTATCTAAAGCAGCCC--ATTC----TAAAGAA-ACCGG-TCC-CGG-GCA-CTATAAATT-GCCTAACA-AGTGCGAT-TCATTC---ATGGA----------------------------TCCACAG-AA-CGCC--CTG----------------TATTATCA------GCCGC-GGG-TACCCACAGCAGCTCCGGC---ATCCGCAGGAGTGCCGTGGAGTCGCGTAGGCGAGGTAGCTATTTTGAGCTTTGTTGCACTGATTTGCTTTTACCTGCTTTACCTTTGGGTGCTGAGAGACCTTAT--CTTAGTTCTGAAGGCTCGACAAGGCAGATCCACGGAGGAGCTGATATTTGGAGGACA-AGCTGTGGATAG--GAGCAACCCTATCCCT-----AA-TC-TACCAGC--ACCA-C-CAAGTC---AGGG--------CAATCCC--GGG-------CCATTT-GTT-CC-AGGCACGGGATAAGCATTCAGC---CATG--TCC-A-CGTCC-------A---AGAGGAAGCGGGGAGATGATTCG--AATTGGAGTAAG--CGGGTG----CCTAAGAAGAA-G-CC----------CTCTTCAGCT-GGGCTGAAGAGGGCTGGAAGCAAG-GCCGATAGGCCATCCCTCCAAATCCAGACACTCCAGCATGCTGGGACCACCATGATAACTGTCCCATCCGGAGGAGTATGTGACCTCATCAACACCTATGCCCGAGGATCTGACGAGGGCAACCGCCACACCAGCGAGACTCTCACGTACAAGATCGCCA-TCGACTACCACTTCG-TTGCCGACGCGGCAGCCTGCCGCTACTCCAACACCGGAACCGGTGTAATGTGGCTGGTGTATGACACCACTCC-CGGCGGACAAGCTCC-GACCCCGCAAACTATATTTGCCTACCCTGACACGCTAAAAGCGTGGCCGGCCACATGG-AAGGTGAGCCGGG-AGCTGTGTCATCGCTTCGTGGTGAAACGGCGATGGTTGTTCAACATGGAGACCGACGGGCGGATTGGTTCGGACATTCCTCCCTCGAATGCAA-GTTGGAAGCCTTGCAAGCGCAACATCTACTTCCACAAGTTCACGAGCGGGTTGGGAGTGAGAACGCAGTGGAAGAATGTAACGGACGGAGGAGT-TGGTGCCATCCAGAGAGGA-GCGTTGTACATGGTCATTGCCCCCGGCAATGGTCTTACATTTACTGCCCATGGGCAGACCCG-TCTGTACTTTAAGAGTGTTGGCAACCAGTAA--------------TG-AATAAAAACTCCCG-TT-TTATT----------ATA--T-CTG--ATGAAT--GCTGAAAGC-TTAC---ATTA-ATATGTC-----GTGCGATGGC-AC-G---AA-AAAACA-C-ACG---CAA-TCAATACAGGGGGGT---AGTAG--GCGGGCGGC-TAAG--GG--TGGTGCTCGGCGG-GCAGAAC---ATCGAAA-AAT---CAA--GAT-CTATCTGAA-T-GTA-------CTGCCTC---CGT---------AG-GAGG------CAGC--TCA---GGGGGA----GAATACCACTTCTCCCCCGGCGACATAATGTAAATGACGCAGTTTGCCTCGAAATACTCCAGCTGCCCTGGAGTCATTTCCTTCATCCAATCTTCATCCGAGTTGGCGAGGATTATTGTAGGCTTAGACTTCTTCTGCACCTTCTTCTTCTTACCATACTTGGGGTTCACAATGAAATCCCTCTGACAGCCAACTAACTGTTTCCAACAAGGACAAAATTTAAACGGAATATCATCTACGATGTTGTAGATTGCGT-CTTCGTTGTATGAAGACCAATCAACATTATTTTGCCAGTAATTATGAACCCCTAGGCTTCTGGCCCAAGTAGATTTTCCGGTTCTTGTTGGGCCGACGATGTAGAGGCTCTGCTTTCTTGATCTTT-CATCTGATGACTG-GATACA--GAATCCATCCATTGGAGGTCAGAAATTGCATCCTCGAGGGTATAACAGGTAGG-TTGAAGGAGCATGTAAGCTTCGGGACTAACCTGGAAGATGTTAGGCTGGAGCCAATCATTGATTGACTCATTACAAAGTAAATCAGGTGAGGAGGGTG-GATGAGGATTGGTGAACTCTTCCTGAATCTCAGGAAAAAGCTTATTTGCAGAGTATTCAAAATACTGCAATTTTGTGGACCAATCAAAGGGAAGCTCTTTCTGGATCATGGAGAGGTACTCTTCCTTGGAAGTAGCGTGTGAAATAATGTCTCGCATTATTTCATCTTTGGAAGGTTTTTTTTCC-TT-AA-CTTC----TGAATCAGAT---TTTCCTAGGAAGGGGGACTTCCTAGGAATGAAAGTACCTCTCTCAAAAACAGCCAGAGGTTCCTTGAGAATGTAATCCCTCACCCTGTTTACTGATTTGGCACTCTGAATGTTTGGGTGAAACCCATTAATATCAAAGAACCTTGAGTCGGATATCCTTACCGGCTTCTCTGTCTGAAGTAATGCATGTAAATGCAAACTTCCATCTTTATGTGCCTCTCGGGCACATAGAATGTATTTGGGAATCCAACGAACAACGAGCTCCCAGATCATCTGACAGGCGATTTCAGGATTTTCTGGACACTTTGGATAGGTGAGGAACGTGTTAGCGTTCCTGTGTGAGAA-----CTGACG-------GTTGGA--T-----------------------GAG-GA------GGAGGC---CATAGCCGACGACGGAGGA-TG--AGGCTGAGGGA----TGGCAGA-CTGGGAG--CTC--CAA--A-CTCT------A-TA---GTAT------ACCC-GT----GC-GCCTTCG-AA--AT---CCGC-CG-CT-C--CCTTG---------TCTTATAG----TGGTTGT-AAA-TGGGCCGGA---CCGG-GCC-------GG-----CCCAGCAG---GAAAAGAAGG-CGCGC-AC---
>A1 Zm-MatB-1996
TAATATTACCGCGC-CTTCTTTTCCT-GCGAGGG-CCC-GGT------AGGGCCC-GAGCG-------ATTTGATGTAAAGCT--TGGTCCTG-CTTTGTAT-GA-----TTTATCTAAAGCAGCCC--ATTC----TAAAGAA-ACCGG-TCC-CGG-GCA-CTATAAATT-GCCTAACA-AGTGCGAT-TCATTC---ATGGA----------------------------TCCACAG-AA-CGCC--CTG----------------TATTATCA------GCCGC-GGG-TACCCACAGCAGCTCCGGC---ATCCGCAGGAGTGCCGTGGAGTCGCGTAGGCGAGGTAGCTATTTTGAGCTTTGTTGCACTGATTTGCTTTTACCTGCTTTACCTTTGGGTGCTGAGAGACCTTAT--CTTAGTTCTGAAGGCTCGACAAGGCAGATCCACGGAGGAGCTGATATTTGGAGGACA-AGCTGTGGATAG--GAGCAACCCTATCCCT-----AA-TC-TACCAGC--ACCA-C-CAAGTC---AGGG--------CAATCCC--GGG-------CCATTT-GTT-CC-AGGCACGGGATAAGCATTCAGC---CATG--TCC-A-CGTCC-------A---AGAGGAAGCGGGGAGATGATTCG--AGTTGGAGTAAG--CGGGTT----ACTAAGAAGAA-G-CC----------CTCTTCAGCT-GGTCTGAAGAGGGCTGGCAGCAAG-GCCGATAGGCCATCCCTCCAAATCCAGACACTCCAGCATGCTGGGACCACCATGATAACGGTCCCATCCGGAGGAGTATGTGACCTCATCAACACCTATGCCCGAGGATCTGACGAGGGCAACCGCCACACCAGCGAGACTCTCACGTACAAGATCGCCA-TCGACTACCACTTCG-TTGCCGACGCGGCAGCCTGCCGCTACTCCAACACCGGAACCGGTGTAATGTGGCTGGTGTATGACACCACTCC-CGGCGGACAAGCTCC-GACCCCGCAAACTATATTTGCCTACCCTGACACGCTAAAAGCGTGGCCGGCCACATGG-AAGGTGAGCCGGG-AGCTGTGTCATCGCTTCGTGGTGAAACGGCGATGGTTGTTCAACATGGAGACCGACGGGCGGATTGGTTCGGACATTCCTCCCTCGAATGCAA-GTTGGAAGCCTTGCAAGCGCAACATCTACTTCCACAAGTTCACGAGCGGGTTGGGAGTGAGAACGCAGTGGAAGAATGTAACGGACGGAGGAGT-TGGTGCCATCCAGAGAGGA-GCGTTGTACATGGTCATTGCCCCCGGCAATGGTCTTACATTTACTGCCCATGGGCAGACCCG-TCTGTACTTTAAGAGTGTTGGCAACCAGTAA--------------TG-AATAAAAACTCCCG-TT-TTATT----------ATA--T-CTG--ATGAAT--GCTGAAAGC-TTAC---ATTA-ATATGTC-----GTGCGATGGC-AC-G---AA-AAAACA-C-ACG---CAA-TCAATACAGGGGGGT---AGTAG--GCGGGCGGC-TAAG--GG--TGGTGCTCGGCGG-GCAGAAC---ATCGAAA-AAT---CAA--GAT-CTATCTGAA-T-GTA-------CTGCCTC---CGT---------AG-GAGG------CAGC--TCA---GGGGGA----GAATACCATTTCTCCCCCGGCGACATAATGTAAATGACGCAGTTTGCCTCGAAATACTCCAGCTGCCCTGGAGTCATTTCCTTCATCCAATCTTCATCCGAGTTGGCGAGGATTATTGTAGGCTTAGACTTCTTCTGCACCTTCTTCTTCTTACCATACTTGGGGTTTACAATGAAATCCCTCTGACAGCCAACTAACTGTTTCCAACAAGGACAGAATTTAAACGGGATATCATCTACGATGTTGTAGATTGCGT-CTTCGTTGTATGAAGACCAATCAACATTATTTTGCCAGTAATTATGAACCCCTAGGCTTCTGGCCCAAGTAGATTTTCCTGTTCTTGTTGGGCCGACGATGTAGAGGCTCTGCTTTCTTGATCTTT-CATCTGATGACTG-GATACA--TTATCCATCCATTGGAGGTCAGAAATTGCATCCTCGAGGGTATAACAGGTAGG-TTGAAGGAGCATGTAAGCTTCGGGACTAACCTGGAAGATGTTAGGCTGGAGCCAATCATTGATTGACTCATTACAAAGTAAATCAGGTGAGGATTGCG-GATGAGGATTGGTGAACTCTTCCTGAATCTCAGGAAAAAGCTTATTTGCAGAGTATTCAAAATACTGCAATTTTGTGGACCAATCATAGGGAAGCTCTTTCTGGATCATGGAGAGGTACTCTTCCTTGGAAGTAGAGTGTGAAATAATGTCTCGCATTATTTCATCTTTGGAAGGCTTTTTTTCC-TT-AA-CTTC----TGAATCAGAT---TTTCCTAGGAAGGGGGACTTCCTAGGAATGAAAGTACCTCTCTCAAACATAGCCAGAGGTTCCTTGAGGATGTAATCCCTCACCCTGTTTACTGACTTGGCACTCTGAATGTTTGGGTGAAACCCATTAATATCAAAGAACCTTGAGTCCGATATTCTTACCGGCTTCTCTGTTTGAAGCAATGCATGTAAATGCAAACTTCCATCTTTATGTGCCTCTCGGGCACATAGAATGTACTTGGGAATCCAACGAACAACGAGCTCCCAGATCATCTGACAGGCGATTTCAGGATTTTCTGGACACTTTGGATAGGTGAGGAACGTGTTAGCGTTCCGGTGTGAGAA-----CTGACG-------GTTGGA--T-----------------------GAG-GA------GGAGGC---CATAGCCGACGACGGAGGT-TG--AGGCTGAGGGA----TGGCAGA-CTGGGAG--CTC--CAA--A-CTCT------A-TA---GTAT------ACCT-GT----GC-GCCTTCG-AA--AT---CCGC-CG-CT-C--CCTTG---------TCTTATAG----TGGTTGT-GAA-TGGGCCGGA---CCGG-GTC-------GG-----CCCAGCAG---GAAAAGAAGG-CGCGC-AC---
>A1 Ke-Sag-1998
TAATATTACCGCGC-CTTCTTTTCCT-GCGAGGG-CCC-GGT------AGGGCCC-GAGCG-------ATTTGATGTAAAGCT--TGGTCCTG-CTTTGTAT-GA-----TTTATCTAAAGCAGCCC--ATTC----TAAAGAA-ACCGG-TCC-CGG-GCA-CTATAAATT-GCCTAACA-AGTGCGAT-TCATTC---ATGGA----------------------------TCCACAG-AA-CGCC--CTG----------------TATTATCA------GCCGC-GGG-TACCCACAGCAGCTCCGGC---ATCCGCAGGAGTGCCGTGGAGTCGCGTAGGCGAGGTAGCTATTTTGAGCTTTGTTGCACTGATTTGCTTTTACCTGCTTTACCTTTGGGTGCTGAGAGACCTTAT--CTTAGTTCTGAAGGCTCGACAAGGCAGATCCACGGAGGAGCTGATATTTGGAGGACA-AGCTGTGGATAG--GAGCAACCCTATCCCT-----AA-TC-TACCAGC--ACCA-C-CAAGTC---AGGG--------CAATCCC--GGG-------CCATTT-GTT-CC-AGGCACGGGATAAGCATTCAGC---CATG--TCC-A-CGTCC-------A---AGAGGAAGCGGGGAGATGATTCG--AATTGGAGTAAG--CGGGTT----ACTAAGAAGAA-G-CC----------CTCTTCAGCT-GGTCTGAAGAGGGCTGGCAGCAAG-GCCGATAGGCCATCCCTCCAAATCCAGACACTCCAGCATGCTGGGACCACCATGATAACGGTCCCATCTGGAGGAGTATGTGACCTCATCAACACCTATGCCCGAGGATCTGACGAGGGCAACCGCCACACCAGCGAGACTCTCACGTACAAGATCGCCG-TCGACTACCACTTCG-TTGCCGACGCGGCAGCCTGCCGCTACTCCAACACCGGAACCGGTGTAATGTGGCTGGTGTATGACACCACTCC-CGGCGGACAAGCTCC-GACCCCGCAAACTATATTTGCCTACCCTGACACGCTAAAAGCGTGGCCGGCCACATGG-AAGGTGAGCCGGG-AGCTGTGTCATCGCTTCGTGGTGAAACGGCGATGGTTGTTCAACATGGAGACCGACGGGCGGATTGGTTCGGATATTCCTCCCTCGAATGCAA-GTTGGAAGCCTTGCAAGCGCAACATCTACTTCCACAAGTTCACGAGCGGGTTGGGAGTGAGAACGCAGTGGAAGAATGTAACGGACGGAGGAGT-TGGTGCCATCCAGAGAGGA-GCTTTGTACATGGTCATTGCCCCCGGCAATGGTCTTACATTTACTGCCCATGGGCAGACCCG-TCTGTACTTTAAGAGTGTTGGCAACCAGTAA--------------TG-AATAAAAACTCCCG-TT-TTATT----------ATA--T-CTG--ATGAAT--GCTGAAAGC-TTAC---ATTA-ATATGTC-----GTGCGATGGC-AC-G---AA-AAAACA-C-ACG---CAA-TCAATACAGGGGGGT---AGTAG--GCGGGCGGC-TAAG--GG--TGGTGCTCGGCGG-GCAGAAC---ATCGAAA-AAT---CAA--GAT-CTATCTGAA-T-GTA-------CTGCCTC---CGT---------AG-GAGG------CAGC--TCA---GGGGGA----GAATACCACTTCTCCCCCGGCGACATAATGTAAATGACGCAGTTTGCCTCGAAATACTCCAGCTGCCCTGGAGTCATTTCCTTCATCCAATCTTCATCCGAGTTGGCGAGGATTATTGTAGGCTTAGACTTCTTCTGCACCTTCTTCTTCTTACCATACTTGGGGTTTACAATGAAATCCCTCTGGCAGCCAACTAACTGTTTCCAACAAGGACAGAATTTAAACGGGATATCATCTACGATGTTGTAGATTGCGT-CTTCGTTGTATGAAGACCAATCAACATTATTTTGCCAGTAATTATGAACCCCTAGGCTTCTGGCCCAAGTAGATTTTCCTGTTCTTGTTGGGCCGACGATGTAGAGGCTCTGCTTTCTTGATCTTT-CATCTGATGACTG-GATACA--TTATCCATCCATTGGAGGTCAGAAATTGCATCCTCGAGGGTATAACAGGTAGG-TTGAAGGAGCATGTAAGCTTCGGGACTAACCTGGAAGATGTTAGGCTGGAGCCAATCATTGATTGACTCATTACAAAGTAAATCAGGTGAGGATTGCG-GATGAGGATTGGTGAATTCTTCCTGAATCTCAGGAAAAAGCTTATTTGCAGAGTATTCAAAATACTGCAATTTTGTGGACCAATCATAGGGAAGCTCTTTCTGGATCATGGAGAGGTACTCTACCTTGGAAGTAGCGTGTGAAATAATGTCTCGCATTATTTCATCTTTTGAAGGCTTTTTTTCC-TT-AA-CTTC----TGAATCAGAT---TTTCCTAGGAAGGGGGACTTCCTAGGAATGAAAGTACCTCTCTCAAACATAGCCAGAGGTTCCTTGAGGATGTAATCCCTCACCCTGTTTACTGACTTGGCACTCTGAATGTTTGGGTGAAACCCATTAATATCAAAGAACCTTGAGTCCGATATTCTTACCGGCTTCTCTGTTTGAAGCAATGCATGTAAATGCAAACTTCCGTCCTTATGTGCCTCTCGGGCACATAGAATGTACTTGGGAATCCAACGAACAACGAGCTCCCAGATCATCTGACAGGCGATTTCAGGATTTTCTGGACACTTTGGATAGGTGAGGAACGTGTTAGCGTTCCGGTGTGAGAA-----CTGACG-------GTTGGA--T-----------------------GAG-GA------GGAGGC---CATAGCCGACGACGGAGGT-TG--AGGCTGAGGGA----TGGCAGA-CTGGGAG--CTC--CAA--A-CTCT------A-TA---GTAT------ACCT-GT----GC-GCCTTCG-AA--AT---CCGC-CG-CT-C--CCTTG---------TCTTATAG----TGGTTGT-AAA-TGGGCCGGA---CCGG-GCC-------GG-----CCCAGCAG---GAAAAGAAGG-CGCGC-AC---
>A4 Za-SA
TAATATTACCGCGC-CTTCTTTTCCT-GCGAGGG-CCC-GGT------AGGGACC-GAGCG-------CTTTGATTTAAAGCC--TGGTTCTG-CTTTGTAT-GA-----TTTATCTAAAGCAGCCC--AATC----TAAAGAA-ACCGG-TCC-CGG-GCA-CTATAAATT-GCCTAACA-AGTGCGAT-TCATTC---ATGGA----------------------------TCCACAG-AA-CGCC--CTG----------------TATTATCA------GCCGC-GGG-TACCCACTGCAGCTCCGAC---ATCCGGAGGAGTGCCGTGGAGTCGCGTAGGCGAGGTAGCTATTTTGAGCTTTGTTGCATTGATTTGCTTTTACCTGCTTTACCTTTGGGTGCTGAGAGACCTTAT--CTTAGTTCTGAAGGCTCGACAAGGCAGATCCACGGAGGAGCTGATATTTGGTGGACA-AGCTGTGGATAG--GAGCAACCCTATCCCT-----AA-TC-TACCAGC--ACCA-C-CAAGTC---AGGG--------CAATCCC--GGG-------CCATTT-GTT-CC-AGGCACGGGATAAGCAATCAGC---CATG--TCC-A-CGTCC-------A---AGAGGAAGCGGGGAGATGATGCG--AATTGGAGTAAG--CGGGTG----CCTAAGAAGAA-G-CC----------TTCTTCAGCT-GGGCTGAAGAGGGCTGGAAGCAAG-GCCGATAGGCCATCCCTCCAAATCCAGACACTCCAGCATGCTGGGACCACCATGATAACTGTCCCATCCGGAGGAGTATGTGACCTCATCAACACCTATGCCCGAGGATCTGACGAGGGCAACCGCCACACCAGCGAGACTCTGACGTACAAGATCGCCG-TCGACTACCACTTCG-TTGCCGACGCGGCTGCCTGCCGCTACTCCAACACCGGAACCGGTGTAATGTGGCTGGTGTATGACACCACTCC-CGGCGGACAAGCTCC-GACCCCGCAAACTATATTTGCCTACCCTGACACGCTAAAAGCGTGGCCGGCCACATGG-AAAGTGAGCCGGG-AGCTGTGTCATCGCTTCGTGGTGAAACGGCGATGGTTGTTCAACATGGAGACCGACGGTCGGATTGGTTCGGATATCCCTCCCTCGAATACAA-GTTGGAAGCCTTGCAAGCGCAACATCTACTTCCACAAGTTCACGAGTGGGTTGGGAGTGAGAACGCAGTGGAAGAATGTAACGGACGGAGGAGT-TGGTGCCATCCAGAGAGGA-GCTTTGTACATGGTCATTGCCCCCGGCAATGGCCTTACATTTACTGCCCATGGGCAGACCCG-CCTGTACTTTAAGAGTGTTGGCAACCAGTAA--------------TG-AATAAAAACGCCCG-TT-TTATT----------ATA--T-CTG--ATGAAT--GCTGAAAGC-TTAC---ATTA-ATATGTC-----GTGCGATGGC-AC-G---AA-AAAACA-C-ACG---CAA-TCAATACAGGGGGGT---AGTCG--GCGGGCGGC-TAAG--GG--TGGTGCTCGGCGG-GCAAAAC---ATCGAAA-AAT---CAA--GAT-CTATATGAA-TTACA-------CTTCCTC---CGT---------AG-GAGG------AAGC--ACA---GGGGGA----GAATACCACTTCTCCCCCGGCGACATAATGTAAATGATGCAGTTTGCCTCGAAATACTCCAGCTGCCCTGGAGTCATTTCCTTCATCCAATCTTCATCCGAGTTGGCGAGGATTATTGTAGGCTTAGACTTCTTCTGCACCTTTTTCTTCTTACCATACTTGGGGTTTACAATGAAATCCCTCTGACAGCCAACTAACTGTTTCCAACAAGGACAGAATTTAAACGGAATATCATCTACGATGTTGTAGATTGCGT-CTTCGTTGTATGAAGACCAATCAACATTATTTTGCCAGTAATTATGAACCCCTAGGCTTCTGGCCCAAGTAGATTTTCCGGTTCTTGTTGGGCCGACGATGTAGAGGCTCTGCTTTCTTGATCTTT-CATCTGATGACTG-GATACA--GAATCCATCCATTGGAGGTCAGAGATTGCATCCTCGAGGGTATAACAGGTAGG-TTGAAGGAGCATGTAAGCTTCGGGACTAACCTGGAAGATGTTAGGCTGGAGCCAATCATTGATTGACTCATTACAAAGTAAATCAGGTGAGGAGGGTG-GATGAGGATTGGTGAACTCTTCCTGAATCTCAGGAAAAAGCTTATTTGCAGAGTATTCAAAATACTGCAATTTTGTGGACCAATCAAAGGGAAGCTCTTTCTGGATCATGGAGAGGTACTCTGCTTTGGAAGTAGCGTGTGAAATAATGTCTCGCATTATTTCATCTTTAGAAGGCTTTTTTTCC-TT-TA-CCTC----TGAATCAGAT---TTTCCTAGGAAGGGGGACTTCCTAGGAATGAAAGTACCTCTCTCAAACACAGCCAGAGGTTCCTTGAGAATGTAATCCCTCACTCTGTTAACTGACTTGGCACTCTGAATATTTGGGTGAAACCCATTTATATCAAAGAACCTTGAGTCAGATATCCTTACCGGCTTCTCTGTCTGAAGCAATGCATGTAAATGCAAACTTCCATCTTTATGTGCCTCTCGGGCACATAGAATATACTTGGGAATCCAACGAACGACGAGCTCCCAGATCATCTGACAGGCGATTTCAGGATTTTCTGGACACTTTGGATAGGTTAGGAACGTGTTAGCGTTCCTGTGTGAGAA-----CTGACG-------GTTGGA--T-----------------------GAG-GA------GGAGGC---CATAGCAGACGACGGAGGC-TG--AGGCTGAGGGA----TGGCAGA-CTGGGAG--CTC--CAA--A-CTCT------A-TA---GTAT------ACCC-GT----GC-GCCTTCG-AA--AT---CCGC-CG-CT-C--CCTTG---------TCTTATAG----TGGTTGT-AAA-TGGGCCGGA---CCGG-TCC-------GG-----CCCAGCAG---GAAAAGAAGG-CGCGC-AC---
>A3 Ke-Ken
TAATATTACCGCGC-CTTCTTTTCCT-GCGAGGG-CCC-GGT------AGGGCCC-GAGCG-------ATTTGATGTAAAGCT--TGGTCCTG-CTTTGTAT-GA-----TTTATCTAAAGCAGCCC--ATTC----TAAAGAA-ACCGG-TCC-CGG-GCA-CTATAAATT-GCCTAACA-AGTGCGAT-TCATTC---ATGGA----------------------------TCCACAG-AA-CGCC--CTG----------------TATTATCA------GCCGC-GGG-TACCCACAGCAGCTCCGAC---ATCCGGAGGAGTGCCGTGGAGTCGCGTAGGCGAGGTAGCTATTTTGAGCTTTGTTGCATTGATTTGCTTTTACCTGCTTTACCTTTGGGTGCTGAGAGACCTTAT--CTTAGTTCTGAAGGCTCGACAAGGCAGATCCACGGAGGAGCTGATATTTGGAGGACA-AGCTGTGGATAG--GAGCAACCCTATCCCT-----AA-TA-TACCAGC--ACCA-C-CAAGTC---AGGG--------CAATCCC--GGG-------CCATTT-GTT-CC-AGGCACGGGATAAGCAATCAGC---CATG--TCC-A-CGTCC-------A---AGAGGAAGCGGGGAGATGATGCG--AATTGGAGTAAG--CGGGTG----ACTAAGAAGAA-G-CC----------TTCTTCAGCT-GGGCTGAAGAGGGCTGGAAGCAAG-GCCGATAGGCCATCCCTCCAAATCCAGACACTCCAGCATGCTGGGACCACCATGATAACGGTCCCCTCCGGAGGAGTATGTGACCTCATCAACACCTATGCCCGAGGATCTGACGAGGGCAACCGCCACACCAGCGAGACTCTGACGTACAAGATTGCCG-TCGACTACCACTTCG-TTGCCGACGCGGCAGCCTGCCCGTACTCCAACACCGGAACCGGTGTAATGTGGCTGGTGTATGACACCACTCC-CGGCGGACAAGCTCC-GACCCCGCAAACTATATTTGCCTACCCTGACACGCTAAAAGCGTGGCCGGCCACATGG-AAAGTGAGCCGGG-AGCTGTGTCATCGCTTCGTGGTGAAACGGCGATGGTTGTTCAACATGGAGACCGACGGTCGGATTGGTTCGGATATTCCTCCATCGAATGCAA-GTTGGAAGCCTTGCAAGCGCAACATCTACTTCCACAAGTTCACGAGTGGGTTGGGAGTGAGAACGCAGTGGAAGAATGTAACGGACGGAGGAGT-TGGTGCCATCCAGAGAGGA-GCCCTGTACATGGTCATTGCCCCCGGCAATGGTCTTACATTTACTGCCCATGGGCAGACCCG-TCTGTACTTTAAGAGTGTTGGCAACCAGTAA--------------TG-AATAAAAACTCCCG-TT-TTATT----------ATA--T-CTG--ATGAAT--GCTGAAAGC-TTAC---ATTA-ATATGTC-----GTGCGATGGC-AC-G---AA-AAAACA-C-ACG---CAA-TCAATACAGGGGGGT---AGTAG--GCGGGCGGC-TAAG--GG--TGGTGCTCGGCGG-GCAAAAC---ATCGAAA-AAT---CAA--GAT-CTATCTGAA-T-GTA-------CTGCCTC---CGT---------AG-GAGG------CAGC--TCA---GGGGGA----GAATACCACTTCTCCCCCGGCGACATAATGTAAATGATGCAGTTTGCCTCGAAATACTCCAGCTGCCCTGGAGTCATTTCCTTCATCCAATCTTCATCCGAGTTGGCGAGGATTATTGTAGGCTTAGACTTCTTGTGCACCTTCTTCTTCTTACCATATTTGGGGTTTACAATGAAATCCCTCTGACAGCCAACTAACTGTTTCCAACAAGGACAGAATTTAAACGGAATATCATCTACGATGTTGTAGATTGCGTGCTTCGTTGTATGAAGACCAATCAACATTATTTTGCCAGTAATTATGAACCCCTAGGCTTCTGGCCCAAGTAGATTTTCCTGTTCTTGTTGGGCCGACGATGTAGAGGCTCTGCTTTCTTGATCTTT-CATCTGATGACTG-GATACA--GAATCCATCCATTGGAGGTCAGAAATTGCATCATCGAGGGTATAACAGGCAGG-TTGAAGGAGCATGTAAGCTTCGGGACTAACCTGGAAGATGTTAGGCTGGAGCCAATCATTGATTGACTCATTACAAAGTAAATCAGGTGAGGAGGGTG-GATGAGGATTGGTGAACTCTTCCTGAATCTCAGGGAAAAGCTTATTTGCAGAGTATTCAAAATACTGCAATTTTGTGGACCAATCAAAGGGAAGCTCTTTCTGGATCATGGAGAGGTACTCTTCCTTGGAAGTAGAGTGTGAAATAATGTCTCGCATTATTTCATCTTTGGAAGGCTTTTTTTCC-TT-TA-CTTC----TGAATCAGAT---TTTCCTAGGAAGGGGGACTTCCTAGGAATGAAAGTACCTCTCTCAAACACAGCCAGAGGTTCCTTGAGAATGTAATCCCTCACCCTGTTAACTGACTTGGCACTCTGAATATTTGGGTGAAACCCATTTATATCAAAGAACCTTGAGTCAGATATCCTTACCGGCTTCTCTGTCTGAAGCAATGCATGTAAATGCAAACTTCCATCTTTATGTGCCTCTCGGGCACATAGAATATATTTGGGAATCCAACGAACAACGAGCTCCCAGATCATCTGACAGGCGATTTCAGGATTTTCTGGACACTTTGGGTAGGTTAGGAACGTGTTAGCGTTCCTGTGTGAGAA-----CTGACG-------GTTGGA--T-----------------------GAG-GA------GGAGGC---CATAGCCGACGACGGAGGC-TG--AGGCTGAGGGA----TGGCAGA-ATGGGAG--CTC--CAA--A-CTCT------A-TA---GTAT------ACCT-GT----GC-GCCTTCG-AA--AT---CCGC-CG-CT-C--CCTTG---------TCTTATAG----TGGTTGT-AAA-TGGGCCGGA---CCGG-GCC-------GG-----CT-AGCAA---GAAAAGAAGG-CGCGC-AC---
>A1 Ug-Bug-248
TAATATTACCGCGC-CTTCTTTTCCT-GCGAGGG-CCC-GGT------AGGGCCC-GAGCG-------ATTTGATGTAAAGCC--TGGTCCTG-CTTTGTAT-GA-----TTTATCTAAAGCAGCCC--AATC----TAAAGAA-ACCGG-TCC-CGG-GCA-CTATAAATT-GCCTAACA-AGTGCGAT-TCATTC---ATGGA----------------------------TCCACAG-AA-CGCC--CTG----------------TATTATCA------GCCGC-GGG-TACCCACAGCAGCTCCGGC---ATCCGCAGGAGTGCCGTGGAGTCGCGTAGGCGAGGTAGCTATTTTGAGCTTTGTTGCACTGATTTGCTTTTACCTGCTTTACCTTTGGGTGCTGAGAGACCTTAT--CTTAGTTCTGAAGGCTCGACAAGGCAGATCCACGGAGGAGCTGATATTTGGAGGACA-AGCTGTGGATAG--GAGCAACCCTATCCCT-----AA-TC-TACCAGC--ACCA-C-CAAGTC---AGGG--------CAATCCC--GGG-------CCATTT-GTT-CC-GGGCACGGGATAAGCATTCAGC---CATG--TCC-A-CGTCC-------A---AGAGGAAGCGGGGAGATGATTCG--AATTGGAGTAAG--CGGGTG----CCTAAGAAGAA-G-CC----------TTCTTCAGCT-GGGCTGAAGAGGGCGGGAAGCAAG-GCCGATAGGCCATCCCTCCAAATCCAGACACTCCAGCATGCTGGGACCACCATGATAACTGTCCCATCCGGAGGAGTATGTGACCTCATCAACACCTATGCCCGAGGATCTGACGAGGGCAACCGCCACACCAGCGAGACTCTCACGTACAAGATCGCCA-TCGACTACCACTTCG-TTGCCGACGCGGCAGCCTGCCGCTACTCCAACACCGGAACCGGTGTAATGTGGCTGGTGTATGACACCACTCC-CGGCGGACAAGCTCC-GACCCCGCAAACTATATTTGCCTACCCTGACACGCTGAAAGCGTGGCCGGCCACATGG-AAGGTGAGCCGGG-AGCTGTGTCATCGCTTCGTGGTGAAACGGCGATGGTTGTTCAACATGGAGACCGACGGGCGGATTGGTTCGGACATTCCTCCCTCGAATGCAA-GTTGGAAGCCTTGCAAGCGCAACATCTACTTCCACAAGTTCACGAGCGGGTTGGGAGTGAGAACGCAGTGGAAGAATGTAACGGACGGAGGAGT-TGGTGCCATCCAGAGAGGA-GCGTTGTACATGGTCATTGCCCCCGGCAATGGTCTTACATTTACTGCCCATGGGCAGACCCG-TCTGTACTTTAAGAGTGTTGGCAACCAGTAA--------------TG-AATACAAACTCCCG-TT-TTATT----------ATA--T-CTG--ATGAAT--GCTGAAAGC-TTAC---ATTA-ATATGTC-----GTGCGATGGC-AC-G---AA-AAAACA-C-ACG---CAA-TCAATACAGGGGGGT---AGTAG--GCGGGCGGC-TAAG--GG--TGGTGCTCGGCGG-GCAGAAC---ATCGAAA-AAT---CAA--GAT-CTATCTGAA-T-GTA-------CTGCCTC---CGT---------AG-GAGG------CAGC--TCA---GGGGGA----GAATACCACTTCTCCCCCGGCGACATAATGTAAATGACGCAGTTTGCCTCGAAATACTCCAGCTGCCCTGGAGTCATTTCCTTCATCCAATCTTCATCCGAGTTGGCGAGGATTATTGTAGGCTTAGACTTCTTCTGCACCTTCTTCTTCTTACCATACTTGGGGTTTACAATGAAATCCCTCTGACAGCCAACTAACTGTTTCCAACAAGGACAGAATTTAAACGGGATATCATCTACGATGTTGTAGATTGCGT-CTTCGTTGTATGAAGACCAATCAACATTATTTTGCCAGTAATTATGAACCCCTAGGCTTCTGGCCCAAGTAGATTTTCCTGTTCTTGTTGGGCCGACGATGTAGAGGCTCTGCTTTCTTGATCTTT-CATCTGATGACTG-GATACA--TTATCCATCCATTGGAGGTCAGAAATTGCATCCTCGAGGGTATAACAGGTAGG-TTGAAGGAGCATGTAAGCTTCGGGACTAACCTGGAAGATGTTAGGCTGGAGCCAATCATTGATTGACTCATTACAAAGTAAATCAGGTGAGGATTGCG-GATGAGGATTGGTGAACTCTTCCTGAATCTCAGGAAAAAGCTTATTTGCAGAGTATTCAAAATACGGCAATTTTGTGGACCAATCATAGGGAAGCTCTTTCTGGATCATGGAGAGGTACTCTTCCTTGGTAGTAGAGTGGGAAATAATGTCTCGCATTATTTCATCTTTGGAAGGCTTTTTTTCC-TT-AA-CTTC----TGAGTCAGAT---TTTCCTAGGAAGGGGGACTTCCTAGGAATGAAAGTACCTCTCTCAAACATAGCCAGAGGTTCCTTGAGGATGTAATCCCTCACCCTGTTTACTGACTTGGCACTCTGAATGTTTGGGTGAAACCCATTAATATCAAAGAACCTTGAGTCCGATATTCTTACCGGCTTCTCTGTTTGAAGCAATGCATGTAAATGCAAACTTCCATCTTTATGTGCCTCCCTGGCACATAGAATGTACTTGGGAATCCAACGAACAACGAGCTCCCAGATCATCTGACAGGCGATTTCAGGATTTTCTGGACACTTTGGATAGGTGAGGAACGTGTTAGCGTTCCGGTGTGAGAA-----CTGACG-------GTTGGA--T-----------------------GAG-GA------GGAGGC---CATAGCCGACGACGGATGC-TG--AGGCTGAGGGA----TGGCAGA-CTGGGAG--CTC--CAA--A-CTCT------A-TA---GCAT------ACCT-GT----GC-GCCTTCG-AA--AT---CCGC-CG-CT-C--CCTTG---------TCTTATAG----TGGTTGT-GAA-TGGGCCGGA---CCGG-GCC-------GG-----CCCAGCAG---GAAAAGAAGG-CGCGC-AC---
>A1 Ug-Mbal-304
TAATATTACCGCGC-CTTCTTTTCCT-GCGAGGG-CCC-GGT------AGGGCCC-GAGCG-------ATTTGATGTAAAGCT--TGGTCCTG-CTTTGTAT-GA-----TTTATCTAAAGCAGCCC--AATC----TAAAGAA-ACCGG-TCC-CGG-GCA-CTATAAATT-GCCTAACA-AGTGCGAT-TCATTC---ATGGA----------------------------TCCACAG-AA-CGCC--CTG----------------TATTATCA------GCCGC-GGG-TACCCACAGCAGCTCCGGC---ATCCGCAGGAGTGCCGTGGAGTCGCGTAGGCGAGGTAGCTATTTTGAGCTTTGTTGCACTGATTTGCTTTTACCTGCTTTACCTTTGGGTGCTGAGAGACCTTAT--CTTAGTTCTGAAGGCTCGACAAGGCAGATCCACGGAGGAGCTGATATTTGGAGGACA-AGCTGTGGATAG--GAGCAACCCTATCCCT-----AA-TC-TACCAGC--ACCA-C-CAAGTC---AGGG--------CAATCCC--GGG-------CCATTT-GTT-CC-AGGCACGGGATAAGCATTCAGC---CATG--TCC-A-CGTCC-------A---AGAGGAAGCGGGGAGATGATTCG--AATTGGAGTAAG--CGGGTG----ACTAAGAAGAA-G-CC----------CTCTTCAGCT-GGGCTGAAGCGGGCTGGAAGCAAG-GCCGATAGGCCATCCCTGCAAATCCAGACACTCCAGCATGCTGGGACTACCATGATAACTGTCCCATCCGGAGGAGTATGTGACCTCATCAACACCTATGCCCGAGGATCGGACGAGGGCAACCGCCACACCAGCGAGACTCTCACGTACAAGATCGCCA-TCGACTACCACTTCG-TTGCCGACGCGGCAGCCTGCCGCTACTCCAACACCGGAACCGGTGTAATGTGGCTGGTGTATGACACCACTCC-CGGCGGTCAAGCTCC-GACCCCGCAAACTATATTTGCCTACCCTGACACGCTAAAAGCGTGGCCGGCCACATGG-AAGGTGAGCCGGG-AGCTGTGTCATCGCTTCGTGGTGAAACGGCGATGGTTGTTCAACATGGAGACCGACGGGCGGATTGGTTCGGACATTCCTCCCTCGAATGCAA-GTTGGAAGCCTTGCAAGCGCAACATCTACTTCCACAAGTTCACGAGCGGGTTGGGAGTGAGAACGCAGTGGAAGAATGTAACGGACGGAGGAGT-TGGTGCCATCCAGAGAGGA-GCGTTGTACATGGTCATTGCCCCCGGCAATGGTCTTACATTTACTGCCCATGGGCAGACCCG-TCTGTACTTTAAGAGTGTAGGCAACCAGTAA--------------TG-AATAAAAACTCCCG-TT-TTATT----------ATA--T-CTG--ATGAAT--GCTGAAAGC-TTAC---ATTA-ATATGTC-----GTGCGATGGC-AC-G---AA-AAAACA-C-ACG---CAA-TCAATACAGGGGGGT---AGTAG--GCGGGCGGC-TAAG--GG--TGGTGCTCGGCGG-GCAAAAC---ATCGAAA-AAT---CAA--GAT-CTATCTGAA-T-GTA-------CTGCCTC---CGT---------AG-GAGG------CAGC--TCA---GGGGGA----GAATACCACTTCTCCCCCGGCGACATAATGTAAATGACGCAGTTTGCCTCGAAATACTCCAGCTGCCCTGGAGTCATTTCCTTCATCCAATCTTCATCCGAGTTGGCGAGGATTATTGTAGGCTTAGACTTCTTCTGCACCTTCTTCTTCTTACCATACTTGGGGTTTACAATGAAATCCCTCTGACAGCCAACTAACTGTTTCCAACAAGGACAGAATTTAAACGGGATATCATCTACGATGTTGTAGATTGCGT-CTTCGTTATATGAAGACCAATCAACATTATTTTGCCAGTAATTATGAACCCCTAGGCTTCTGGCCCAAGTAGATTTTCCTGTTCTTGTTGGACCGACGATGTAGAGGCTCTGCTTTCTTGATCTTT-CATCTGATGACTG-GATACA--GAATCCATCCATTGGAGGTCAGAAATTGCATCCTCGAGGGTATAACAGGTAGG-TTGAAGGAGCATGTAAGCTTCGGGACTGACCTGGAAGATGTTAGGCTGGAGCCAATCATTGATTGACTCATTACAAAGTAAATCAGGTGAGGATTGCG-GATGAGGATTGGTGAACTCTTCCTGAATCTCAGGAAAAAGCTTATTTGCAGAGTATTCGAAATACTGCAATTTTGTGGCCCAATCATAGGGAAACTCTTTCTGGATCATGGAGAGGTACTCTTCCTTGGAAGTAGAGTGTGAAATAATGTCTCGCATTATTTCATCTTTGGAAGGTTTTTTTTCC-TT-AA-CTTC----TGAATCAGAT---TTTCCTAGGAAGGGGGACTTCCTAGGAATGAAAGTACCTCTCTCAAACATAGCCAGAGGTTCCTTGAGAATGTAATCCCTCACCCTGTTTACTGACTTGGCACTCTGAATGTTTGGGTGAAACCCATTAATATCAAAGAACCTTGAGTCGGATATCCTTACCGGCTTCTCTGTCTGAAGCAATGCATGTAAATGCAAACTTCCATCTTTATGTGCCTCGCGGGCACATAGAATATATTTGGGAATCCAACGAACAACGAGCTCCCATATCATCTGACAGGCGATTTCAGGATTTTCTGGACACTTTGGATAGGTTAGGAACGTATTAGCGTTCCTGTGTGAGAA-----CTGACG-------GTTGGA--T-----------------------GAG-GA------GGAGGC---CATATCCGACGACGGAGGA-TG--AGGCTGTGGGA----TGGCAGA-ATGGGAG--CTC--TCA--A-CTCT------A-TA---CCA-------ACCG-GT----GC-GCCTTCG-AA--AT---CCGC-CG-C-CC--CC-TG---------TCTTATAG----TGGTTGT-GAA-TGGGCCGGA---CCGG-GCC-------GG-----CCCAGCAG---GAAAAGAAGG-CGCGC-AC---
>A1 Zm-MatC
TAATATTACCGCGC-CTTCTTTTCCT-GCGAGGG-CCC-GGT------AGGGCCC-GAGCG-------ATTTGATGTAAAGCT--TGGTCCTG-CTTTGTAT-GA-----TTTATCTAAAGCAGCCC--ATTC----TAAAGAA-ACCGG-TCC-CGG-GCA-CTATAAATT-GCCTAACA-AGTGCGAT-TCATTC---ATGGA----------------------------TCCACAG-AA-CGCC--CTG----------------TACTATCA------GCCGC-GGG-TACCCACAGCAGCTCCGGC---ATCCGCAGGAGTGCCGTGGAGTCGCGTAGGCGAGGTAGCTATTTTGAGCTTTGTTGCATTGATTTGCTTTTACTTGCTTTACCTTTGGGTGCTGAGAGACCTTAT--CTTAGTTCTGAAGGCTCGACAAGGCAGATCCACGGAGGAGCTGATATTTGGAGGACA-AGCTGTGGATAG--GAGCAACCCTATCCCT-----AA-TC-TACCAGC--ACCA-C-CAAGTC---AGGG--------CAATCCC--GGG-------CCATTT-GTT-CC-AGGCACGGGATAAGCAATCAGC---CATG--TCC-A-CGTCC-------A---AGAGGAAGCGTGGAGATGATGCG--AACTGGAGTAAG--CGGGTG----ACTAAGAAGAA-G-CC----------TTCTTCAGCT-GGGCTGAAGAGGGCTGGAAGCAAG-GCCGATAGGCCATCCCTCCAAATCCAGACACTCCAGCATGCTGGGACCACCATGATAACGGTCCCATCCGGAGGAGTATGTGACCTCATCAACACCTATGCCCGAGGATCTGACGAGGGCAATCGCCACACCAGCGAGACTCTCACGTACAAGATCGCCA-TCGACTACCACTTCG-TTGCCGACGCGGCAGCCTGCCGCTACTCCAACACCGGAACCGGTGTAATGTGGCTGGTGTATGACACCACTCC-CGGCGGACAAGCTCC-GACCCCGCAAACTATATTTGCCTACCCTGACACGCTAAAAGCGTGGCCGGCCACATGG-AAGGTGAGCCGGG-AGCTGTGTCATCGCTTCGTGGTGAAACGGCGATGGTTGTTCAACATGGAGACCGACGGTCGGATTGGTTCGGATATCCCTCCCTCGAATGCAA-GTTGGAAGCCCTGCAAGCGCAACATCTACTTCCACAAGTTCACGAGCGGGTTGGGAGTGAGAACGCAGTGGAAGAATGTAACGGACGGAGGAGT-TGGTGCCATCCAGAGAGGA-GCTTTGTACATGGTCATTGCCCCAGGCAATGGCCTTACATTTACTGCCCATGGGCAGACCCG-TCTGTACTTTAAGAGTGTTGGCAACCAGTAA--------------TG-AATAAAAACTCCCG-TT-TTATT----------ATA--T-TTC--ATGAAT--GCTGAAAGC-TTAC---ATTA-ATATGTC-----GTGCGATGGC-AC-G---CA-AAAACA-C-ACG---CAA-TCAATACAGGGGGGT---AGTAG--GCGGGCGGC-TAAG--GG--TGGTGCTCGGCGG-GCAAAAC---ATCGAAA-AAT---CAA--GAT-CTATCTGAA-T-GTA-------CTGCCTC---CGT---------AG-GAGG------CAGC--TCA---GGGGGA----GAATACCACTTCTCCCCCGGCGACATAATGTAAATGGTGCAATTTGCCTCGAAATACTCCAGCTGCCCTGGAGTCATTTCCTTCATCCAATCTTCATCCGAGTTGGCGAGGATTATTGTAGGCTTAGACTTCTTCTGCACCTTCTTCTTCTTACCATACTTGGGGTTTACAATGAAATCCCTCTGACAGCCAACTAACTGTTTCCAACAAGGACAGAATTTAAACGGGATATCATCTACAATGTTGTAGATTGCGT-CTTCGTTGTATGAAGACCAATCAACATTATTTTGCCAGTAATTATGAACCCCTAGGCCTCTGGCCCAAGTAGATTTTCCGGTTCTTGTTGGGCCGACGATGTAGAGGCTCTGCTTTCTTGATCTCT-CATCTGATGACTG-GATACA--GAATCCATCCATTGGAGGTCAGAAATTGCATCTTCGAGGGTATAACAGTTAGG-TTGAAGGAGCATGTAAGCTTGGGGACTGACCTGGAAGATATTAGGCTGGAGCCAATCATTGATTGTCTCATTACAAAGTAAATCAGGTGAGGAGGGTG-GATGAGGATTGGTGAACTCTTCCTGAATCTCAGGAAAAAGCTTATTTGCAGAGTATTCAAAATACTGCAATTTTGTGGCCCAATCATAGGGAAACTCTTTCTGGATCATAGAGAGGTACTCCTCCTTGGAAGTACAGTGTGAAATAATGTCTCTCATTATTTCATCTTTGGAAGGCTTTTTTTCC-TT-TA-CCTC----TGAATCAGAT---TTTCCTAGGAAGGGGGACTTCCTAGGAATGAAAGTACCTCTCTCAAACACAGCCAGAGGTTCCTTGAGAATGTAATCCCTCACCCTGTTAACGGACTTGGCACTCTGAATGTTTGGGTGAAACCCATTTATATCAAAGAACCTTGAGTCCGATATTCTTACCGGCTTCTCTGTTTGAAGCAATGCATGTAAATGCAAACTTCCATCTTTGTGTGCCTCTCGGGCACAGACAATATACTTCGGTATCCAACGAACAACGAGCTCCCATATCATCTGACAGGCGATTTCAGGATTTTCTGGACACTTTGGGTAGGTTAAGAACGTGTTCACGTTCCTGTGTGAGAA-----CTGACG-------GTTGGA--T-----------------------GAG-GA------GGAGGC---CATATCCGACGACGGAGGA-TG--AGGCTGAGGGA----TGGCAGA-TGGGGAG--CTC--TCA--A-CTCT------A-TA---CCA-------ACCG-GT----GC-GCCTTCG-AA--AT---CCGC-CG-C-CC--CCCC----------TCTTATAG----TGGTTGT-GAA-TGGGCCGGA---CCGG-GCC-------GG-----CCCAGCAG---GAAAAGAAGG-CGCGC-AC---
>A1 Za-ThoE-2006
TAATATTACCGCGC-CTTCTTTTCCT-GCGAGGG-CCC-GGT------AGGGCCC-GAGCG-------ATTTGATGTAAAGCT--TGGTCCTG-CTTTGTAT-GA-----TTTATCTAAAGCAGCCC--ATTC----TAAAGAA-ACCGG-TCC-CGG-GCA-CTATAAATT-GCCTAACA-AGTGCGAT-TCATTC---ATGGA----------------------------TCCACAG-AA-CGCC--CTG----------------TACTATCA------GCCGC-GGG-TACCCACAGCAGCTCCGGC---ATCCGCAGGAGTGCCGTGGAGTCGCGTAGGCGAGGTAGCTATTTTGAGCTTTGTTGCACTGATTTGCTTTTACCTGCTTTACCTTTGGGTGCTGAGAGACCTTAT--CTTAGTTCTGAAGGCTCGACAAGGCAGATCCACGGAGGAGCTGATATTTGGAGGACA-AGCTGTGGATAG--GAGCAACCCTATCCCT-----AA-TC-TACCAGC--ACCA-C-CAAGTC---AGGG--------TAATCCC--GGG-------CCATTT-GTT-CC-AGGCACGGGATAAGCAATCAGC---CATG--TCC-A-CGTCC-------A---AGAGGAAGCGTGGAGATGATGCG--AACTGGAGTAAG--CGGGTG----ACTAAGAAGAA-G-CC----------CTCGTCAGCT-GGGCTGAAGAGGGCTGGAAGCAAG-GCCGATAGGCCATCCCTCCAAATCCAGACACTCCAGCATGCTGGGACCACCATGATAACTGTCCCTTCCGGAGGAGTATGTGACCTCATCAACACCTATGCCCGAGGATCTGATGAGGGCAACCGCCACACCAGCGAGACTCTCACGTACAAGATCGCCA-TCGACTACCACTTCG-TTGCCGACGCGGCAGCCTGCCGCTACTCCAATACCGGAACTGGTGTAATGTGGCTGGTGTATGACACCACTCC-CGGCGGACAAGCTCC-GACCCCGCAAACTATATTTGCCTACCCTGACACGCTAAAAGCGTGGCCGGCCACATGG-AAGGTGAGCCGGG-AGCTGTGTCATCGCTTCGTGGTGAAACGGCGATGGTTGTTCAACATGGAGACCGACGGGCGGATTGGTTCGGACATTCCTCCCTCGAATGCAA-GTTGGAAGCCCTGCAAGCGCAACATCTACTTCCACAAGTTCACGAGCGGGTTGGGAGTGAGAACGCAGTGGAAGAATGTAACGGACGGAGGAGT-TGGTGCCATCCAGAGAGGA-GCTTTGTACATGGTCATTGCCCCTGGCAATGGCCTTACATTTACTGCCCATGGGCAGACCCG-TCTGTACTTTAAGAGTGTTGGCAACCAGTAA--------------TG-AATAAAAACTCCCG-TT-TTATT----------ATA--T-CTC--ATGAAT--GCTGAAAGC-TTAC---ATTA-ATATGTC-----GTGCGATGGC-AC-G---CA-AAAACA-C-ACG---CAA-TCAATACAGGGGGGT---AGTAG--GCGGGCGGC-TAAG--GG--TGGTGCTCGGCGG-GCAAAAC---ATCGAAA-AAT---CAA--GAT-CTATCTGAA-T-CCA-------CTGCCTC---CGT---------AG-GAGG------CAGC--TCA---GGGGGA----GAATACCACTTCTCCCCCGGCGACATAATGTAAATGACGCAATTTGCCTCGAAATACTCCAGCTGCCCTGGAGTCATTTCCTTCATCCAATCTTCATCCGAGTTGGCGAGGATTATTGTAGGCTTAGACTTCTTCTGCACCTTTTTCTTCTTGCCATACTTGGGGTTTACAATGAAATCCCTCTGACAGCCAACTAACTGTTTCCAACAAGGACAGAATTTAAACGGGATATCATCTACGATGTTGTAGATTGCGT-CTTCGTTGTATGAAGACCAATCAACATTATTTTGCCAGTAATTATGAACCCCTAGGCTTCTGGCCCAAGTAGATTTTCCTGTTCTTGTTGGCCCGACGATGTAGAGGCTCTGCTTTCTTGATCTTT-CATCTGATGACTG-GATACA--TTATCCATCCATTGGAGGTCAGAAATTGCATCCTCGAGGGTATAACAGGTAGG-TTGAAGGAGCATGTAAGCTTCGGGACTAACCTGGAAGATGTTAGGCTGGAGCCAATCATTGATTGACTCATTACAAAGTAAATCAGGTGTGGATTGGG-GATGAGGATTGGTGAACTCTTCCTGAATCTCAGGAAAAAGCTTATTTGCAGAGTATTCAAAATACTGCAATTTTGTGGACCAATCATAGGGAAACTCTTTCTGGATCATGGAGAGGTACTCTTCCTTGGAAGTAGAGTGTGAAATAATGTCTCGCATTATTTCATCTTTGGAAGGCTTTTTTTCC-TT-AA-CTTC----TGAATCAGAT---TTTCCTAGGAAGGGGGACTTCCTAGGAATGAAAGTACCTCTCTCAAACATAGCCAGAGGTTCCTTGAGAATGTAATCCCTCACCCTGTTTACTGACTTGGCACTCTGAATGTTTGGGTGAAACCCATTAATATCAAAGAACCTTGAGTCCGATATTCTTACCGGCTTCTCTGTTTGAAGCAATGCATGTAAATGCAAACTTCCATCTTTGTGTGCCTCTCGGGCACAGACAATATACTTGGGTATCCAACGAACAACGAGCTCCCAGATCATCTGACAGGCGATTTCAGGATTTTCTGGACACTTTGGATAGGTTAAGAACGTGTTCACGTTCCTGTGTGAGAA-----CTGACG-------GTTGGA--T-----------------------GAG-GA------GGAGGC---CATATCCGACGACGTAGGA-TG--AGGCTGAGGGA----TGGCAGA-TGGGGAG--CTC--TCA--A-CTCT------A-TA---CCA-------ACCG-GT----GC-GCCTTCG-AA--AT---CCGC-CG-C-CC--CCCC----------TCTTATAG----TGGTTGT-GAA-TGGGCCGGA---CCGG-GCC-------GG-----CCCAGCAG---GAAAAGAAGG-CGCGC-AC---
>A4 Za-Omr-2007
TAATATTACCGCGC-CTTCTTTTCCT-GCGAGGG-CCC-GGT------AGGGACC-GAGTG-------CTTTGATTTAAAGCT--TGGTCCTG-CTTTGTAT-GA-----TTTATCTAAAGCAGCCC--AATC----TAAAGAA-ACCGG-TCC-CGG-GCA-CTATAAATT-GCCTAACA-AGTGCGAT-TCATTC---ATGGA----------------------------TCCACAG-AA-CGCC--CTG----------------TATTATCA------GCCGC-GGG-TACCCACTGCAGCTCCGAC---ATCCGGAGGAGTGCCGTGGAGTCGCGTAGGCGAGGTAGCTATTTTGAGCTTTGTTGCATTGATTTGCTTTTACCTGCTTTACCTTTGGGTGCTCAGAGACCTTAT--CTTAGTTCTGAAGGCTCGACAAGGCAGATCCACGGAGGAGCTGATATTTGGTGGACA-AGCTGTGGATAG--GAGTAACCCTATCCCT-----AA-TC-TACCAGC--ACCA-C-CAAGTC---AGGG--------CAATCCC--GGG-------CCATTT-GTT-CC-AGGCACGGGATAAGCAATAAGC---CATG--TCC-A-CGTCC-------A---AGAGGAAGCGGGGAGATGATTCG--AATTGGAATAAG--CGGGTG----CCTAAGAAGAA-G-CC----------ATCTTCAGCT-GGGCTGAAGAGGGCTGGAAGCAAG-GCCGATAGGCCATCCCTCCAAATCCAGACACTCCAGCATGCGGGGACCACCATGATAACGGTCCCCTCTGGAGGAGTATGTGACCTCATCAACACCTATGCCCGAGGATCTGACGAGGGCAACCGCCACACCAGCGAGACTCTGACGTACAAGATCGCCG-TCGACTACCACTTCG-TTGCCGACGCGGCTGCCTGCCGCTACTCCAACACCGGAACCGGTGTAATGTGGCTGGTGTATGACACCACTCC-CGGCGGACAAGCTCC-GACCCCGCAAACTATATTTGCCTACCCTGACACGCTAAAAGCGTGGCCGGCCACATGG-AAAGTGAGCCGGG-AGCTGTGTCATCGCTTCGTGGTGAAACGGCGATGGTTGTTCAACATGGAGACCGACGGTCGGATTGGTTCGGATATCCCTCCCTCGAATACAA-GTTGGAAGCCTTGCAAGCGCAACATCTACTTCCACAAGTTCACGAGTGGGTTGGGAGTGAGAACGCAGTGGAAGAATGTAACGGACGGAGGAGT-TGGTGCCATCCAGAGAGGA-GCGCTGTACATGGTTATTGCCCCCGGCAATGGCCTTACATTTACTGCCCATGGGCAGACCCG-TCTGTACTTTAAGAGTGTTGGCAACCAGTAA--------------TG-AATAAAAACGCCCG-TT-TTATT----------ATA--T-CTG--ATGAAT--GCTGAAAGC-TTAC---ATTA-ATATGTC-----GTGCGATGGC-AC-G---AA-AAAACA-C-ACG---CAA-TCAATACAGGGGGGT---AGTCG--GCGGGCGGC-TAAG--GG--TGGTGCTCGGCGG-GCAAAAC---ATCGAAA-AAT---CAA--GAT-GTATATGAA-TTACA-------CTTCCTC---CGT---------AG-GAGG------AAGC--ACA---GGGGGA----GAATACCACTTCTCCCCCGGCGACATAATGTAAATGATGCAGTTTGCCTCGAAATACTCCAGCTGCCCTGGAGTCATTTCCTTCATCCAATCTTCATCCGAGTTGGCGAGGATTATTGTAGGCTTAGACTTCTTCTGCACCTTTTTCTTCTTACCATACTTGGGGTTTACAATGAAATCCCTCTGGCAGCCAACTAACTGTTTCCAACAAGGACAGAATTTAAACGGGATATCATCTACGATGTTGTAGATTGCGT-CTTCGTTGTATGAAGACCAATCAACATTATTTTGCCAGTAATTATGAACCCCTAGGCTTCTTGCCCAAGTGGATTTTCCTGTTCTTGTTGGGCCGACGATGTAGAGGCTCTGCTTTCTTGATCTTT-CATCTGATGACTG-GATACA--GAATCCATCCATTGGAGGTCAGAAATTGCATCCTCGAGGGTATAACAGGTAGG-TTGAAGGAGCATGTAAGCTTCGGGACTAACCTGGAAGATGTTAGGCTGGAGCCAATCATTGATTGACTCATTACAAAGTAAATCAGGTGTGGATTGGG-GATGAGGATTGGTGAACTCTTCCTGAATCTCAGGAAAAAGCTTATTTGCAGAGTATTCAAAATACTGCAATTTTGTGGACCAATCATAGGGAAACTCTTTCTGGATCATGGAGAGGTACTCTTCCTTGGAAGTAGAGTGTGAAATAATGTCTCGCATTATTTCATCTTTGGAAGGCTTTTTTTCC-TT-AA-CTTC----TGAATCAGAT---TTTCCTAGGAAGGGGGACTTCCTAGGAATGAAAGTACCTCTCTCAAACATAGCCAGAGGTTCCTTGAGAATGTAATCCCTCACCCTGTTTACGGACTTGGCACTCTGAATGTTTGGGTGAAACCCATTAATATCAAAGAACCTTGAGTCCGATATTCTTACCGGCTTCTCCGTTTGAAGCAATGCATGTAAATGCAAACTTCCATCTTTGTGTGCCTCTCGGGCACATACAATATACTTGGGTATCCAACGAACAACGAGCTCCCAGATCATCTGACAGGCAATTTCAGGATTTTCTGGACACTTTGGATAGGTTAAGAACGTGTTAACGTTCCTGTGTGAGAA-----CTGACG-------GTTGGA--T-----------------------GAG-GA------GGAGGC---CATATCCGACGACGTAGGA-TG--AGGCTGAGGGA----TGGCAGA-TGGGGAG--CTC--TTA--A-CTCT------A-TA---CCA-------ACCG-GT----GC-GCCTTCG-AA--AT---CCGC-CG-C-CC--CCCC----------TCTTATAG----TGGTTGT-GAA-TGGGCCGGA---CCGG-GCC-------GG-----CCCAGCAG---GAAAAGAAGG-CGCGC-AC---
>A4 Zm-Nmg-2006
TAATATTACCGCGC-CTTCTTTTCCT-GCGAGGG-CCC-GGT------AGGGACC-GAGCG-------CTTTGATTTAAAGCT--TGGTCCTG-CTTTGTAT-GA-----TTTATCTAAAGCAGCCC--AATC----TAAAGAA-ACCGG-TCC-CGG-GCA-CTATAAATT-GCCTAACA-AGTGCGAT-TCATTC---ATGGA----------------------------TCCACAG-AA-CGCC--CTG----------------TATTATCA------GCCGC-GGG-TACCCACAGCAGCTCCGAC---ATCCGGAGGAGTGTCGTGGAGTCGCGTAGGCGAGGTAGCTATTTTGAGCTTTGTTGCATTGATTTGCTTTTACCTGCTTTACCTTTGGGTGCTGAGAGATCTTAT--CTTAGTTCTGAAGGCTCGACAAGGCAGATCCACGGAGGAGCTGATATTTGGTGGACA-AGCTGTGGATAG--GAGCAACCCTATCCCT-----AA-TC-TACCAGC--ACCA-C-CAAGTC---AGGG--------CAATCCC--GGG-------CCATTT-GTT-CC-AGGCACGGGATAAGCAATCAGC---CATG--TCC-A-CGTCC-------A---AGAGGAAGCGGGGAGATGATTCG--AATTGGAATAAG--CGGGTG----CCTAAGAAGAA-G-CC----------ATCTTCAGCT-GGGCTGAAGAGGGCTGGAAGCAAG-GCCGATAGGCCATCCCTCCAAATCCAGACACTCCAGCATGCGGGGACCACCATGATAACGGTCCCCTCTGGAGGAGTATGTGACCTCATCAACACCTATGCCCGAGGATCTGACGAGGGCAACCGCCACACCAGCGAGACTCTGACGTACAAGATCGCCG-TCGACTACCACTTCG-TTGCCGACGCGGCTGCCTGCCGCTACTCCAACACCGGAACCGGTGTAATGTGGCTGGTGTATGACACCACTCC-CGGCGGACAAGCTCC-GACCCCGCAAACTATATTTGCCTACCCTGACACGCTAAAAGCGTGGCCGGCGACATGG-AAAGTGAGCCGGG-AGCTGTGTCATCGCTTCGTGGTGAAACGGCGATGGTTGTTCAACATGGAGACCGACGGTCGGATTGGTTCGGATATCCCTCCCTCGAATACAA-GTTGGAAGCCTTGCAAGCGCAACATCTACTTCCACAAGTTCACGAGTGGGTTGGGAGTGAGAACGCAGTGGAAGAATGTAACGGACGGAGGAGT-TGGTGCCATCCAGAGAGGA-GCCTTGTACATGGTCATTGCCCCCGGCAATGGCCTTACATTTACTGCCCATGGGCAGACCCG-TCTGTACTTTAAGAGTGTTGGCAACCAGTAA--------------TG-AATAAAAACGCCCG-TT-TTATT----------ATA--T-CTG--ATGAAT--GCTGAAAGC-TTAC---ATTA-ATATGTC-----GTGCGATGGC-AC-G---AA-AAAACA-C-ACG---CAA-TCAATACAGGGGGGT---AGTCG--GCGGGCGGC-TAAG--GG--TGGTGCTCGGCGG-GCAAAAC---ATCGAAA-AAT---CAA--GAT-CTATATGAA-TTACA-------CTTCCTC---CGT---------AG-GAGG------AAGC--ACA---GGGGGA----GAATACCACTTCTCCCCCGGCGACATAATGTAAATGATGCAGTTTGCCTCGAAATACTCCAGCTGCCCTGGAGTCATTTCCTTCATCCAATCTTCATCCGAGTTGGCGAGGATTATTGTAGGCTTAGACTTCTTCTGCACCTTTTTCTTCTTACCATACTTGGGGTTTACAATGAAATCCCTCTGACAGCCAACTAACTGTTTCCAACAAGGACAGAATTTAAACGGGATATCATCTACGATGTTGTAGATTGCGT-CCTCGTTGTATGAGGACCAATCAACATTATTTTGCCAGTAATTATGAACCCCTAGGCTTCTGGCCCAAGTAGATTTTCCGGTTCTTGTTGGGCCGACGATGTAGAGGCTCTGCTTTCTTGATCTTT-CATCTGATGACTG-GATACA--GAATCCATCCATTGGAGGTCAGAAATTGCATCCTCGAGGGTATAACAGGTAGG-TTGAAGGAGCATGTAAGCTTCGGGACTAACCTGGAAGATGTTAGGCTGGAGCCAATCATTGATTGACTCATTACAAAGTAAATCAGGTGAGGATTGTG-GATGAGGATTGGTGAACTCTTCCTGAATCTCAGGAAAAAGCTTATTTGCAGAGTATTCAAAATACTGCAATTTTGTGGACCAATCATAGGGAAACTCTTTCTGGATCATGGAGAGGTACTCTTCCTTGGAAGTAGAGTGTGAAATAATGTCTCGCATTATTTCATCTTTGGAAGGCTTTTTTTCC-TT-AA-CTTC----TGAATCAGAT---TTTCCTAGGAAGGGGGACTTCCTAGGAATGAAAGTACCTCTCTCAAACATAGCCAGAGGTTCCTTGAGAATGTAATCCCTCACCCTGTTTACTGACTTGGCACTCTGAATGTTTGGGTGAAACCCATTAATATCAAAGAACCTTGAGTCCGATATTCTTACCGGCTTCTCTGTTTGAAGCAATGCATGTAAATGCAAACTTCCATCTTTGTGTGCCTCTCGGGCACAGACAATATACTTGGGTATCCAACGAACAACGAGCTCCCAGATCATCTGACAGGCGATTTCAGGATTTTCTGGACACTTTGGATAGGTTAAGAACGTGTTCACGTTCCTGTGTGAGAA-----CTGTCG-------GTTGGA--T-----------------------GAG-GA------GGAGGC---CATATCCGACGACGGAGGA-TG--AGGCTGAGGGA----TGGCAGA-CTGGGAG--CTC--TCA--A-CTCT------A-TA---CCA-------ACCG-GT----GC-GCCTTCG-AA--AT---CCGC-CG-C-CC--CCCC----------TCTTATAG----TGGTTGT-GTA-TGGGCCGGA---CCGG-GCC-------GG-----CCCACCAG---GAAAAGAAGG-CGCGC-AC---
>B1 Za-Mil-2006
TAATATTACCGCGC-CTTCTTTTTCT-GCGAGGG-CCC-GA-------AGGGACC-GAGCG-------ATTTGATTTAAAGTT--CGGTTCTG-CTTTGTCT-GA-----TTTATCTAAAGCAGCCC--AATC----TAAAGAA-ACCGG-TCC-CCT-GCGACTATAAATT-GTTTCACA-AGTGCGAT-TCATTT---ATGGA----------------------------TCCACAG-AA-CTCC--TTT----------------CTTCTACA------GCCGC-GGG-TACCCACAGCAGCTCCGAC---ATCCGGAGGAGTGCCGTGGAGTCGCGTCGGCGAGGTAGCTATTTTGAGCTTTGTTGGATTGATTTGCTTTTACTTGGTTTACCTTTGGGTGCTGAGAGATCTTAT--CTTAGTTCTGAAGGCTCGACAAGGCAGATCCACGGAGGAGCTGATATTTGGAATAGA-AGCTGTGGATAG--GAGTAACCCTATCCCT-----AA-TA-CACAAGC--ACCA-C-CAAGTC---AGGG--------GAATCCC--GGG-------CCGTTT-GTT-CC-AGGCACGGGATAAGCAATCAGC---CATG--TCC-A-CGTCC-------A---AGAGGAAGCGGGGAGATGATGCG--AACTGGAATAAG--CGGACG----ACTAAGAAGAA-G-CC----------TTCTTCAGCT-GGTCTGAAGAAGGCTGGAAGCAAG-GCCGACAGGCCATCCCTTCAGATCCAGACACTCCAGCATGCTGGGTCCACCATGATAACAGTCCCCTCCGGAGGAGTATGTGACCTCATCAACACCTATGCCCGAGGATCCGACGAGGGCAACCGCCACACCAGCGAGACTCTGACGTACAAGATTGCCG-TCGACTACCACTTCG-TTGCAGACGCGCAAGCCTGCAAGTATTCTAACACCGGGACCGGTGTGATGTGGCTGGTGTATGACACCACTCC-CGGCGGACAAGCGCC-GACCCCACAAACCATATTTGCATATCCGGACACGCTGAAAGCTTGGCCGGCAACATGG-AAAGTGAGCCGGG-AGCTGTGTCATCGCTTCGTGGTGAAACGGCGATGGTTGTTCAACATGGAGACCGACGGTCGAATTGGTTCGGACATCCCTCCTTCGAATGCAA-GTTGGAAGCCGTGCAAGCGCAACATCTACTTCCACAAGTTCACGAGTGGGTTGGGAGTGAGAACGCAGTGGAAGAATGTAACGGACGGAGGAGA-TGGTGCGATCCAGAGAGGA-GCTCTGTACATGGTCATTGCCCCTGGCAATGGCCTTACATTTACTGCCCATGGGCAGACCCG-TCTGTACTTTAAGAGTGTCGGCAACCAGTAA--------------TG-AATAAAAACTCC-G-TT-TTATT----------ATA--T-CTG--ATGAAT--GCTCAAAGC-TTAC---ATTA-ATATGTC-----GTGCGATGGC-AC-G----A-AAAACA-C-ACG---CAA-ACAATACAGGGGGGT---AGTAG--GCGGGCGGC-TAAG--GG--TGGTGCTCGGCGG-GCAAAAC---ATCGAAA-AAT---CAA--GAT-CTATATGAA-TTACA-------CTTCCTC---CGT---------AG-GAGG------AAGC--ACA---GGGGGA----GAATACCATTTCTCCCCCGGCGACATTTTATAAATCATGCAGTTTGCCTCGAAATACTCCAGCTGCCCTGGAGTCATTTCCTTCATCCAGTCTTCATCCCAGTTGGCGAGGATTATTGTAGGCTTAGACTTCATCTGAACTTTCTTCTTCTTGCCATATTTTGGATTTACAACGAACTCTTTCTGACAGCCAACTAACTGTTTCCAACAAGGACAGAATTTAAAAGGAATATCATCTACGATGTTGTAGATTGCGT-CTTCGTTGTAAGAAGACCAATCAACATTATTTTGCCAATAATTGTGAAGCCCTAAGCTTCTTGCCCAAGTAGATTTTCCTGTTCTTGTTGGACCGACGATGTAGAGGCTCTGCTTTCTTGTTCCTT-CATCTGTTGGCTG-GATAAT--TTATCCATCCATTCAAGGTCAGAGATAGCATCTTCGAGGGTGTAACAGGTAGG-TTGAAGAAGCATGTATGATTCGGGACTAACCTGGAAGATGTTAGGCTGGAGCCAATCTTTGATTGACTCATTACAAAGAAGATCAGGTGAAGAGGGTG-GATGAGGACTGATGAATTCTTCCTGAATCTCAGGGAACAATTTATTTGCAGAGTATTCAAAATACTGCAATTTTGTGGCCCAGTCATAGGGGAACTCTTTACGAATCATAGAGAGGTACTCTAGCTTTGAAGTGGAATGTGAAATAATCTCTCTCATTATTTCATCTTTGGAAGGTTTCTTTT-C-AG-AA-TTTCCCT-TGGA--AGGA---TTTCCTAGGAAGCTTGACTTCCTAGGAATGAAAGTACCTCTCTCAAACAAGGCCAGAGGTTCCTTGAGAATGTAATCCCTGACCTTGTTTACAGATTTTGCACTCTGAATGTTTGGGTGGAACCCTTTGATATCAAAGAACCTTGAGTCAGTGATTCTTACCGGTTTCTCTGTCTGGATTAATGCATGTAAATGCATATCTCCATCTCTGTGTGCCTCTCGGGCACATATGATGTACTTAGGGGTCCAACGACCAACGAGCTCCCAAATCATCTGACAGACGATTTCTGGATTTTCTGGACAGTGTGGATATGTTAAGAACGTGTTAACGTTCCTGTGTGAGAA-----CTGACG-------GTTGGA--T-----------------------GAG-GA------GGAGGC---CATATCGGACGACTCCGAG-C---AGCTTGCGGGA----TGGCAGG-ATGGGAG--CTCC--AA--A-CTCT------A-TA---TCA-------ACCGGCT----GC-GCCTTCG-AA--AT---CCGC-CGCT--C--CCCC---------TT-TTATAG----TGGTTGT-TTA-TGGGCCGGA---CCGG-GCC-------GG-----CCCAGCAG---GAAAAGAAGG-CGCGC-AA---
>B1 Za-MitB-2006
TAATATTACCGCGC-CTTCTTTTCCT-GCGAGGG-CCC-GA-------AGGGACC-GAGCG-------ATTTGATTTAAAGTT--CGGTTCTG-CTTTGTCT-GA-----TTTATCTAAAGCAGCCC--AATC----TAAAGAA-ACCGG-TCC-CCT-GCGACTATAAATT-GTCTCACA-AGTTCGAT-TCATTC---ATGGA----------------------------TCCACAG-AA-CTCC--TTC----------------TTTGTACA------GCCGC-GGG-TACCCACAGCAGCTCCGAC---ATCCGGAGGAGTGTCGTGGAGTCGCGTTGGCGAGGTAGCTATTTTGAGCTTTGTTGGATTGATTTGCTTTTACCTGCTTTACCTTTGGGTGCTGAGAGATCTTAT--CTTAGTTCTGAAGGCTCGACAAGGCAGATCCACGGAGGAGCTGATATTTGGAATACA-AGCTGTGGATAG--GAGCAACCCTATCCCT-----AA-TA-CACAGGC--ACCA-C-CAATTC---AGGG--------GAATCCC--GGG-------CCGTTT-GTT-CC-AGGCACGGGATAAGCAATCAGC---CATG--TCC-A-CGTCC-------A---AGAGGAAGCGGGGAGATGATGCG--AACTGGAATAAG--CGGGCG----ACTAAGAAGAA-G-CC----------TTCTTCAGCT-GGTCTGAAGAAGGCTGGAAGCAAG-GCCGAAAGGCCATCCCTTCAGATCCAGACACTCCAGCATGCTGGGTCCACCATGATAACAGTCCCCTCCGGAGGTGTATGTGACCTCATCAACACCTATGCCCGAGGATCCGACGAGGGCAACCGCCACACCAGCGAGACTCTGACGTACAAGATTGCCG-TCGACTACCACTTCG-TTGCAGACTCGCAAGCCTGCAAGTATTCTAACACCGGGACCGGTGTGATGTGGCTGGTGTATGACACCACTCC-CGGCGGACAAGCGCC-GACCCCACAAACGATATTTGCATATCCGGACACGCTGAAAGCTTGGCCGGCAACATGG-AAAGTGAGCCGGG-AGCTGTGTCATCGCTTCGTGGTGAAACGGCGATGGTTGTTCAACATGGAGACCGACGGTCGAATTGGTTCGGACATCCCTCCTTCGAATGCAA-GTTGGAAGCCGTGCAAGCGCAACATATACTTCCACAAGTTCACGAGTGGGTTGGGAGTGAGAACGCAGTGGAAGAATGTAACGGACGGAGGAGT-TGGTGCGATACAGAGAGGA-GCTCTGTACATGGTCATTGCCCCTGGCAATGGCCTTACATTTACTGCCCATGGGCAGACCCG-TCTGTACTTTAAGAGTGTCGGCAACCAGTAA--------------TG-AATAAAAACTCC-G-TT-TTATT----------ATA--T-CTG--ATGAAT--GCTCAAAGC-TTAC---ATTA-ATATGTC-----GTGCGATGGC-AC-G----A-AAAACA-C-ACG---CAA-ACAATACAGGGGGGT---AGTCG--GCGGGCGGC-TAAG--GG--TGGTGCTCGGCGG-GCAAAAC---ATCGAAA-AAT---CAA--GAT-CTATATGAA-TTACA-------CTTCCTC---CGT---------AG-GAGG------AAGC--ACA---GGGGGA----GAATACCACTTCTCCCCCGGCGACATTTTATAAATCATGCAGTTTGCCTCGAAATACTCCAGCTGCCCTGGAGTCATTTCCTTCATCCAGTCTTCATCCCAGTTGGCGAGGATGATTGTAGGCTTAGACTTCATCTGAACTTTCTTTTTCTTTCCATATTTTGGATTTACAACGAACTCTTTCTGACAGCCAACTAACTGTTTCCAACAAGGACAGAATTTAAAAGGAATATCATCTACGATGTTGTAGATTGCGT-CTTCGTTGTAAGAAGACCAATCAACATTATTTTGCCAATAATTATGAAGCCCTAAGCTTCTGGCCCAAGTAGATTTCCCTGTTCTTGTTGGACCGACGATGTATAGGCTCTGCTTTCTTGTTCCTT-CATCTGTTGGCTG-GATAAT--TTATCCATCCATTCAAGGTCAGAGATAGCATCTTCGAGGGTGTAACAGGTTGG-TTGAAGAAGCATGTATGATTCGGGACTAACCTGGAAGATGTTAGGCTGGAGCCAATCTTTGATTGACTCATTACATAGAAGATCAGGTGAAGAGGGTG-GATGAGGACTGATGAACTCTTCCTGAATCTCAGGGAACAATTTATTTGCAGAGTATTCAAAATACTGCAATTTTGTGGCCCAGTCATAGGGGAACTCTTTACGAATCATAGAGAGGTACTCTTGCTTTGAAGTGGAGTGTGAAATAATCTCTGCCATTATTTCATCTTTGGAAGGTTTCTTTT-C-AG-AA-TTTCCCT-TGGA--AGGA---TTTCCTAGGAAGCTTGACTTCCTAGGAATGAAAGTACCTCTCTCAAACAAGGCCAGAGGTTCCTTGAGAATGTAATCCCTGACCTTGTTTACTGATTTTGCACTCTGAATGTTGGGGTGGAACCCTTTAATATCAAAGAACCTTGAGTCAGTGATTCTTACCGGTTTTTCTGTCTGGATTAATGCATGTAAATGCATATCTCCATCTCTATGTGCCTCTCGGGCACATATGATATACTTCGGGGTCCAACGACCAACGAGCTCCCAAATCATCTGACAGAGGATTTCTGGATTTTCTGGACAGTGTGGATATGTTAAGAACGTGTTAACGTTCCTGTGGGAGAA-----CTGACG-------GTTGGA--T-----------------------GAG-GA------GGAGGC---CATATCGGACGACTCCGAG-C---AGCTTGCGGGA----TGGCAGG-ATGGGAG--CTCC--AA--A-CTCT------A-TA---TCA-------ACCGGTT----GC-GCCTTCG-AA--AT---CCGC-CGCT--C--CCCC---------TT-TTATAG----TGGTTGT-TTA-TGGGCCGGA---CCGG-GCC-------GG-----CCCAGCAG---GAAAAGAAGG-CGCGC-AA---
>B1 Za-Wyl-2007
TAATATTACCGCGC-CTTCTTTTCCT-GCGAGGG-CCC-GT-------AGGGACC-GAGCG-------ATTTGATTTAAAGTT--CGGTTCTG-CTTTGTCT-GA-----TTTATCTAAAGCAGCCC--AATC----TAAAGAA-ACCGG-TCC-CCT-GCGACTATAAATT-GTTTCACA-AGTGCGAT-TCATTT---ATGGA----------------------------TCCACAG-AA-CTCC--TTT----------------CTTCTACA------GCCGC-GGG-TACCCACAGCAGCTCCGAC---ATCCGGAGGAGTGCCGTGGAGTCGCGTCGGCGAGGTAGCTATTTTGAGCTTTGTTGGATTGATTTGCTTTTACTTGCTTTACCTTTGGGTGCTGAGAGATCTTAT--CTTAGTTCTGAAGGCTCGACAAGGCAGATCCACGGAGGAGCTGATATTTGGAATACA-AGCTGTGGATAG--GAGTAATCCTATCCCT-----AA-TA-CACAAGC--ACCA-C-CAAGTC---AGGG--------GAATCCC--GGG-------CCGTTT-GTT-CC-AGGCACGGGATAAGCAATCAGC---CATG--TCC-A-CGTCC-------A---AGAGGAAGCGCGGAGATGATGCG--AACTGGAATAAG--CGGACG----ACTAAGAAGAA-G-CC----------TTCGTCAGCT-GGTCTGAAGAAGGCTGGAAGCAAG-GCCGACAGGCCATCCCTTCAGATCCAGACACTCCAGCATGCTGGGTCCACCATGATAACAGTCCCCTCCGGAGGAGTATGTGACCTCATCAACACCTATGCCCGAGGATCCGACGAGGGCAACCGCCACACCAGCGAGACTCTGACGTACAAGATTGCCG-TCGACTACCACTTCG-TTGCAGACGCGCAAGCCTGCAAGTATTCTAACACCGGGACCGGTGTGATGTGGCTGGTGTATGACACCACTCC-CGGCGGACAAGCGCC-GACCCCACAAACCATATTTGCATATCCGGACACGCTGAAAGCTTGGCCGGCAACATGG-AAAGTGAGCCGGG-AGCTGTGTCATCGCTTCGTGGTGAAACGGCGATGGTTGTTCAACATGGAGACCGACGGTCGAATTGGTTCGGACATCCCTCCTTCGAATGCAA-GTTGGAAGCCGTGCAAGCGCAACATATACTTCCACAAGTTCACGAGTGGGTTGGGAGTGAGAACGCAGTGGAAGAATGTAACGGACGGAGGAGT-TGGTGCGATACAGAGAGGA-GCTCTGTACATGGTCATTGCCCCTGGCAATGGCCTTACATTTACTGCCCATGGGCAGACCCG-TCTGTACTTTAAGAGTGTCGGCAACCAGTAA--------------TG-AATAAAAACTCC-G-TT-TTATT----------ATA--T-CTG--ATGAAT--GCTCAAAGC-TTAC---ATTA-ATATGTC-----GTGCGATGGC-AC-G----A-AAAACA-C-ACG---CAA-ACAATACAGGGGGGT---AGTCG--GCGGGCGGC-TAAG--GG--TGGTGCTCGGCGG-GCAAAAC---ATCGAAA-AAT---CAA--GAT-CTATATGAA-TTACA-------CTTCCTC---CGT---------AG-GAGG------AAGC--ACA---GGGGGA----GAATACCACTTCTCCCCCGGCGACATTTTATAAATCATGCAGTTTGCCTCGAAATACTCCAGCTGCCCTGGAGTCATTTCCTTCATCCAGTCTTCATCCCAGTTGGCGAGGATGATTGTAGGCTTAGACTTCATCTGAACTTTCTTCTTCTTGCCATATTTTGGATTTACAACGAACTCTTTCTGACAGCCAACTAACTGTTTCCAACAAGGACAGAATTTAAAAGGAATATCATCTACGATGTTGTAGATTGCGT-CTTCGTTGTAAGAAGACCAATCAACATTATTTTGCCAATAATTATGAAGCCCTAAGCTTCTGGCCCAAGTTGATTTTCCTGTTCTTGTTGGACCGACGATGTAGAGGCTCTGCTTTCTTGTTCCTT-CATCTGTTGGCTG-GATAAT--TTATCCATCCATTCAAGGTCAGAGATAGCATCTTCGAGGGTGTAACAGGTAGG-TTGAAGAAGCATGTATGATTCGGGACTAACCTGGAAGATGTTAGGCTGGAGCCAATCTTTGATTGACTCATTACAAAGAAGATCAGGTGAAGAGGGTG-GATGAGGACTGATGAACTCTTCCTGAATCTCAGGGAACAATTTATTTGCAGAGTATTCAAAATACTGCAATTTTGTGGCCCAGTCATAGGGGAACTCTTTACGAATCATAGAGAGGTACTCTAGCTTTGAAGTGGAATGTGAAATAATCTCTCTCATTATTTCATCTTTGGAAGGTTTCTTTT-C-AG-AA-TTTCCCT-TGGA--AGGA---TTTCCTAGGAAGCTTGACTTCCGAGGAATGAAAGTACCTCTCTCAAACAAGGCCAGAGGTTCCTTGAGAATGTAATCCCTGACCTTGTTTACAGATTTTGCACTCTGAATGTTTGGGTGGAACCCTTTGATATCAAAGAACCTTGAGTCAGTGATTCTTACCGGTTTCTCTGTCTGGATTAATGCATGTAAATGCATATCTCCATCTCTGTGTGCCTCTCGGGCACATATGATATACTTAGGGGTCCAACGACCAACGAGCTCCCAAATCATCTGACAGACGATTTCTGGATTTTCTGGACAGTGTGGATATGTTAAGAACGTGTTAACGTTCCTGTGTGAGAA-----CTGACG-------GTTGGA--T-----------------------GAG-GA------GGAGGC---CATATCGGACGACTCCGAG-C---AGCTTGCGGGA----TGGCAGG-ATGGGAG--CTCC--AA--A-CTCT------A-TA---TCA-------ACCGGCT----GC-GCCTTCG-AA--AT---CCGC-CGCT--C--CCCC---------TT-TTATAG----TGGTTGT-TTA-TGGGCCGGA---CCGG-GCC-------GG-----CCCAGCAG---GAAAAGAAGG-CGCGC-AA---
>B1 Za-Ans-2006
TAATATTACCGCGC-CTTCTTTTTCT-GCGAGGG-CCC-GA-------AGGGACC-GAGCG-------ATTTGATTTAAAGTT--CGGTTCTG-CTTTGTCT-GA-----TTTATCTAAAGCAGCCC--AATC----TAAAGAA-ACCGG-TCC-CCT-GCGACTATAAATT-GTTTCACA-AGTGCGAT-TCATTT---ATGGA----------------------------TCCACAG-AA-CTCC--TTT----------------CTTCTACA------GCCGC-GGG-TACCCACAGCAGCTCCGAC---ATCCGGAGGAGTGCCGTGGAGTCGCGTCGGCGAGGTAGCTATTTTGAGCTTTGTTGGATTGATTTGCTTTTACTTGCTTTACCTTTGGGTGCTGAGAGATCTTAT--CTTAGTTCTGAAGGCTCGACAAGGCAGATCCACGGAGGAGCTGATATTTGGAATAGA-AGCTGTGGATAG--GAGGAACCCTATCCCT-----AA-TA-CACAAGC--ACCA-C-CAAGTC---AGGG--------GAATCCC--GGG-------CCGTTT-GTT-CC-AGGCACGGGATAAGCAATCAGC---CATG--TCC-A-CGTCC-------A---AGAGGAAGCGGGGAGATGATGCG--AACTGGAATAAG--CGGACG----ACTAAGAAGAA-G-CC----------TTCTTCAGCT-GGTCTGAAGAAGGCTGGAAGCAAG-GCCGACAGGCCATCCCTTCAGATCCAGACACTCCAGCATGCTGGGTCCACCATGATAACAGTCCCCTCCGGAGGAGTATGTGACCTCATCAACACCTATGCCCGAGGATCCGACGAGGGCAACCGCCACACCAGCGAGACTCTGACGTACAAGATTGCCG-TCGACTACCACTTCG-TTGCAGACGCGCAAGCCTGCAAGTATTCTAACACCGGGACCGGTGTGATGTGGCTGGTGTACGACACCACTCC-CGGCGGACAAGCGCC-GACCCCACAAACCATATTTGCATATCCGGACACGCTGAAAGCTTGGCCGGCCACATGG-AAAGTGAGCCGGG-AGCTGTGTCATCGCTTCGTGGTGAAACGGCGATGGTTGTTCAACATGGAGACCGACGGGCGAATTGGTTCGGACATCCCTCCTTCGAATGCAA-GTTGGAAGCCGTGCAAGCGCAACATCTACTTCCACAAGTTCACGAGTGGGTTGGGAGTGAGAACGCAGTGGAAGAATGTAACGGACGGAGGAGT-TGGTGCGATACAGAGAGGA-GCTCTGTACATGGTCATTGCCCCTGGCAATGGCCTTACATTTACTGCCCATGGGCAGACCCG-TCTGTACTTTAAGAGTGTTGGCAACCAGTAA--------------TG-AATAAAAACTCC-G-TT-TTATT----------ATA--T-ATG--ATGAAT--GCTGAAAGC-TTAC---ATTA-ATATGTC-----GTGCGATGGC-AC-G----A-AAAACA-C-ACG---CAA-ACAATACAGGGGGGT---AGTAG--GCGGGCGGC-TAAG--GG--TGGTGCTCGGCGG-GCAAAAC---ATCGAAA-AAT---CAA--GAT-CTATATGAA-TTACA-------CTTCCTC---CGT---------AG-GAGG------AAGC--ACA---GGGGGA----GAATACCACTTCTCCCCCGGCGACATTTTATAAATCATGCAATTTGCCTCGAAATACTCCAGCTGCCCTGGAGTCATTTCCTTCATCCAGTCTTCATCCCAGTTGGCGAGGATGATTGTAGGCTTAGACTTCATCTGAACTTTCTTCTTCTTGCCATATTTTGGATTTACAACGAACTCTTTCTGACAGCCAACTAACTGTTTCCAACAAGGGCAGAATTTAAAAGGAATATCATCTACGATGTTGTAGATTGCGT-CTTCGTTGTAAGAAGACCAATCAACATTATTTTGCCAATAATTATGAAGCCCTAAGCTTCTGGCCCAAGTAGATTTTCCTGTTCTTGTTGGACCGACGATGTAGAGGCTCTGCTTTCTTGTTCCTT-CATCTGTTGGCTG-GATAAT--TTATCCATCCATTCAAGGTCAGAGATAGCATCTTCGAGGGTGTAACAGGTAGG-TTGAAGAAGCATGTATGATTCGGGACTAACCTGGAAGATGTTAGGCTGGAGCCAATCTTTGATTGACTCATTACAAAGAAGATCAGGTGAAGAGGGTG-GATGAGGACTGATGAACTCTTCCTGAATCTCAGGGAACAATTTATTTGCAGAGTATTCAAAATACTGCAATTTTGTGGCCCAGTCATAGGGGAACTCTTTACGAATCATAGAGAGGTACTCTAGCTTTGAAGTGGAATGTGAAATAATCTCTCTCATTATTTC-TCTTTGGAAGGTTTCTTTT-C-AG-AA-TTTCCCT-TGGA--AGGA---TTTCCTAGGAAGCTTGACTTCCTAGGAATGAAAGTACCTCTCTCAAACAAGGCAAGAGGTTCCTTGAGAATGTAATCCCTGACCTTGTTTACAGATTTTGCACTCTGAATGTTTGGGTGGAACCCTTTGATATCAAAGAACCTTGAGTCAGTGATTCTTACCGGTTTCTCTGTCTGGATTAATGCATGTAAATGCATATCTCCATCTCTGTGTGCCTCTCGGGCACATATGATATACTTAGGGGTCCAACGACCAACGAGCTCCCAAATCATCTGACAGACGATTTCTGGATTTTCTGGACAGTGTGGATATGTTAAGAACGTGTTAACGTTCCTGTGTGTGAA-----CTGACG-------GTTGGA--T-----------------------GAG-GA------GGAGGC---CATATCGGACGACTCCGAG-C---AGATTGCGGGA----TGGCAGG-ATGGGAG--CTCC--AA--A-CTCT------A-TA---TCA-------ACCGGCT----GC-GCCTTCG-AA--AT---CCGC-CGCT--C--CCCC---------TT-TTATAG----TGGTTGT-TTA-TGGGCCGGA---CCGG-GCC-------GG-----CCCAGCAG---GAAAAGAAGG-CGCGC-AA---
>B1 Za-Smi-2006
TAATATTACCGCGC-CTTCTTTTTCT-GCGAGGG-CCC-GA-------AGGGACC-GAGCG-------ATTTGATTTAAAGTT--CGGTTCTG-CTTTGTCT-GA-----TTTATCTAAAGCAGCCC--AATC----TAAAGAA-ACCGG-TCC-CCT-GCGACTATAAATT-GTTTCACA-AGTGCGAT-TCATTT---ATGGA----------------------------TCCACAG-AA-CTCC--TTT----------------CTTCTACA------GCCGC-GGG-TACCCACAGCAGCTCCGAC---ATCCGGAGGAGTGCCGTGGAGTCGCGTCGGCGAGGTAGCTATTTTGAGCTTTGTTGGATTGATTTGCTTTTACTTGCTTTACCTTTGGGTGCTGAGAGATCTTAT--CTTAGTTCTGAAGGCTCGACAAGGCAGATCCACGGAGGAGCTGATATTTGGAATAGA-AGCTGTGGATAG--GAGTAACCCTATCCCT-----AA-TA-CACAAGC--ACCA-C-CAAGTC---AGGG--------GAATCCC--GGG-------CCGTTC-GTT-CC-AGGCACGGGATAAGCAATCAGC---CATG--TCC-A-CGTCC-------A---AGAGGAAGCGGGGAGATGATGCG--AACTGGAATAAG--CGGACG----ACTAAGAAGAA-G-CC----------TTCTTCAGCT-GGTCTGAAGAAGGCTGGAAGCAAG-GCCGACAGGCCATCCCTTCAGATCCAGACACTCCAGCATGCTGGGTCCACCATGATAACAGTCCCTTCCGGAGGAGTATGTGACCTCATCAACACCTATGCCCGAGGATCCGACGAGGGCAACCGCCACACCAGCGAGACTCTGACGTACAAGATTGCCG-TCGACTACCACTTCG-TTGCAGACGCGCAAGCCTGCAAGTATTCTAACACCGGGACCGGTGTGATGTGGCTGGTGTACGACACCACTCC-CGGCGGACAAGCGCC-GACCCCACAAACCATATTTGCATATCCGGACACGCTGAAAGCTTGGCCGGCCACATGG-AAAGTGAGCCGGG-AGCTGTGTCATCGCTTCGTGGTGAAACGGCGATGGTTGTTCAACATGGAGACCGACGGTCGAATTGGTTCGGACATCCCTCCTTCGAATGCAA-GTTGGAAGCCGTGCAAGCGCAACATCTACTTCCACAAGTTCACGAGTGGGTTGGGAGTGAGAACGCAGTGGAAGAATGTAACGGACGGAGGAGT-TGGTGCGATACAGAGAGGA-GCTCTGTACATGGTCATTGCCCCTGGCAATGGCCTTACATTTACTGCCCATGGGCAGACCCG-TCTGTACTTTAAGAGTGTCGGCAACCAGTAA--------------TG-AATAAAAACTCC-G-TT-TTATT----------ATA--T-CTG--ATGAAT--GCTGAAGGC-TTAC---ATTA-ATATGTC-----GTGCGATGGC-AC-G----A-AAAACA-C-ACG---CAA-ACAATACAGGGGGGT---AGTAG--GCGGGCGGC-TAAG--GG--TGGTGCTCGGCGG-GCAAAAC---ATCGAAA-AAT---CAA--GAT-CTATATGAA-TTACA-------CTTCCTC---CGT---------AG-GAGG------AAGC--ACA---GGGGGT----GAATTCCATTTCTCCCCCGGCGACATTTTATAAATCATGCAGTTTGCCTCGAAATACTCCAGCTGCCCTGGAGTCATTTCCTTCATCCAGTCTTCATCCCAGTTGGCTAGGATGATTGTAGGCTTAGACTTCATCTGAACTTTCTTCTTCTTGCCATATTTAGGATTTACAACGAACTCTTTCTGACAGCCAACTAACTGTTTCCAACAAGGACAGAATTTAAAAGGAATATCATCTACGATGTTGTAGATTGCGT-CTTCGTTGTAAGAAGACCAATCAACATTATTTTGCCAATAATTATGAAGCCCTAAGCTTCTGGCCCAAGTAGATTTTCCTGTTCTTGTTGGACCGACGATGTAGAGGCTCTGCTTTCTTGTTCCTT-CATCTGTTGGCTG-GATAAT--TTATCCATCCATTCAAGGTCAGAGATAGCATCTTCGAGGGTGTAACAGGTAGG-TTGAAGAAGCATGTATGATTCGGGACTAACCTGGAAGATGTTAGGCTGGAGCCAATCTTTGATTGACTCATTACAAAGAAGATCAGGTGAAGAGGGTG-GATGAGGACTGATGAACTCTTCCTGAATCTCAGGGAACAATTTATTTGCAGAGTATTCAAAATACTGCAATTTTGTGGCCCAGTCATATGGGAACTCTTTACGAATCATAGAGAGGTACTCTAGCTTAGAAGTGGAATGTGAAATAATCTCTCTCATTATTTCATCTTTGGAAGGTTTCTTTT-C-AG-AA-TTTCCCT-TGGA--AGGA---TTTCCTAGGAAGCTTGACTTCCTAGGAATGAAAGTACCTCTCTCAAACAAGGCCAGAGGTTCCTTGAGAATGTAATCCCTGACCTTGTTTACAGATTTTGCACTCTGAATGTTTGGGTGGAACCCTTTGATATCAAAGAACCTTGAGTCAGTGATTCTTACCGGTTTCTCTGTCTGGATTAATGCATGTAAATGCATATCCCCATCTCTGTGTGCCTCTCGGGCACATATGATATACTTAGGGGTCCAACGACCAACGAGCTCCCAAATCATCTGACAGACGATTTCTGGATTTTCTGGACAGTGTGGATATGTTAAGAACGTGTTAACGTTCCTGTGTGAGAA-----CTGACG-------GTTGGA--T-----------------------GAG-GA------GGAGGC---CATATCGGACGACTCCGAG-C---ATCTTGCGGGA----TGGCAGG-ATGGGAG--CTCC--AA--A-CTCT------A-TA---TCA-------ACCGGCT----GC-GCCTTCG-AA--AT---CCGC-CGCT--C--CCCC---------TT-TTATAG----TGGTTGT-TTA-TGGGCCGGA---CCGG-GCC-------GG-----CCCAGCAG---GAAAAGAAGG-CGCGC-AA---
>B1 Za-Mark-2007
TAATATTACCGCGC-CTTCTTTTTCT-GCGAGGG-CCC-GA-------AGGGACC-GAGCG-------ATTTGATTTAAAGTT--CGGTTCTG-CTTTGTCT-GA-----TTTATCTAAAGCAGCCC--AATC----TAAAGAA-ACCGG-TCC-CCT-GCGACTATAAATT-GTTTCACA-AGTGCGAT-TCATTT---ATGGA----------------------------TCCACAG-AA-CTCC--TTT----------------CTTCTACA------GCCGC-GGG-TACCCACAGCAGCTCCGAC---ATCCGGAGGAGTGCCGTGGAGTCGCGTCGGCGAGGTAGCTATTTTGAGCTTTGTTGGATTGATTTGCTTTTACTTGCTTTACCTTTGGGTGCTGAGAGATCTTAT--CTTAGTTCTGAAGGCTCGACAAGGCAGATCCACGGAGGAGCTGATATTTGGAATAGA-AGCTGTGGATAG--GAGTAACCCTATCCCT-----AA-TA-CACAAGC--ACCA-C-CAAGTC---AGGG--------GAATCCC--GGG-------CCGTTT-GTT-CC-AGGCACGGGATAAGCAATCAGC---CATG--TCC-A-CGTCC-------A---AGAGGAAGCGGGGAGATGATGCG--AACTGGAATAAG--CGGACG----ACTAAGAAGAA-G-CC----------TTCTTCAGCT-GGTCTGAAGAAGGCTGGAAGCAAG-GCCGACAGGCCATCCCTTCAGATCCAGACACTCCAGCATGCTGGGTCCACCATGATAACAGTCCCTTCCGGAGGAGTATGTGACCTCATCAACACCTATGCCCGAGGATCCGACGAGGGCAACCGCCACACCAGCGAGACTCTGACGTACAAGATTGCCG-TCGACTATCACTTCG-TTGCAGACGCGCAAGCCTGCAAGTATTCTAACACCGGGACCGGTGTGATGTGGCTGGTGTACGACACCACTCC-CGGCGGACAAGCGCC-GACCCCACAAACCATATTTGCATATCCGGACACGCTGAAAGCTTGGCCGGCCACATGG-AAAGTGAGCCGGG-AGCTGTGTCATCGCTTCGTGGTGAAACGGCGATGGTTGTTCAACATGGAGACCGACGGTCGAATTGGTTCGGACATCCCTCCTTCGAATGCAA-GTTGGAAGCCGTGCAAGCGCAACATCTACTTCCACAAGTTCACGAGTGGGTTGGGAGTGAGAACGCAGTGGAAGAATGTAACGGACGGAGGAGT-TGGTGCGATACAGAGAGGA-GCTCTGTACATGGTCATTGCCCCTGGCAATGGCCTTACATTTACTGCCCATGGGCAGACCCG-TCTGTACTTTAAGAGTGTCGGCAACCAGTAA--------------TG-AATAAAAACTCC-G-TT-TTATT----------ATA--T-CTG--ATGAAT--GCTGAAGGC-TTAC---ATTA-ATATGTC-----GTGCGATGGC-AC-G----A-AAAACA-C-ACG---CAA-ACAATACAGGGGGGT---AGTAG--GCGGGCGGC-TAAG--GG--TGGTGCTCGGCGG-GCAAAAC---ATCGAAA-AAT---CAA--GAT-CTATATGAA-TTACA-------CTTCCTC---CGT---------AG-GAGG------AAGC--ACA---GGGGGA----GAATACCATTTCTCCCCCGGCGACATTTTATAAATCATGCAGTTTGCCTCGAAATACTCCAGCTGCCCTGGAGTCATTTCCTTCATCCAGTCTTCATCCCAGTTGGCTAGGATGATTGTAGGCTTAGACTTCATCTGAACTTTCTTCTTCTTGCCATATTTTGGATTTACAACGAACTCTTTCTGACAGCCAACTAACTGTTTCCAACAAGGACAGAATTTAAAAGGAATATCATCTACGATGTTGTAGATTGCGT-CTTCGTTGTAAGAAGACCAATCAACATTATTTTGCCAATAATTATGAAGCCCTAAGCTTCTGGCCCAAGTAGATTTTCCTGTTCTTGTTGGACCGACGATGTAGAGGCTCTGCTTTCTTGTTCCTT-CATCTGTTGGCTG-GATAAT--TTATCCATCCATTCAAGGTCAGAGATAGCATCTTCGAGGGTGTAACAGGTAGG-TTGAAGAAGCATGTATGATTCGGGACTAACCTGGAAGATGTTAGGCTGGAGCCAATCTTTGATTGACTCATTACAAAGAAGATCAGGTGAAGAGGGTG-GATGAGGACTGATGAACTCTTCCTGAATCTCAGGGAACAATTTATTTGCAGAGTATTCAAAATACTGCAATTTTGTGGCCCAGTCATATGGGAACTCTTTACGAATCATAGAGAGGTACTCTAGCTTTGAAGTGGAATGTGAAATAATCTCTCTCATTATTTCATCTTTGGAAGGTTTCTTTT-C-AG-AA-TTTCCCT-TGGA--AGGA---TTTCCTAGGAAGCTTGACTTCCTAGGAATGAAAGTACCTCTCTCAAACAAGGCCAGAGGTTCCTTGAGAATGTAATCCCTGACCTTGTTTACAGATTTTGCACTCTGAATGTTTGGGTGGAACCCTTTGATATCAAAGAACCTTGAGTCAGTGATTCTTACCGGTTTCTCTGTCTGGATTAATGCATGTAAATGCATATCCCCATCTCTGTGTGCCTCTCGGGCACATATGATATACTTAGGGGTCCAACGACCAACGAGCTCCCAAATCATCTGACAGACGATTTCTGGATTTTCTGGACAGTGTGGATATGTTAAGAACGTGTTAACGTTCCTGTGTGAGAA-----CTGACG-------GTTGGA--T-----------------------GAG-GA------GGAGGC---CATATCGGACGACTCCGAG-C---AGCTTGCGGGA----TGGCAGG-ATGGGAG--CTCC--AA--A-CTCT------A-TA---TCA-------ACCGGCT----GC-GCCTTCG-AA--AT---CCGC-CGCT--C--CCCC---------TT-ATATAG----TGGTTGT-TTA-TGGGCCGGA---CCGG-GCC-------GG-----CCCAGCAG---GAAAAGAAGG-CGCGC-AA---
>B1 Mz-Inh-2007
TAATATTACCGCGC-CTTCTTTTTCT-GCGAGGG-CCC-GA-------AGGGACC-GAGCG-------ATTTGATTTAAAGTT--TGGTTCTG-CTTTGTCT-GA-----TTTATCTAAAGCAGCCC--AATC----TAAAGAA-ACCGG-TCC-CCT-GCGACTATAAATT-GTTTCACA-AGTGCGAT-TCATTT---ATGGA----------------------------TCCACAG-AA-CTCC--TTT----------------CTTCTACA------GCCGC-GGG-TACCCACAGCAGCTCCGAC---ATCCGGAGGAGTGCCGTGGAGTCGCGTCGGCGAGGTAGCTATTTTGAGCTTTGTTGGATTGATTTGCTTTTACTTGCTTTACCTTTGGGTGCTGAGAGATCTTAT--CTTAGTTCTGAAGGCTCGACAAGGCAGATCCACGGAGGAGCTGATATTTGGAATACA-AGCTGTGGATAG--GAGTAACCCTATCCCT-----AA-TA-CACAAGC--ACCA-C-CAACTC---AGGG--------GAATCCC--GGG-------CCGTTT-GTT-CC-AGGCACGGGATAAGCAATCAGC---CATG--TCC-A-CGTCC-------A---AGAGGAAGCGCGGAGATGATGCG--AACTGGAATAAG--CGGACG----ACTAAGAAGAA-G-CC----------TTCGTCAGCT-GGTCTGAAGAAGGCTGGAAGCAAG-GCCGACAGGCCATCCCTTCAGATCCAGACACTCCAGCATGCTGGGTCCACCATGATAACAGTCCCCTCCGGAGGAGTATGTGACCTCATCAACACCTATGCCCGAGGATCCGACGAGGGCAACCGCCACACCAGCGAGACTCTGACGTACAAGATTGCCG-TCGACTACCACTTCG-TTGCAGACGCGCAAGCCTGCAAGTATTCTAACACCGGGACCGGTGTGATGTGGCTGGTGTATGACACCACTCC-CGGCGGACAAGCGCC-GACCCCACAAACTATATTTGCATATCCGGACACGCTGAAAGCTTGGCCGGCAACATGG-AAAGTGAGCCGGG-AGCTGTGTCATCGCTTCGTGGTGAAACGGCGATGGTTGTTCAACATGGAGACCGACGGTCGAATTGGTTCGGACATCCCTCCTTCGAATGCAA-GTTGGAAGCCGTGCAAGCGCAACATATACTTCCACAAGTTCACGAGTGGGTTGGGAGTGAGAACGCAGTGGAAGAATGTAACGGACGGAGGAGT-TGGTGCGATACAGAGAGGA-GCTCTGTACATGGTCATTGCCCCTGGCAATGGCCTTACATTTACTGCCCATGGGCAGACCCG-TCTGTACTTTAAGAGTGTCGGCAACCAGTAA--------------TG-AATAAAAACTCC-G-TT-TTATT----------ATA--T-CTG--ATGAAT--GCTCAAAGC-TTAC---ATTA-ATATGTC-----GTGCGATGGC-AC-G----A-AAAACA-C-ACG---CAA-ACAATACAGGGGGGT---AGTCG--GCGGGCGGC-TAAG--GG--TGGTGCTCGGCGG-GCAAAAC---ATCGAAA-AAT---CAA--GAT-CTATATGAA-TTACA-------CTTCCTC---CGT---------AG-GAGG------AAGC--ACA---GGGGGA----GAATACCACTTCTCCCCCGGCGACATTTTGTAAATCATGCAGTTTGCCTCGAAATACTCCAGCTGCCCTGGAGTCATTTCCTTCATCCAGTCTTCATCCCAGTTGGCGAGGATGATTGTAGGCTTAGACTTCATCTGAACTTTCTTCTTCTTGCCATATTTTGGATTTACAACGAACTCTTTCTGACAGCCAACTAACTGTTTCCAACAAGGACAGAATTTAAAAGGAATATCATCTACGATGTTGTAGATTGCGT-CTTCGTTGTAAGAAGACCAATCAACATTATTTTGCCAATAATTATGAAGCCCTAAGCTTCTGGCCCAAGTTGATTTTCCTGTTCTTGTTGGACCGACGATGTAGAGGCTCTGCTTTCTTGTTCCTT-CATCTGTTGGCTG-GATAAT--TTATCCATCCATTCAAGGTCAGAGATAGCATCTTCGAGGGTGTAACAGGTAGG-TTGAAGAAGCATGTATGATTCGGGACTAACCTGGAAGATGTTAGGCTGGAGCCAATCTTTGATTGACTCATTACAAAGAAGATCAGGTGAAGAGGGTG-GATGAGGACTGATGAACTCTTCCTGAATCTCAGGGAACAATTTATTTGCAGAGTATTCAAAATACTGCAATTTTGTGGCCCAGTCATAGGGGAACTCTTTACGAATCATAGAGAGGTACTCTAGCTTTGAAGTGGAATGTGAAATAATCTCTCTCATTATTTCATCTTTGGAAGGTTTCTTTT-C-AG-AA-TTTCCCT-TGGA--AGGA---TTTCCTAGGAAGCTTGACTTCCTAGGAATGAAAGTACCTCTCTCAAACAAGGCCAGAGGTTCCTTGAGAATGTAATCCCTGACCTTGTTTACAGATTTTGCACTCTGAATGTTTGGGTGGAACCCTTTGATATCAAAGAACCTTGAGTCAGTGATTCTTACCGGTTTCTCTGTCTGGATTAATGCATGTAAATGCATATCTCCATCTCTGTGTGCCTCTCGGGCACATATGATATACTTAGGGGTCCAACGACCAACGAGCTCCCAAATCATCTGACAGACGATTTCTGGATTTTCTGGACAGTGTGGATATGTTAAGAACGTGTTAACGTTCCTTTGTGAGAA-----CTGACG-------GTTGGA--T-----------------------GAG-GA------GGAGGC---CATATCGGACGACTCCGAG-C---AGCTTGCGGGA----TGGCAGG-ATGGGAG--CTCC--AA--A-CTCT------A-TA---TCA-------ACCGGCT----GC-GCCTTCG-AA--AT---CCGC-CGCT--C--CCCC---------TT-TTATAG----TGGTTGT-TTA-TGGGCCGGA---CCGG-GCC-------GG-----CCCAGCAG---GAAAAGAAGG-CGCGC-AA---
>B1 Za-Lig-2007
TAATATTACCGCGC-CTTCTTTTTCT-GCGAGGG-CCC-GA-------AGGGACC-GAGCG-------ATTTGATTTAAAGTT--CGGTTCTG-CTTTGTCT-GA-----TTTATCTAAAGCAGCCG--AATC----TAAAGAA-ATCGG-TCC-CCT-GCGACTATAAATT-GTTTCACA-AGTGCGAT-TCGTTT---ATGGA----------------------------TCCACAG-AA-CTCC--TTT----------------CTTCTACA------GCCGC-GGG-TACCCACAGCAGCTCCGAC---ATCCGGAGGAGTGCCGTGGAGTCGCGTCGGCGAGGTAGCTATTTTGAGCTTTGTTGGATTGATTTGCTTTTACTTGCTTTACCTTTGGGTGCTGAGAGATCTTAT--CTTAGTTCTGAAGGCTCGACAAGGCAGATCCACGGAGGAGCTGATATTTGGAATAGA-AGCTGTGGATAG--GAGTAACCCTATCCCT-----AA-TA-CACAAGC--ACCA-C-CAAGTC---AGGG--------GAATCCC--GGG-------CCGTTT-GTT-CC-AGGCACGGGATAAGCAATCAGC---CATG--TCC-A-CGTCC-------A---AGAGGAAGCGGGGAGATGATGCG--AACTGGAATAAG--CGGACG----ACTAAGAAGAA-G-CC----------TTCTTCAGCT-GGTCTGAAGAAGGCTGGAAGCAAG-GCCGACAGGCCATCCCTTCAGATCCAGACACTCCAGCATGCTGGGTCCACCATGATAACAGTCCCTTCCGGAGGAGTATGTGACCTCATCAACACCTATGCCCGAGGATCCGACGAGGGCAACCGCCACACCAGCGAGACTCTGACGTACAAGATTGCCG-TCGACTACCACTTCG-TTGCAGACGCGCAAGCCTGCAAGTATTCTAACACCGGGACCGGTGTGATGTGGCTGGTGTACGACACCACTCC-CGGCGGACAAGCGCC-GACCCCACAAACCATATTTGCATATCCGGACACGCTGAAAGCTTGGCCGGCCACATGG-AAAGTGAGCCGGG-AGCTGTGTCATCGCTTCGTGGTGAAACGGCGATGGTTGTTCAACATGGAGACCGACGGTCGAATTGGTTCGGACATCCCTCCTTCGAATGCAA-GTTGGAAGCCGTGCAAGCGCAACATCTACTTCCACAAGTTCACGAGTGGGTTGGGAGTGAGAACGCAGTGGAAGAATGTAACGGACGGAGGAGT-TGGTGCGATACAGAGAGGA-GCTCTGTACATGGTCATTGCCCCTGGCAATGGCCTTACATTTACTGCCCATGGGCAGACCCG-TCTGTACTTTAAGAGTGTCGGCAACCAGTAA--------------TG-AATAAAAACTCC-G-TT-TTATT----------ATA--T-CTG--ATGAAT--GCTGAAGGC-TTAC---ATTA-ATATGTC-----GTGCGATGGC-AC-G----A-AAAACA-C-ACG---CAA-ACAATACAGGGGGGT---AGTAG--GCGGGCGGC-TAAG--GG--TGGTGCTCGGCGG-GCAAAAC---ATCGAAA-AAT---CAA--GAT-CTATATGAA-TTACA-------CTTTCTC---CGT---------AG-GAGG------AAGC--ACA---GGGGGA----GAATACCATTTCTCCCCCGTCGACATTTTATAAATCATGCAGTTTGCCTCGAAATACTCCAGCTGCCCTGGAGTCATTTCCTTCATCCAGTCTTCATCCCAGTTGGCTAGGATGATTGTAGGCTTAGACTTCATCTGAACTTTCTTCTTCTTGCCATATTTTGGATTTACAACGAACTCTTTCTGACAGCCAACTAACTGTTTCCAACAAGGACAGAATTTAAAAGGAATATCATCTACGATGTTGTAGATTGCGT-CTTCGTTGTAAGAAGACCAATCAACATTATTTTGCCAATAATTATGAAGCCCTAAGCTTCTGGCCCAAGTAGATTTTCCTGTTCTTGTTGGACCGACGATGTAGAGGCTCTGCTTTCTTGTTCCTT-CATCTGTTGGCTG-GATAAT--TTATCCATCCATTCAAGGTCAGAGATAGCATCTTCGAGGGTGTAACAGGTAGG-TTGAAGAAGCATGTATGATTCGGGACTAACCTGGAAGATGTTAGGCTGGAGCCAATCTTTGATTGACTCATTACAAAGAAGATCAGGTGAAGAGGGTG-GATGAGGACTGATGAACTCTTCCTGAATCTCAGGGAACAATTTATTTGCAGAGTATTCAAAATACTGCAATTTTGTGGCCCAGTCATATGGGAACTCTTTACGAATCATAGAGAGGTACTCTAGCTTTGAAGTGGAATGTGAAATAATCTCTCTCATTATTTCATCTTTGGAAGGTTTCTTTT-C-AG-AA-TTTCCCT-TGGA--AGGA---TTTCCTAGGAAGCTTGACTTCCTAGGAATGAAAGTACCTCTCTCAAACAAGGCCAGAGGTTCCTTGAGAATGTAATCCCTGACCTTGTTTACAGATTTTGCACTCTGAATGTTTGGGTGGAACCCTTTGATATCAAAGAACCTTGAGTCAGTGATTCTTACCGGTTTCTCTGTCTGGATTAATGCATGTAAATGCATATCCCCATCTCTGTGTGCCTCTCGGGCACATATGATATACTTAGGGGTCCAACGACCAACGAGCTCCCAAATCAGCTGACAGACGATTTCTGGATTTTCTGGACAGTGTGGATATGTTAAGAACGTGTTAACGTTCCTGTGTGAGAA-----CTGACG-------GTTGGA--T-----------------------GAG-GC------GGAGGC---CATATCGGACGACTCCGAG-C---AGCTTGCGGGA----TGGCAGG-ATGGGAG--CTCC--AA--A-CTCT------A-TA---TCA-------ACCGGTT----GC-GCCTTCG-AA--AT---CCGC-CGCT--C--CCCC---------TT-TTATAG----TGGTTGT-TTA-TGGGCCGGA---CCGG-GCC-------GG-----CCCAGCAG---GAAAAGAAGG-CGCGC-AA---
>B1 Za-LouA-2007
TAATATTACCGCGC-CTTCTTTTTCT-GCGAGGG-CCC-GA-------AGGGACC-GAGCG-------ATTTGATTTAAAGTT--CGGTTCTG-CTTTGTCT-GA-----TTTATCTAAAGCAGCCT--AATC----TAAAGAA-ACCGG-TCC-CCT-GCGACTATAAATT-GTTTCACA-AGTGCGAT-TCATTT---ATGGA----------------------------TCCACAG-AA-CTCC--TTT----------------CTTCTACA------GCCGC-GGG-TACCCACTGCAGCTCCGAC---ATCCGGAGGAGTGCCGTGGAGTCGCGTCGGCGAGGTAGCTATTTTGAGCTTTGTTGGATTGATTTGCCTTTACTTGCTTTACCTTTGGGTGCTGAGAGATCTTAT--CTTAGTTCTGAAGGCTCGACAAGGCAGATCCACGGAGGAGCTGATATTTGGAATACA-AGCTGTGGATAG--GAGTAACCCTATCCCT-----AA-TA-CACAAGC--ACCA-C-CAAGTC---AGGG--------GAATCCC--GGG-------CCGTTT-GTT-CC-AGGCACGGGATAAGCAATCAGC---CATG--TCC-A-CGTCC-------A---AGAGGAAGCGGGGAGATGATGCG--AACTGGAATAAG--CGGACG----ACTAAGAAGAA-G-CC----------TTCTTCAGCT-GGTCTGAAGAAGGCTGGAAGCAAG-GCCGATAGGCCATCCCTTCAGATTCAGACACTCCAGCATGCTGGGTCCACCATGATAACCGTCCCCTCCGGAGGAGTATGTGACCTCATCAACACCTATGCCCGAGGATCCGACGAGGGCAACCGCCACACCAGCGAGACTCTGACGTACAAGATTGCCG-TCGACTACCACTTCG-TTGCAGACGCGCAAGCCTGCAAGTATTCTAACACCGGGACCGGTGTGATGTGGCTGGTGTATGACACCACTCC-CGGCGGACAAGCGCC-GACCCCACAAACCATATTTGCATATCCGGACACGCTGAAAGCTTGGCCGGCAACATGG-AAAGTGAGCCGGG-AGCTGTGTCATCGCTTCGTGGTGAAACGGCGATGGTTGTTCAACATGGAGACCGACGGTCGAATTGGTTCGGACATCCCTCCTTCGAATGCAA-GTTGGAAGCCGTGCAAGCGCAACATCTACTTCCACAAGTTCACGAGTGGGTTGGGAGTGAGAACGCAGTGGAAGAATGTAACGGACGGAGGAGT-TGGTGCGATACAGAGAGGA-GCTCTGTACATGGTCATTGCCCCTGGCAATGGCCTTACATTTACTGCCCATGGGCAGACCCG-TCTGTACTTTAAGAGTGTCGGCAACCAGTAA--------------TG-AATAAAAACTCC-G-TT-TTATT----------ATA--T-CTG--ATGAAT--GCTCAAAGC-TTAC---ATTA-ATATGTC-----GTGCGATGGC-AC-G----A-AAAACA-C-ACG---CAA-ACAATACAGGGGGGT---AGTCG--GCGGGCGGC-TAAG--GG--TGGTGCTCGGCGG-GCAAAAC---ATCGAAA-AAT---CAA--GAT-CTATATGAA-TTACA-------CTTCCTC---CGT---------AG-GAGG------AAGC--ACA---GGGGGA----GAATACCACTTCTCCCCCGGCGACATTTTATAAATCATGCAGTTTGCCTCGAAATACTCCAGCTGCCCTGGAGTCATTTCCTTCATCCAGTCTTCATCCCAGTTGGCGAGGATTATTGTAGTCTTAGACTTCATCTGAACTTTCTTCTTCTTGCCATATTTTGGATTTACAACGAACTCTTTCTGACAGCCAACTAACTGTTTCCAACAAGGACAGAATTTAAAAGGAATATCATCTACGATGTTGTAGATTGCGT-CTTCGTTGTAAGAAGACCAATCAACATTATTTTGCCAATAATTATGAAGCCCTAAGCTTCTGGCCCAAGTTGATTTTCCTGTTCTTGTTGGACCGACGATGTAGAGGCTCTGCTTTCTTGTTCCTT-CATCTGTTGGCTG-GATAAT--TTATCCATCCATTCAAGGTCAGAGATAGCATCTTCGAGGGTGTAACAGGTAGG-TTGAAGAAGCATGTATGATTCGGGACTAACCTGGAAGATGTTAGGCTGGAGCCAATCTTTGATTGACTCATTACAAAGAAGATCAGGTGAAGAGGGTG-GATGAGGACTGATGAACTCTTCCTGAATCTCAGGGAACAATTTATTTGCAGAGTATTCAAAATACTGCAATTTTGTGGCCCAGTCATAGGGGAACTCTTTACGAATCATAGAGAGGTACTCTAGCTTTGAAGTGGAATGTGAAATAATCTCTCTCATTATTTCATCTTTGGAAGGTTTCTTTT-C-TG-AA-TTTCCCT-TGGA--AGGA---TTTCCTAGGAAGCTTGACTTCCTAGGAATGAAAGTACCTCTCTCAAACAAGGCCAGAGGTTCCTTGAGAATGTAATCCCTGACCTTGTTAACAGATTTTGCACTCTGAATGTTTGGGTGGAACCCTTTGATATCAAAGAACCTTGAGTCAGTGATTCTTACCGGTTTCTCTGTCTGGATTAATGCATGTAAATGCATATCTCCATCTCTGTGTGCCTCTCGGGCACATATGATATACTTAGGGGTCCAACGACCAACGAGCTCCCAAATTATCTGACAGACGATTTCTGGATTTTCTGGACAGTGTGGATATGTTAAGAACGTGTTAACGTTCCTGTGTGAGAA-----CTGACG-------GTTGGA--T-----------------------GAG-GA------GGAGGC---CATATCGGACGACTCCGAG-C---AGCTTGCGGGA----TGGCAGG-ATGGGAG--CTCC--AA--A-CTCT------A-TA---TCA-------ACCGGCT----GC-GCCTTCG-AA--AT---CCGC-CGCT--C--CCCC---------TT-TTATAG----TGGTTGT-TTA-TGGGCCGGA---CCGG-GCC-------GG-----CCCAGCAG---GAAAAGAAGG-CGCGC-AA---
>B1 Za-LouB-2007
TAATATTACCGCGC-CTTCTTTTTCT-GCGAGGG-CCC-GA-------AGGGACC-GAGCG-------ATTTGATTTAAAGTT--TGGTTCTG-CTTTGTCT-GA-----TTTATCTAAAGCAGCCC--AATC----TAAAGAA-ACCGG-TCC-CCT-GCGACTATAAATT-GTTTCACA-AGTGCGAT-TCATTT---ATGGA----------------------------TCCACAG-AA-CTCC--TTT----------------CTTCTACA------GCCGC-GGG-TACCCACAGCAGCTCCGAC---ATCCGGAGGAGTGCCGTGGAGTCGCGTCGGCGAGGTAGCTATTTTGAGCTTTGTTGGATTGATTTGCTTTTACTTGCTTTACCTTTGGGTGCTGAGAGATCTTAT--CTTAGTTCTGAAGGCTCGACAAGGCAGATCCACGGAGGAGCTGATATTTGGAATACA-AGCTGTGGATAG--GAGTAACCCTATCCCT-----AA-TA-CACAAGC--ACCA-C-CAACTC---AGGG--------GAATCCC--GGG-------CCGTTT-GTT-CC-AGGCACGGGATAAGCAATCAGC---CATG--TCC-A-CGTCC-------A---AGAGGAAGCGCGGAGATGATGCG--AACTGGAATAAG--CGGACG----ACTAAGAAGAA-G-CC----------TTCGTCAGCT-GGTCTGAAGAAGGCTGGAAGCAAG-GCCGACAGGCCATCCCTTCAGATCCAGACACTCCAGCATGCTGGGTCCACCATGATAACAGTCCCCTCCGGAGGAGTATGTGACCTCATCAACACCTATGCCCGAGGATCCGACGAGGGCAACCGCCACACCAGCGAGACTCTGACGTACAAGATTGCCG-TCGACTACCACTTCG-TTGCAGACGCGCAAGCCTGCAAGTATTCTAACACCGGGACCGGTGTGATGTGGCTGGTGTATGACACCACTCC-CGGCGGACAAGCGCC-GACCCCACAAACTATATTTGCATATCCGGACACGCTGAAAGCTTGGCCGGCAACATGG-AAAGTGAGCCGGG-AGCTGTGTCATCGCTTCGTGGTGAAACGGCGATGGTTGTTCAACATGGAGACCGACGGTCGAATTGGTTCGGACATCCCTCCTTCGAATGCAA-GTTGGAAGCCGTGCAAGCGCAACATATACTTCCACAAGTTCACGAGTGGGTTGGGAGTGAGAACGCAGTGGAAGAATGTAACGGACGGAGGAGT-TGGTGCGATACAGAGAGGA-GCTCTGTACATGGTCATTGCCCCTGGCAATGGCCTTACATTTACTGCCCATGGGCAGACCCG-TCTGTACTTTAAGAGTGTCGGCAACCAGTAA--------------TG-AATAAAAACTCC-G-TT-TTATT----------ATA--T-CTG--ATGAAT--GCTCAAAGC-TTAC---ATTA-ATATGTC-----GTGCGATGGC-AC-G----A-AAAACA-C-ACG---CAA-ACAATACAGGGGGGT---AGTCG--GCGGGCGGC-TAAG--GG--TGGTGCTCGGCGG-GCAAAAC---ATCGAAA-AAT---CAA--GAT-CTATATGAA-TTACA-------CTTCCTC---CGT---------AG-GAGG------AAGC--ACA---GGGGGA----GAATACCACTTCTCCCCCGGCGACATTTTGTAAATCATGCAGTTTGCCTCGAAATACTCCAGCTGCCCTGGAGTCATTTCCTTCATCCAGTCTTCATCCCAGTTGGCGAGGATGATTGTAGGCTTAGACTTCATCTGAACTTTCTTCTTCTTGCCATATTTTGGATTTACAACGAACTCTTTCTGACAGCCAACTAACTGTTTCCAACAAGGACAGAATTTAAAAGGAATATCATCTACGATGTTGTAGATTGCGT-CTTCGTTGTAAGAAGACCAATCAACATTATTTTGCCAATAATTATGAAGCCCTAAGCTTCTGGCCCAAGTTGATTTTCCTGGTCTTGTTGGACCGACGATGTAGAGGCTCTGCTTTCTTGTTCCTT-CATCTGTTGGCTG-GATAAT--TTATCCATCCATTCAAGGTCAGAGATAGCATCTTCGAGGGTGTAACAGGTAGG-TTGAAGAAGCATGTATGATTCGGGACTAACCTGGAAGATGTTAGGCTGGAGCCAATCTTTGATTGACTCATTACAAAGAAGATCAGGTGAAGAGGGTG-GATGAGGACTGATGAACTCTTCCTGAATCTCCGGGAACAATTTATTTGCAGAGTATTCAAAATACTGCAATTTTGTGGCCCAGTCATAGGGGAACTCTTTACGAATCATAGAGAGGTACTCTAGCTTTGAAGTGGAATGTGAAATAATCTCTCTCATTATTTCATCTTTGGAAGGTTTCTTTT-C-AG-AA-TTTCCCT-TGGA--AGGA---TTTCCTAGGAAGCTTGACTTCCTAGGAATGAAAGTACCTCTCTCAAACAAGGCCAGAGGTTCCTTGAGAATGTAATCCCTGACCTTGTTTACAGATTTTGCACTCTGAATGTTTGGGTGGAACCCTTTGATATCAAAGAACCTTGAGTCAGTGATTCTTACCGGTTTCTCTGTCTGGATTAATGCATGTAAATGCATATCTCCATCTCTGTGTGCCTCTCGGGCACATATGATATACTTAGGGGTCCAACGACCAACGAGCTCCCAAATCATCTGACAGACGATTTCTGGATTTTCTGGACAGTGTGGATATGTTAAGAACGTGTTAACGTTCCTGTGTGAGAA-----CTGACG-------GTTGGA--T-----------------------GAG-GA------GGAGGC---CATATCGGACGACTCCGAG-C---AGCTTGCGGGA----TGGCAGG-ATGGGAG--CTCC--AA--A-CTCT------A-TA---TCA-------ACCGGCT----GC-GCCTTCG-AA--AT---CCGC-CGCT--C--CCCC---------TT-TTATAG----TGGTTGT-TTA-TGGGCCGGA---CCGG-GCC-------GG-----CCCAGCAG---GAAAAGAAGG-CGCGC-AA---
>B1 Za-Mof-2007
TAATATTACCGCGC-CTTCTTTTTCT-GCGAGGG-CCC-GA-------AGGGACC-GAGCG-------ATTTGATTTAAAGTT--CGGTTCTG-CTTTGTCT-GA-----TTTATCTAAAGCAGCCC--AATC----TAAAGAA-ACCGG-TCC-CCT-GCGACTATAAATT-GTTTCACA-AGTGCGAT-TCATTT---ATGGA----------------------------TCCACAG-AA-CTCC--TTT----------------CTTCTACA------GCCGC-GGG-TACCCACAGCAGCTCCGAC---ATCCGGAGGAGTGCCGTGGAGTCGCGTCGGCGAGGTAGCTATTTTGAGCTTTGTTGGATTGATTTGCTTTTACTTGCTTTACCTTTGGGTGCTGAGAGATCTTAT--CTTAGTTCTGAAGGCTCGACAAGGCAGATCCACGGAGGAGCTGATATTTGGAATAGA-AGCTGTGGATAG--GAGTAACCCTATCCCT-----AA-TA-CACAAGC--ACCA-C-CAAGTC---AGGG--------GAATCCC--GGG-------CCGTTT-GTT-CC-AGGCACGGGATAAGCAATCAGC---CATG--TCC-A-CGTCC-------A---AGAGGAAGCGGGGAGATGATGCG--AACTGGAATAAG--CGGACG----ACTAAGAAGAA-G-CC----------TTCTTCAGCT-GGTCTGAAGAAGGCTGGAAGCAAG-GCCGACAGGCCATCCCTTCAGATCCAGACACTCCAGCATGCTGGGTCCACCATGATAACAGTCCCTTCCGGAGGAGTATGTGACCTCATCAACACCTATGCCCGAGGATCCGACGAGGGCAACCGCCACACCAGCGAGACTCTGACGTACAAGATTGCCG-TCGACTACCACTTCG-TTGCAGACGCGCAAGCCTGCAAGTATTCTAACACCGGGACCGGTGTGATGTGGCTGGTATACGACACCACTCC-CGGCGGACAAGCGCC-GACCCCACAAACCATATTTGCATATCCGGACACGCTGAAAGCTTGGCCGGCCACATGG-AAAGTGAGCCGGG-AGCTGTGTCATCGCTTCGTGGTGAAACGGCGATGGTTGTTCAACATGGAGACCGACGGTCGAATTGGTTCGGACATTCCTCCTTCGAATGCAA-GTTGGAAGCCGTGCAAGCGGAACATCTACTTCCACAAGTTCACGAGTGGGTTGGGAGTGAGAACGCAGTGGAAGAATGTAACGGACGGAGGAGT-TGGTGCGATACAGAGAGGA-GCTCTGTACATGGTCATTGCCCCTGGCAATGGTCTTACATTTACTGCCCATGGGCAGACCCG-TCTGTACTTTAAGAGTGTCGGCAACCAGTAA--------------TG-AATAAAAACTCC-G-TT-TTATT----------ATA--T-CTG--ATGAAT--GCTGAAGGC-TTAC---ATTA-ATATGTC-----GTGCGATGGC-AC-G----A-AAAACA-C-ACG---CAA-ACAATACAGGGGGGT---AGTAG--GCGGGCGGC-TAAG--GG--TGGTGCTCGGCGG-GCAAAAC---ATCGAAA-AAT---CAA--GAT-CTATATGAA-TTACA-------CTTTCTC---CGT---------AG-GAGG------AAGC--ACA---GGGGGA----GAATACCATTTCTCCCCCGTCGACATTTTATAAATCATGCAGTTTGCCTCGAAATACTCCAGCTGCCCTGGAGTCATTTCCTTCATCCAGTCTTCATCCCAGTTGGCTAGGATGATTGTAGGCTTAGACTTCATCTGAACTTTCTTCTTCTTGCCATATTTTGGATTTACAACGAACTCTTTCTGACAGCCAACTAACTGTTTCCAACAAGGACAGAATTTAAAAGGAATATCATCTACGATGTTGTAGATTGCGT-CTTCGTTGTAAGAAGACCAATCAACATTATTTTGCCAATAATTATGAAGCCCTAAGCTTCTGGCCCAAGTAGATTTTCCTGTTCTTGTTGGACCGACGATGTAGAGGCTCTGCTTTCTTGTTCCTT-CATCTGTTGGCTG-GATAAT--TTATCCATCCATTCAAGGTCAGAGATAGCATCTTCGAGGGTGTAACAGGTAGG-TTGAAGAAGCATGTATGATTCGGGACTAACCTGCAAGATGTTAGGCTGGAGCCAATCTTTGATTGACTCATTACAAAGAAGATCAGGTGAAGAGGGTG-GATGAGGACTGATGAACTCTTCCTGAATCTCAGGGAACAATTTATTTGCAGAGTATTCAAAATACTGCAATTTTGTGGCCCAGTCATATGGGAACTCTTTACGAATCATAGAGAGGTACTCTAGCTTTGAAGTGGAATGTGAAATAATCTCTCTCATTATTTCATCTTTGGAAGGTTTCTTTT-C-AG-AA-TTTCCCT-TGGA--AGGA---TTTCCTAGGAAGCTTGACTTCCTAGGAATGAAAGTACCTCTCTCAAACAAGGCCAGAGGTTCCTTGAGAATGTAATCCCTGACCTTGTTTACAGATTTTGCACTCTGAATGTTTGGGTGGAACCCTTTGATATCAAAGAACCTTGAGTCAGTGATTCTTACCGGTTTCTCTGTCTGGAATAATGCATGTAAATGCATATCCCCATCTCTGTGTGCCTCTCGGGCACATATGATATACTTAGGGGTCCAACGACCAACGAGCTCCCAAATCAGCTGACAGACGATTTCTGGATTTTCTGGACAGTGTGGATATGTTAAGAACGTGTTAACGTTCCTGTGTGAGAA-----CTGACG-------GTTGGA--T-----------------------GAG-GA------GGAGGC---CATATCGGACGACTCCGAG-C---AGCTTGCGGGA----TGGCAGG-ATGGGAG--CTCC--AA--A-CTCT------A-TA---TCA-------ACCGGCT----GC-GCCTTCG-AA--AT---CCGC-CGCT--C--CCCC---------TT-TTATAG----TGGTTGT-TTA-TGGGCCGGA---CCGG-GCC-------GG-----CCCAGCAG---GAAAAGAAGG-CGCGC-AA---
>B1 Za-Sta-2007
TAATATTACCGCGC-CTTCTTTTTCT-GCGAGGG-CCC-GA-------AGGGACC-GAGCG-------ATTTGATTTAAAGTT--CGGTTCTG-CTTTGTCT-GA-----TTTTTTTAAAGCAGCCC--AATC----TAAAGAA-ACCGG-TCC-CCT-GCGACTATAAATT-GTTTCACA-AGTGCGAT-TCATTT---ATGGA----------------------------TCCACAG-AA-CTCC--TTT----------------CTTCTACA------GCCGC-GGG-TACCCACAGCAGCTCCGAC---ATCCGGAGGAGTGCCGTGGAGTCGCGTCGGCGAGGTAGCTATTTTGAGCTTTGTTGGATTGATTTGCTTTTACTTGCTTTACCTTTGGGTGCTGAGAGATCTTAT--CTTAGTTCTGAAGGCTCGACAAGGCAGATCCACGGAGGAGCTGATATTTGGAATAGA-AGCTGTGGATAG--GAGTAACCCTATCCCT-----AA-TA-CACAAGC--ACCA-C-CAAGTC---AGGG--------GAATCCC--GGG-------CCGTTT-GTT-CC-AGGCACGGGATAAGCAATCAGC---CATG--TCC-A-CGTCC-------A---AGAGGAAGCGGGGAGATGATGCG--AACTGGAATAAG--CGGACG----ACTAAGAAGAA-G-CC----------TTCTTCAGCT-GGTCTGAAGAAGGCTGGAAGCAAG-GCCGACAGGCCATCCCTTCAGATCCAGACACTCCAGCATGCTGGGTCCACCATGATAACAGTCCCCTCCGGAGGAGTATGTGACCTCATCAACACCTATGCCCGAGGATCCGACGAGGGCAACCGCCACACCAGCGAGACTCTGACGTACAAGATTGCCG-TCGACTACCACTTCG-TTGCAGACGCGCAAGCCTGCAAGTATTCTAACACCGGGACCGGTGTGATGTGGCTGGTGTATGACACCACTCC-CGGCGGACAAGCGCC-GACCCCACAAACTATATTTGCATATCCGGACACGCTGAAAGCTTGGCCGGCAACATGG-AAAGTGAGCCGGG-AGCTGTGTCATCGCTTCGTGGTGAAACGGCGATGGTTGTTCAACATGGAGACCGACGGTCGAATTGGTTCGGACATCCCTCCTTCGAATGCAA-GTTGGAAGCCGTGCAAGCGCAACATCTACTTCCACAAGTTCACGAGTGGGTTGGGAGTGAGAACGCAGTGGAAGAATGTAACGGACGGAGGAGT-TGGTGCGATACAGAGAGGA-GCTCTGTACATGGTCATTGCCCCTGGCAATGGTCTTACATTTACTGCCCATGGGCAGACCCG-TCTGTACTTTAAGAGTGTCGGCAACCAGTAA--------------TG-AATAAAAACTCC-G-TT-TTATT----------ATA--T-CAG--ATGAAT--GCTGAAAGC-TTAC---ATTA-ATATGTC-----GTGCGATGGC-AC-G----A-AAAACA-C-ACG---CAA-ACAATACAGGGGGGT---AGTCG--GCGGGCGGC-TAAG--GG--TGGTGCTCGGCGG-GCAAAAC---ATCGAAA-AAT---CAA--GAT-CTATATGAA-TTACA-------CTTCCTC---CGT---------AG-GAGG------AAGC--ACA---GGGGGA----GAATACCACTTCTCCCCCGGCGACATTTTATAAATCATGCAGTTTGCCTCGAAATACTCCAGCTGTCCTGGAGTCATTTCCTTCATCCAGTCTTCATCCCAGTTGGCGAGGATAATTGTAGGCTTAGACTTCATCTGAACTTTCTTCTTCTTGCCATATTTTGGATTTACAACGAACTCTTTCTGACAGCCAACTAACTGTTTCCAACAAGGACAGAATTTAAAAGGAATATCATCTACGATGTTGTAGATTGCGT-CTTCGTTGTAAGAAGACCAATCAACATTATTTTGCCAATAGTTATGAAGCCCTAAGCTTCTGGCCCAAGTAGATTTTCCTGTTCTTGTTGGACCGACGATGTAGAGGCTCTGCTTTCTTGTTCCTT-CATCTGTTGGCTG-GATAAT--TTATCCATCCATTCAAGGTCAGAGATAGCATCTTCGAGGGTGTAACAGGTAGG-TTGAAGAAGCATGTATGATTCGGGACTAACCTGATAGATGTTAGGCTGTAGCCAATCTTTGATTGACTCATTACATAGAAAATCAAGTGATGAGGGTG-GATGAGGACTGATGACCTCTTCCTGAATCCCAGGGAAAACTTTATTTGCAGAGTATTCAAAATACTGCAATTTTGTGGCCCAGTCATAGGGGAACTCTTTACGAATCATAGAGAGGTACTCTTGCTTTGAAGTGGAATGTGAAATAATCTCTCCCATTATTTCATCTTTGGAAGGTTTCTTTT-C-AG-AA-TTTCCCT-TGGA--AGGA---TTTCCTAGGAAGCTTGACTTCCTAGGAATGAAAGTACCTCTCTCAAACAAGGCCAGAGGTTCCTTGAGAATGTAATCCCTGACCTTGTTTACAGATTTTGCACTCTGAATGTTAGGGTGGAACCCTTTGATATCAAAGAACCTTGAGTCAGTGATTCTTACCGGTTTCTCTGTCTGGATTAATGCATGTAAATGCATATCTCCATCTCTGTGTGCCTCTCGGGCACATATGATATACTTAGGGGTCCAACGACCAACGAGCTCCCAAATCATCTGACAGACGATTTCTGGATTTTCTGGACAGTGTGGATATGTTAAGAACGTGTTAACGTTCCTGTGTGAGAA-----CTGACG-------GTTGGA--T-----------------------GAG-GA------GGAGGC---CATATCGGACGACTCCGAG-C---AGCTTGCGGGA----TGGCAGG-ATGGGAG--CTCC--AA--A-CTCT------A-TA---TCA-------ACCGGCT----GC-GCCTTCG-AA--AT---CCGC-CGCT--C--CCCC---------TT-TTATAG----TGGTTGT-TTA-TGGGCCGGA---CCGG-GCC-------GG-----CCCAGCAG---GAAAAGAAGG-CGCGC-AA---
>G Ng-Bow-2007
TAATATTACCGCGC-CTTCTTTTCCT-GCGAGGG-CCC-GCA------AGGGCCC-GAGCG-------ATTTGATTTAAAGTT--TAGATCTG-CTTTGTTT-GA-----TTTATCTAAAGCAGCCC--AATC----TAAAGAA-ACCGG-TCC-CGG-TCA-CTATAAATT-GCCTAACA-AGTGCGAT-TCATTC---ATGGA----------------------------TCCACAG-AA-CTCC--TTT----------------CTTCTACA------GCCGC-GGG-TACCCACAGCGACTCCTTCGCAGACAGGAGGAGTGCCGTGGAGTCACGTTGGCGAGGTAGCTATTTTGAGCTTTGTTGGTTTGATTTGCCTTTACCTGCTTTACCTTTGGGTGCTGAGAGATCTTAT--CTTAGTTCTGAAGGCTCGACAAGGGAGATCCACGGAGGAGCTGGTATTCGGCGAACA-AGGTGTGGATAG--GAGAGAACCTATCCCT-----AA-TA-GATCAGC--TTCT-G-CAGGTC---CAGT--------GAATCCC--GGA-------CCATTT-GTT-CC-TGGTTCGGGATAAGCAATCAGC---CATG--TCC-A-CGTCC-------A---AGAGGAAGCGGGGAGATGATGCG--AACTGGAAGAAG--GGGACG----GCTAAGAAGAA-G-AC----------TTCTGCAGCT-GGCCTGAAGAAGTCTGTAAGCAAG-GCCGATAGGCCATCCCTCCAAATTCAGACACTCTTGCATGCAGGGACCACAATGATAACAGTCCCCTCCGGAGGTATTTGTGACCTCATCAGCACCTATGCCCGAGGTTCAGATGAGGGCAACCGACACACCAGCGAGACTCTTACGTACAAGATGTCCC-TCGACTACCACTTCG-TTGCCGACGCGGCAGCGTGCAAGTACTCCAACATTGGAACCGGCGTGGTCTGGCTGGTTTACGACACTACTCC-CGGCGGACAAGCCCC-GACTACCAAACAGATATTTGCCTACAACGACAGCCTAGCTGCCTGGCCGACGACCTGG-AAGGTGAGCCGGG-AGATGTGTCACCGCTTCGTGGTGAAACGCCGTTGGCTGTTCACCATGGAGACCAACGGTCGCATCGGTTCGGACATGCCTCCATCGAATGCCA-TTTGGAACCCCTGCAAGCGGAGCATTAACTTCCACAAGTTCACGAGTGGGTTGGGAGTAAGAACGATGTGGAAGAATGTCACAGACGGTGGCGT-TGGTTCGATACAGAGAGGA-GCCTTGTATATGTGCATTGCCCCTGGCAATGGACTTACATTTACTGCCCATGGGCAGACCCG-TCTGTATTTTAAGAGTGTTGGCAACCAGTAA--------------TG-AATAAAAACTCCTG-TT-TTATT----------ATA--T-T-G--ATGAAT--GCTGAAAGC-TTAC---ATTA-ATATGTC-----GTGCGATGGC-AC-G------AAAACA-C-ACG---CTA-TCAATACAGGGGGGT---AGTCG--GAGGGCGGC-TAAG--GG--TGGTGCTCGGCGG-GCAAAAC---ATCAAAA-AAT---CAA--GAT-GTTTATGAA-T-GTT-------CTGCCTC---CGT---------AG-GAGG------CAGC--TCC---AGGGGA----GAATACCACTTCTCCCCTGGCTGCATGATGTATATCATGCAGTTTGCCTCGAAATACTCCAGCTGCCCTGGAGTCATTTCCTTCATCCAATCTTCATCCGAGTTGGCGAGAATGATTGTAGGTTTAGACTTCATCTGCACCTTCTTCTTCTTTCCATACTTAGGATTAACAATGAACTCTTTTTGACAGCCAACTAACTGTTTCCAACAAGGACAGAATTTAAACGGGATATCATCTACTATGTTGTAGATTGCGT-CTTCGTTGTATGAAGACCAATCAACATTATTTTGCCAGTAATTATGAACCCCTAGGCTTCTGGCCCAAGTAGATTTTCCAGTTCTTGTTGGACCGACGATGTAGAGGCTCTGCTTTCTTGATCTTT-CATCTGTTGACTG-GATAAG--TTATCCATCCATTGAAGGTCAGAAATTGCATCCTCGACGGAATAACAGGTAGG-TTGAAGGAGCATGTAAGCTTCGGGACTAACCTGAAAGATGTTAGGCTGGAGCCAATCTTTGATTGACTCACTACAAAGCAAATCAGGTGATGAGGGTG-GATGAGGATTGATGAACTCTTCCTGAATCTCAGGAAAAAGTTTATTTGCAGAGTATTCAAAATACTGCAATTTTGTTGCCCAGTCATAAGGGAACTCTTTCTGGATCATTGAGAGGTACTCTTGCTTATTAGTGGAGTGTGAAATAATCTCTCTCATTATTTCATCTTTTGTAGGTTTCTTT-----G-AA-CTTCCCTCTGAATCAGAT---TTTCCTAGGAAGGGGGACTTCCTAGGAATGAAAGTACCTCTCTCAAATAAAGCCAGAGGTTCCTTGAGAATGTAGTCTCGAACCTTGTTAACTGACTTTGCACTCTGAATGTTTGGGTGGAACCCTTTGATATCAAAGAACCTTGGGTCAGTTGTTCTTACCGGTTTCTCCGTCTGGACTAATGCATGTAAATGCAGATTTCCATCT-TATGTGCCTCGCGGGCACATATGATGTACTTAGGGTTCCAGTGACCAACGAGCTCCCAGATCATCTGACAGACGATTTCTGGATTTTCTGGACATTGTGGATATGTTAGGAACGTGTTAGCGTTCCTGTGTGAGAA-----CTGACG-------GTTGGA--T-----------------------GAG-GA------GGAGGC---CATATCCGACGACGGAGGA-TG--ATGCTAGGGGA----TGGCAGA-TTGGGAG--CTCC-CAA--A-CTCT------A-TC---CTA--------CCG-GT----GC-GCCTTCG-AA--AT---CCGC-CGCT-GC--CCTC----------T-TTATAG----TGGTTGT-ATTCTGGGCCGGA---CCGG-GCC-------GG-----CCCAGCAG---GAAAAGAAGG-CGCGC-AC---
>G Ng-EleA-2007]
TAATATTACCGCGC-CTTCTTTTCCT-GCGAGGG-CCC-GCA------AGGGCCC-GAGCG-------ATTTGATTTAAAGTT--TAGATCTG-CTTTGTTT-GA-----TTTATCTAAAGCAGTCC--AATC----TAAAGAA-ACCGG-TCC-CGG-TCA-CTATAAATT-GCCTAACA-AGTGCGAT-TCATTC---ATGGA----------------------------TCCACAG-AA-CTCC--TTT----------------CTTCTACA------GCCGC-GGG-TACCCACAGCGACTCCTTCGCAGACAGGAGGAGTGCCGTGGAGTCACGTTGGCGAGGTAGCTATTTTGAGCTTTGTTGGTTTGATTTGCCTTTACCTGCTTTACCTTTGGGTGCTGAGAGATCTTAT--CTTAGTTCTGAAGGCTCGACAAGGGAGATCCACGGAGGAGCTGGTATTCGGCGAACA-AGGTGTGGATAG--GAGAGAACCTATCCCT-----AA-TA-GATCAGC--TTCT-G-CAGGTC---CAGT--------GAATCCC--GGA-------CCATTT-GTT-CC-TGGTTCGGGATAAGCAATCAGC---CATG--TCC-A-CGTCC-------A---AGAGGAAGCGGGGAGATGATGCG--AACTGGAAGAAG--GGGACG----GCTAAGAAGAA-G-AC----------TTCTGCAGCT-GGCCTGAAGAAGTCTGTAAGTAAG-GCCGATAGGCCATCCCTCCAAATTCAGACACTCTTGCATGCGGGGACCACAATGATAACTGTCCCCTCCGGAGGTATTTGCGACCTCATCAGCACCTATGCCCGAGGTTCAGATGAGGGCAACCGACACACCAGCGAGACTCTTACGTACAAGATGTCCC-TCGACTACCACTTCG-TTGCTGACGCGGCAGCGTGCAAGTACTCCAACATTGGAACCGGCGTGGTCTGGCTGGTTTACGACACTACTCC-CGGCGGACAAGCCCC-GACTACCAAACAGATATTTGCCTACAACGACAGCCTAGCTGCCTGGCCGACGACCTGG-AAGGTGAGCCGGG-AGATGTGTCACCGCTTCGTGGTGAAACGCCGTTGGCTGTTCACCATGGAGACCAACGGTCGCATCGGTTCGGACATGCCTCCATCGAACGCCA-TTTGGAACCCCTGCAAGCGGAGCATTAACTTCCACAAGTTCACGAGTGGGTTGGGAGTAAGAACGATGTGGAAGAATGTCACAGACGGTGGCGT-TGGTTCGATACAGAGAGGA-GCCTTGTATATGTGCATTGCCCCTGGCAATGGACTTACATTTACTGCCCATGGGCAGACCCG-TCTGTACTTTAAGAGTGTTGGCAACCAGTAA--------------TG-AATAAAAACTCCCG-TT-TTATT----------ATA--T-T-G--ATGAAT--GCTGAAAGC-TTAC---ATTA-ATATGTC-----GTGCGATGGC-AC-G------AAAACA-C-ACG---CTA-TCAATACAGGGGGGT---AGTCG--GAGGGCGGC-TAAG--GG--TGGTGCTCGGCGG-GCAAAAC---ATCAAAA-AAT---CAA--GAT-GTTTATGAA-T-GTT-------CTGCCTC---CGT---------AG-GAGG------CAGC--TCC---AGGGGA----GAATACCACTTCTCCCCTGGCTGCATGATGTATATCATGCAGTTTGCCTCGAAATACTCCAGCTGCCCTGGAGTCATTTCCTTCATCCAATCTTCATCCGAGTTGGCGAGAATGATTGTAGGTTTAGACTTCATCTGAACCTTCTTCTTCTTCCCATACTTAGGATTTACAATGAACTCTTTTTGACAGCCAACTAACTGTTTCCAACAAGGACAGAATTTAAACGGGATATCATCTACTATGTTGTAGATTGCGT-CTTCGTTGTATGAAGACCAATCAACATTATTTTGCCAGTAATTATGAACCCCTAGGCTTCTGGCCCAAGTAGATTTTCCAGTTCTTGTTGGACCGACGATGTAGAGGCTCTGCTTTCTTGATCTTT-CATCTGTTGGCTG-GATAAG--TTATCCATCCATTGAAGGTCAGAAATTGCATCCTGGACGGAATAACAGGTAGG-TTGAAGGAGCATGTAAGCTTCGCGACTAACCTGAAAGATGTTAGGCTGGAGCCAATCTTTGATTGACTCACTACAAAGCAAATCAGGTGATGAGGGTG-GATGAGGATCGATGAACTCTTCCTGAATCTCCGGAAAAAGTTTCTTTGCAGAGTATTCAAGATACTGCAATTTTGTGGCCCAGTCATAAGGAAACTCTTTCTGGATCATTGAGAGGTACTCTTGCTTATTAGTGGAGTGGGAAATAATCTCTCTCATTATTTCATCTTTGGTAGGTTTCTTT-----G-AA-CTTCCCTCTGAATCAGAT---TTTCCTAGGAAGGGAGACTTCCTAGGAATGAAAGTACCTCTCTCAAATAAAGCCAGAGGTTCCTTGAGAATGTAGTCTCGAACCTTGTTAACTGATTTTGCACTCTGAATGTTTGGGTGGAACCCTTTGATATCAAAGAACCTTGGGTCAGTTGTTCTTACCGGTTTCTCCGTCTGGACTAATGCATGTAAATGCAGATTTCCATCTCTATGTGCCTCTCGGGCACATATGATGTACTTAGGGTTCCAGTGACCAACGAGCTCCCAGATCATCTGACAGACGATTTCTGGATTTTCTGGACATTGTGGATATGTTAGGAACGTGTTAGCGTTCCTGTGTGAGAA-----CTGACG-------GTTGGA--T-----------------------GAG-GA------GGAGGC---CATATCCGACGACGGAGGA-TG--ATGCTAGGGGA----TGGCAGA-TTGGGAG--CTCC-CAA--A-CTCT------A-TC---CTA--------CCG-GT----GC-GCCTTCG-AA--AT---CCGC-CGCT-GC--CCTC----------T-TTATAG----TGGTTGT-ATTCTGGGCCGGA---CCGG-GCC-------GG-----CCCAGCAG---GAAAAGAAGG-CGCGC-AC---
>G Ng-EleB-2007]
TAATATTACCGCGC-CTTCTTTTCCT-GCGAGGG-CCC-GCA------AGGGCCC-GAGCG-------ATTTGATTTAAAGTT--TAGATCTG-CTTTGTTT-GA-----TTTTTCTAAAGCAGCCC--AATC----TAAAGAA-ACCGG-TCC-CGG-TCA-CTATAAATT-GCCTAACA-AGTGCGAT-TCATTC---ATGGA----------------------------TCCACAG-AA-CTCC--TTT----------------CTTCTACA------GCCGC-GGG-TACCCACAGCGACTCCTTCGCAGACAGGAGGAGTGCCGTGGAGTCACGTTGGCGAGGTAGCTATTTTGAGCTTTGTTGGTTTGATTTGCCTTTACCTGCTTTACCTTTGGGTGCTGAGAGATCTTAT--CTTAGTTCTGAAGGCTCGACAAGGGAGATCCACGGAGGAGCTGGTATTCGGCGAACA-AGGTGTGGATAG--GAGAGAACCTATCCCT-----AA-TA-GATCAGC--TTCT-G-CAGGTC---CAGT--------GAATCCC--GGA-------CCATTT-GTT-CC-TGGTTCGGGATAAGCAATCAGC---CATG--TCC-A-CGTCC-------A---AGAGGAAGCGGGGAGATGATGCG--AACTGGAAGAAG--GGGACG----GCTAAGAAGAA-G-AC----------TTCTGCAGCT-GGCCTGAAGAAGTCTGTAAGCAAG-GCCGATAGGCCATCCCTCCAAATTCAGACACTTTTGCATGCGGGGACCACAATGATAACAGTCCCCTCCGGAGGTATTTGCGACCTCATCAGCACCTATGCCCGAGGTTCAGATGAGGGCAATCGACACACCAGCGAGACTCTTACGTACAAGATGTCCC-TCGACTACCACTTCG-TTGCTGACGCAGCAGCGTGCAAGTACTCCAACATTGGAACCGGCGTGGTCTGGCTGGTTTACGACACTACTCC-CGGCGGACAAGCCCC-GACTACCAAACAGATATTTGCCTACAACGACAGCCTAGCTGCCTGGCCGACGACCTGG-AAGGTGAGCCGGG-AGATGTGTCACCGCTTCGTGGTGAAACGCCGTTGGCTGTTCACCATGGAGACCAACGGTCGCATCGGTTCGGACATGCCTCCATCGAACGCCA-TTTGGAACCCTTGCAAGCGGAGCATTAACTTCCACAAGTTCACGAGTGGGTTGGGAGTAAGAACGATGTGGAAGAATGTCACAGACGGTGGTGT-TGGTTCGATACAGAGAGGA-GCCTTGTATATGTGCATTGCCCCTGGCAATGGACTTACATTTACTGCCCATGGGCAGACCCG-TCTGTACTTTAAGAGTGTTGGCAACCAGTAA--------------TG-AATAAAAACTCCCG-TT-TTATT----------ATA--T-T-G--ATGAAT--GCTGAAAGC-TTAC---ATTA-ATATGTC-----GTGCGATGGC-AC-G------AAAACA-C-ACG---CTA-TCAATACAGGGGGGT---AGTCG--GAGGGCGGC-TAAG--GG--TGGTGCTCGGCGG-GCAAAAC---ATCAAAA-AAT---CAA--GAT-GTTTATGAA-T-GTT-------CTGCCTC---CGT---------AG-GAGG------CAGC--TCC---AGGGGA----GAATACCATTTCTCCCCTGGCTGCATGATGTATATCATGCAGTTTGCCTCGAAATACTCCAGCTGACCTGGAGTCATTTCCTTCATCCAATCTTCATCGGAGTTGGCGAGAATGATTGTAGGTTTAGACTTCATCTGAACCTTCTTCTTCTTCCCATACTTAGGATTTACAATGAACTCTTTTTGACAGCCAACTAACTGTTTCCAACAAGGACAGAATTTAAACGGGATATCATCTACTATGTTGTAGATTGCGT-CTTCGTTGTATGAAGACCAATCAACATTATTTTGCCAGTAATTATGAACCCCTAGGCTTCTGGCCCAAGTAGATTTTCCAGTTCTTGTTGGACCGACGATGTAGAGGCTCTGCTTTCTTGATCTTT-CATCTGTTGACTG-GATAAG--TTATCCATCCATTGAAGGTCAGAAATTGCATCCTCGACGGAATAACAGGTAGG-TTGAAGGAGCATGTAAGCTTCGGGACTAACCTGAAAGATGTTAGGCTGGAGCCAATCTTTGATTGACTCACTACAAAGCAAATCAGGTGATGAGGGTG-GATGAGGATTGATGAACTCTTCCTGAATCTCAGGAAAAAGTTTATTTGCAGAGTATTCGAAGTACTGCAATTTTGTTGCCCAGTCATAAGGGAACTCTTTCTGGATCATTGAGAGGTACTCTTGCTTATTAGTGGAGTGGGAAATAATCTCTCTCATTATTTCATCTTTTGTAGGTTTCTTT-----G-AA-CTTCCCTCTGAATCAGAT---TTTCCTAGGAAGGGGGACTTCCTAGGAATGAAAGTACCTCTCTCAAATAAAGCCAGAGGTTCCTTGAGAATGTAGTCTCGAACCTTGTTAACTGACTTTGCACTCTGAATGTTTGGATGGAACCCTTTGATATCAAAGAACCTTGGGTCAGTTGTTCTTACCGGTTTTTCCGTCTGGACTAATGCATGTAAATGCATATTTCCATCTCTATGTGCCTCTCGGGCACATATGATGTACTTAGGGTTCCAGTGACCAACGAGCTCCCAGATCATCTGACAGACGATTTCTGGATTTTCTGGACATTGTGGATATGTTAGGAACGTGTTAGCGTTCCTGTGTGAGAA-----CTGACG-------GTTGGA--T-----------------------GAG-GA------GGAGGC---CATATCCGACGACGTAGGA-TG--ATGCTAGGGGA----TGGCAGA-TTGGGAG--CTCC-CAA--A-CTCT------A-TC---CTA--------CCG-GT----GC-GCCTTCG-AA--AT---CCGC-CGCT-GC--CCTC----------T-TTATAG----TGGTTGT-ATTCTGGGCCGGA---CCGG-GCC-------GG-----CCCAGCAG---GAAAAGAAGG-CGCGC-AC---
>G Ng-Eji-2007
TAATATTACCGCGC-CTTCTTTTCCT-GCGAGGG-CCC-GCA------AGGGCCC-GAGCG-------ATTTGATTTAAAGTT--TAGATCTG-CTTTGTTT-GA-----TTTATCTAAAGCAGCCC--AATC----TAAAGAA-ACCGG-TCC-CGG-TCA-CTATAAATT-GCCTAACA-AGTGCGAT-TCATTT---ATGGA----------------------------TCCACAG-AA-CTCC--TTT----------------CTTCTACA------GCCGC-GGG-TACCCACAGCGACTCCTTCGCAGACAGGAGGAGTGCCGTGGAGTCACGTTGGCGAGGTAGCTATTTTGAGCTTTGTTGGTTTGATTTGCCTTTACCTGCTTTACCTTTGGGTGCTGAGAGATCTTAT--CTTAGTTCTGAAGGCTCGACAAGGGAGATCCACGGAGGAGCTGGTATTCGGCGAACA-AGGTGTGGATAG--GAGAGAACCTATCCCT-----AA-TA-GATCAGC--TTCT-G-CAGGTC---CAGT--------GAATCCC--GGA-------CCATTT-GTT-CC-TGGTTCGGGATAAGCAATCAGC---CATG--TCC-A-CGTCC-------A---AGAGGAAGCGGGGAGATGATGCG--AACTGGAAGAAG--GGGACG----GCTAAGAAGAA-G-AC----------TTCTGCAGCT-GGCCTGAAGAAGTCTGTAAGCAAG-GCCGATAGGCCATCCCTCCAAATTCAGACACTCTTGCATGCGGGGACCACAATGATAACAGTCCCCTCTGGAGGTATTTGTGACCTCATCAGCACCTATGCCCGAGGTTCAGATGAGGGCAACCGACACACCAGCGAGACTCTTACGTACAAGATGTCCC-TCGACTACCACTTCG-TTGCCGACGCGGCAGCGTGCAAGTACTCCAACATTGGAACCGGCGTGGTCTGGCTGGTTTACGACACTACTCC-CGGCGGACAAGCCCC-GACTACCAAACAGATATTTGCCTACAACGACAGCCTAGCTGCCTGGCCAACGACCTGG-AAGGTGAGCCGGG-AGATGTGTCACCGCTTCGTGGTGAAACGCCGTTGGCTGTTCACCATGGAGACCAACGGTCGCATCGGTTCGGACATGCCTCCATCGAATGCCA-TTTGGAACCCCTGCAAGCGGAGCATTAACTTCCACAAGTTCACGAGTGGGTTGGGAGTAAGAACGATGTGGAAGAATGTCACAGACGGTGGCGT-TGGTTCGATACAGAGAGGA-GCCTTGTATATGTGCATTGCCCCTGGCAATGGACTTACATTTACTGCCCATGGGCAGACCCG-TCTGTACTTTAAGAGTGTTGGCAACCAGTAA--------------TG-AATAAAAACTCCCG-TT-TTATT----------ATA--T-T-G--ATGAAT--GCTGAAAGC-TTAC---ATTA-ATATGTC-----GTGCGATGGC-AC-G------AAAACA-C-ACG---CTA-TCAATACAGGGGGGT---AGTCG--GAGGGCGGC-TAAG--GG--TGGTGCTCGGCGG-GCAAAAC---ATCAAAA-AAT---CAA--GAT-GTTTATGAA-T-GTT-------CTGCCTC---CGT---------AG-GAGG------CAGC--TCC---AGGGGA----GAATACCACTTCTCCCCTGGCTGCATGATGTATATCATGCAGTTTGCCTCGAAATACTCCAGCTGACCTGGAGTCATTTCCTTCATCCAATCTTCATCCGAGTTGGCGAGAATGATTGTAGGTTTAGACTTCATCTGAACCTTCTTCTTCTTCCCATACTTAGGATTTACAATGAATTCTTTTTGACAGCCAACTAACTGTTTCCAACAAGGACAGAATTTAAACGGGATATCATCTACTATGTTGTAGATTGCGT-CTTCGTTGTATGAAGACCAATCAACATTATTTTGCCAGTAATTATGAACCCCTAGGCTTCTGGCCCAAGTAGATTTTCCAGTTCTTGTTGGACCGACGATGTAGAGGCTCTGCTTTCTTGATCTTT-CATCTGTTGACTG-GATAAG--TTATCCATCCATTGAAGGTCAGAAATTGCATCCTCGACGGAATAACAGGTAGG-TTGAAGGAGCATGTAAGCTTCGGGACTAACCTGAAAGATGTTAGGCTGGAGCCAATCTTTGATTGACTCACTACAAAGCAAATCAGGTGATGAGGGTG-GATGAGGATTGATGAACTCTTCCTGAATCTCAGGAAAAAGTTTATTTGCAGAGTATTCAAAATACTGCAATTTTGTTGCCCAGTCATAAGGGAACTCTTTCTGGATCATTGAGAGGTACTCTTGCTTATTAGTGGAGTGGGAAATAATCTCTCTCATTATTTCATCTTTTGTAGGTTTCTTT-----G-AA-CTTCCCTCTGAATCAGAT---TTTCCTAGGAAGGGGGACTTCCTAGGAATGAAAGTACCTCTCTCAAATAAAGCCAGAGGTTCCTTGAGAATGTAGTCTCGAACCTTGTTAACTGACTTTGCACTCTGAATGTTTGGGTGGAACCCTTTGATATCAAAGAACCTTGGGTCAGTTGTTCTTACCGGTTTCTCCGTCTGGACTAATGCATGTAAATGCATATTTCCATCTCTATGTGCCTCTCGGGCACATATGATGTACTTAGGGTTCCAGTGACCAACGAGCTCCCAGATCATCTGACAGACGATTTCTGGATTTTCTGGACATTGTGGATATGTTAGGAACGTGTTAGCGTTCCTGTGTGAGAA-----CTGACG-------GTTGGA--T-----------------------GAG-GA------GGAGGC---CATATCCGACGACGGAGGA-TG--ATGCTAGGGGA----TGGCAGA-TTGGGAG--CTCT-CAA--A-CTCT------A-TC---CTA--------CCG-GT----GC-GCCTTCA-AA--AT---CCGC-CGCT-GC--CCTC----------T-TTATAG----TGGTTGT-ATTCTGGGCCGGA---CCGG-GCC-------GG-----CCCAGCAG---GAAAAGAAGG-CGCGC-AC---
>G Ng-Dig45-2000
TAATATTACCGCGC-CTTCTTTTCCT-GCGAGGG-CCC-GCT------AGGGCCC-GAGCG-------ATTTGATTTAAAGTT--TAGATCTG-CTTTGTTT-GA-----TTTATCTAAAGCAGCCC--AATC----TAAAGAA-ACCGG-TCC-CGG-TCA-CTATTAATT-GCCTAACA-AGTGCGAT-TCATTC---ATGGA----------------------------TCCACAG-AA-CTCC--TTT----------------CTTCTACA------GCCGC-GGG-TACCCACAGCGACTCCTTCGCAGACAGGAGGAGTGCCGTGGAGTCACGTTGGCGAGGTAGCTATTTTGAGCTTTGTTGGTTTGATTTGCCTTTACCTGTTTTACCTTTGGGTGCTGAGAGATCTTAT--CTTAGTTCTGAAGGCTCGACAAGGGAGATCCACGGAAGAGCTGGTATTCGGCGAACA-AGGTGTGGATAG--GAGAGAACCTATCCCT-----AA-TA-GATCAGC--TTCT-G-CAGGTC---CAGT--------GAATCCC--GGA-------CCATTT-GTT-CC-TGGTTCGGGATAAGCAATCAGC---CATG--TCC-A-CGTCC-------A---AGAGGAAGCGGGGAGATGATGCG--AACTGGAAGAAG--GGGACG----GCTAAGAAGAA-G-AC----------TTCTGCAGCT-GGCCTGAAGAAGTCTGTAAGCAAG-GCCGATAGGCCATCCCTCCAAATTCAGACACTCTTGCATGCGGGGACCACAATGATAACAGTCCCCTCCGGAGGTATTTGCGACCTCATCAGCACCTATGCCCGAGGTTCAGATGAGGGCAACCGACACACCAGCGAGACTCTTACGTATAAGATGTCCC-TCGACTACCACTTCG-TTGCTGACGCAGCAGCGTGCAAGTACTCCAACATTGGAACCGGCGTGGTCTGGCTGGTTTACGACACTACTCC-CGGCGTACAAGCCCC-GACTACCAAACAGATATTTGCCTACAACGACAGCCTAGCTGCCTGGCCGACGACCTGG-AAGGTGAGCCGGG-AGATGTGTCACCGCTTCGTGGTGAAACGCCGTTGGCTGTTCACCATGGAGACCAACGGTCGCATTGGTTCGGACATGCCTCCATCGAACGCCA-TTTGGAACCCCTGCAAGCGGAGCATTAACTTCCACAAGTTCACGAGTGGGTTGGGAGTAAGAACGATGTGGAAGAATGTCACAGACGGTGGCGT-TGGTTCGATACAGAGAGGA-GCCTTGTATATGTGCATTGCCCCTGGCAATGGACTTACATTTACTGCCTATGGGCAGACCCGCTCTGTACTTTAAGAGTGTTGGCAACCAGTAA--------------TG-AATAAAAACTCCGG-TT-TTATT----------ATA--T-T-G--ATGAAT--GCTGAAAGC-TTAC---ATTA-ATATGTC-----GTGCGATGGC-AC-G------AAAACA-C-ACG---CTA-TCAATACAGGGGGGT---AGTCG--GAGGGCGGC-TAAG--GG--TGGTGCTCGGCGG-GCAAAAC---ATCAAAA-AAT---CAA--GAT-GTTTATGAA-T-GTT-------CTGCCTC---CGT---------AG-GAGG------CAGC--TCC---AGGGGA----GAATACCACTTCTCCCCTGGCTGTATGATGTATATCATGCAGTTTGCCTCGAAATACTCCAGCTGCCCTGGAGTCATTTCCTTCATCCAATCTTCATCCGAGTTGGCGAGAATGATTGTAGGTTTAGACTTCATCTGAACCTTCTTCTTCTTCCCATACTTAGGATTTAGAATGAACTCTTTTTGACAGCCAACTAACTGTTTCCAACAAGGACAGAATTTAAACGGGATATCATCTACTATGTTGTAGATTGCGT-CTTCGTTGTATGAAGACCAATCAACATTATTTTGCCAGTAATTATGAACCCCTAGGCTTCTGGCCCAAGTAGATTTTCCAGTTCTTGTTGGACCGACGATGTAGAGGCTCTGCTTTCTTGATCTTT-CATCTGTTGACTG-GATAAG--TTATCCATCCATTGAACGTCAGAAATTGCATCCTCGACGGAATAACAGGTAGG-TTGAAGGAGCATGTAAGCTTCGGGACTAACCTGAAAGATTTTAGGCTGGAGCCAATCTTCGATTGACTCACTACAAAGCAAATCCGGTGATGAGGGTG-GATGATGATTGATGAACTCTTCCTGAATCTCAGGAAAAAGTTTATTTGCAGAGTATTCAAAATACTGCAATTTTGTTGCCCAGTCATAAGGGAACTCTTTCTGGATCATCGAGAGGTACTCTTGCTTATTAGTGTAGTGTGAAATAATCTCTCTCATTATTTCATCTTTTGTAGGTTTCTTT-----G-AA-TTTCCCTCTGAATCAGAA---TTTCCTAGGAAGGGGGACTTCCTAGGAATGAAAGTACCTCTCTCAAATAAAGCCAGAGGTTCCTTGAGAATGTAGTCTCGAACCTTGTTAACTGACTTTGCACTCTGAATGTTTGGGTGGAACCCTTTGTTATCAAAGAACCTTGGGTCAGTAGTTCTTACCGGTTTCTCCGTCTTGACTAATGCATGTAAATGCATATTTCCATCTCTATGTGCCTCTCGGGCACATATGATGTACTTAGGGTTCCAGTGACCAACGAGCTCCCAGATCATCTGACAGACGATTTCTGGATTTTCTGGACATTGTGGATATGTTAGGAACGTGTTAGCGTTCCTGTGTGAGAA-----CTGACG-------GTTGGA--T-----------------------GAG-GA------GGAGGC---CATATCCGACGACGGAGGA-TG--ATGCTAGGGGA----TGGCAGA-TTGGGAG--CTCC-CAA--A-CTCT------A-TC---CTA--------CCG-GT----GC-GCCTTCG-AA--AT---CCGC-CG-C--T--CCTGGGCC------T-TTCTAG----TGGTTGT-ATTCTGGGCCGGA---CCGG-GCC-------GG-----CCCAGCAG---GAAAAGAAGG-CGCGC-AC---
>G Mi-Mic25-1987
TAATATTACCGCGC-CTTCTTTTCCT-GCGAGGG-CCC-GCA------AGGGCCC-GAGCG-------ATTTGATTTAAAGTT--TAGATCTG-CTTTGTTT-GA-----TTTATCTAAAGCAGCCC--AATC----TAAAGAA-ACCGG-TCC-CGG-TCA-CTATAAATT-GCCTAACA-AGTGCGAT-TCATTC---ATGGA----------------------------TCCACAG-AA-CTCC--TTT----------------CTTCTACA------GCCGC-GGG-TACCCACAGCGACTCCTTCGCAGACAGGAGGAGTGCCGTGGAGTCACGTTGGCGAGGTAGCTATTTTGAGCTTTGTTGGTTTGATTTGCCTTTACCTGCTTTACCTTTGGGTGCTGAGAGATCTTAT--CTTAGTTCTTAAGGCTCGACAAGGGAGATCCACGGAGGAGCTGGTATTCGGCGAACA-AGGTGTGGATAG--GAGAGAACCTATCCCT-----AA-TA-GATCAGC--TTCT-G-CAGGTC---CAGT--------GAATCCC--GGA-------CCATTT-GTT-CC-TGGTTCGGGATAAGCAATCAGC---CATG--TCC-A-CGTCC-------A---AGAGGAAGCGGGGAGATGATGCG--ATCTGGAAGAAG--GGGACG----GCTAAGAAGAA-G-AC----------TTCTGCAGCT-GGCCTGAAGAAGTCTGTAAGCAAG-GCCGATAGGCCATCCCTCCAAATTCAGACTCTCTTGCATGCGGGGACCACAATGATAACAGTCCCCTCCGGAGGTATTTGCGACCTCATCAGCACCTATGCCCGAGGTTCAGATGAGGGCAACCGACACACCAGCGAGACTCTTACGTACAAGATGTCCC-TCGACTACCACTTCG-TTGCTGACGCAGCAGCGTGCAAGTACTCCAACATTGGAACCGGCGTGGTCTGGCTGGTTTACGACACTACTCC-CGGCGGACAAGCCCC-GACTACCAAACAGATATTTGCCTACAACGACAGCCTAGCTGCCTGGCCGACGACCTGG-AAGGTGAGCCGGG-AGATGTGTCACCGCTTCGTGGTGAAACGCCGTTGGCTGTTCACCATGGAGACCAACGGTCGCATCGGTTCGGACATGCCTCCATCGAATGCCA-TTTGGAACCCCTGCAAGCGGAGCATTAACTTCCACAAGTTCACGAGTGGGTTGGGAGTAAGAACGATGTGGAAGAATGTCACAGACGGTGGCGT-TGGATCGATACAGAGAGGA-GCTTTGTATATGTGCATTGCCCCTGGCAATGGACTTACATTTACTGCCCATGGGCAGACCCG-TCTGTACTTTAAGAGTGTCGGCAACCAGTAA--------------TG-AATAAAAACTCCCG-TT-TTATT----------ATA--T-T-G--ATGAAT--GCTGAAAGC-TTAC---ATTA-ATATGTC-----GTGCGATGGC-AC-G------AAAACA-C-ACG---CTA-TCAATACAGGGGGGT---AGTCG--GAGGGCGGC-TAAG--GG--TGGTGCTCGGCGG-GCAAAAC---ATCAAAA-AAT---CAA--GAT-GTTTATGAA-T-GTT-------CTGCCTC---CGT---------AG-GAGG------CAGC--TAC---AGGGGA----GAATACCACTTCTCCCCTGGCTGCATGATGTATATCATGCAGTTTGCCTCGAAATACTCCAGCTGCCCTGGAGTCATTTCCTTCATCCAATCTTCATCCGAGTTGGCGAGAATGATTGTAGGTTTAGACTTCATCTGAACCTTCTTCTTCTTCCCATATTTAGGATTTACAATGAACTCTTTTTGACAGCCAACTAACTGTTTCCAACAAGGACAGAATTTAAACGGGATATCATCTACTATGTTGTAGATTGCGT-CTTCGTTGTATGAAGACCAATCAACATTATTTTGCCAGTAATTATGAACCCCTAGGCTTCTGGCCCAAGTAGATTTTCCAGTTCTTGTTGGACCGACGATGTAGAGGCTCTGCTTTCTTGATCTTT-CATCTGTTGACTG-GATAAG--TTATCCATCCATTGAAGGTCAGAAATTGCATCCTCGACGGAATAACAGGTAGG-TTGAAGGAGCATGTAAGCTTCGGGACTAACCTGAAAGATGTTAGGCTGGAGCCAATCTTTGATTGACTCACTACAAAGCAAATCAGGTGATGAGGGTG-GATGAGGATTGATGAACTCTTCTTGAATCTCAGGAAAAAGTTTATTTGCAGAGTATTCAAAATACTGCAATTTTGTTGCCCAGTCATAAGGGAACTCTTTCTGGATCATTGAGAGGTACTCTTGCTTATTAGTGGAGTGGGAAATAATCTCTCTCATTATTTCATCTTTTGTAGGTTTCTTT-----G-AA-CTTCCCTCTGAATCAGAT---TTTCCTAGGAAGGGGGACTTCCTAGGAATGAAAGTACCTCTCTCAAATAAAGCCAGAGGTTCCTTGAGAATGTAGTCTCGAACCTTGTTAACTGACTTTGCACTCTGAATGTTTGGGTGGAACCCTTTGATATCAAAGAACCTTGGGTCAGTTGTTCTTACCGGTTTCTCCGTCTGGACTAATGCATGTAAATGCAGATTTCCATCTCTATGTGCCTCTCGGGCACATATGATGTACTTAGGGTTCCAGTGACCAACGAGCTCCCAGATCATCTGACAGACGATTTCTGGAGTTTCTGGACATTGTGGATAAGTTAGGAACGTGTTAGCGTTCCTGTGTGAGAA-----CTGACG-------GTTGGA--T-----------------------GAG-GA------GGAGGC---CATATCCGACGACGGAGGA-TG--ATGCTAGGGGA----TGGCAGA-TTGGGAG--CTCC-CAA--A-CTCT------A-TC---CTA--------CCG-GT----GC-GCCTTCG-AA--AT---CCGC-CGCT-GC--CCTC----------T-TTATAG----TGGTTGT-ATTCTGGGCCGGA---CCGG-GCC-------GG-----CCCAGCAG---GAAAAGAAGG-CGCGC-AC---
>F Ug-SN117-2005
TAATATTACCGCGC-CTTCTTTTTCT-GCGAGGG-CCC-GCA------AGGGCCC-GAGCG-------ATTTGATTTAAAGTT--TAGATCTG-CTTTGTTT-GA-----TTTATCTAAAGCAGCCA--AATC----TAAAGAA-ACCGG-TCC-CGG-GCA-CTATAAATT-GCCTAACA-AGTGCGAT-TCATTC---ATGGA----------------------------TCCACAG-AA-CTCC--TTT----------------CTTCTACA------GCCGC-GGG-TACCCACAGCGACTCCTTCGCAGACAGGAGGAGTGCCGTGGAGTCGCGTCGGCGAGGTAGCTATTTTGAGCTTTGTTGCTTTGATTTGCTTTTACCTGCTTTACCTTTGGGTACTGAGAGATTTGAT--CTTAGTTCTGAAGGCAAGACAAGGGAGATCCACGGAAGAGCTGGTATTCGGCGAACA-AGGAGTGGAGAG--GATAGAACCTATCCCT-----AA-TA-GATCAGC--TTCT-G-CAGGTC---CAGT--------GAATCCC--GGA-------CCATTT-ATT-CC-TGGTCAGGGATAAGCAATCAGC---CATG--TCC-A-CGTCC-------A---AGAGGAAGCGGGGAGATGATGCG--AGCTGGAAGAAG--GGGACG----GCTAAGAAGAA-G-AC----------TTCTGCAGCT-GGTCTGAAGAAGTCTGCAACCAAG-GCCGAGAGGCCCTCACTCCAGATCCAAACACTCTTGCATGCAGGGACGTCAATGATAACAGTCCCCTCCGGAGGAATATGCGACCTAATCAGCACCTATGCCCGAGGTTCAGATGAGGGCAATCGTCACACGAGCGAGACTCTTACGTACAAGATATCCC-TCGACTACCACTTCG-TTGCCGACGCAGCATCCTGCAAGTACTCCAACGTTGGGACTGGCGTGGTGTGGCTCATCTACGACACGACGCC-CGGCGGACAAGCGCC-GACGACAAAACAGATATTTGCCTACAACGACAACTTGGCGGCTTGGCCGACGACCTGG-AAAGTGAGCCGGG-AGTTGTGTCACCGCTTCGTGGTGAAACGCCGTTGGTTGTTTACCATGGAGACCGACGGTCGCATTGGTTCGGACATACCTCCGTCCAATGCAA-GTTGGAAGCCGTGCAAGCGGAACATTAACTTCCACAAGTTCACGAGTGGGTTGGGAGTAAGAACGATGTGGAAGAATGTCACGGACGGTGGTGT-TGGTAGCATACAACGAGGA-GCTTTGTATATGTGCATTGCCCCTGGCAATGGACTTACATTTACTGCCCATGGGCAGACCCG-TCTGTACTTTAAGAGTGTCGGCAACCAGTGA--------------TG-AATAAAAACTCCCG-TT-TTATT----------ATA--T-CTG--ATGAAT--GCTGAAAGC-TTAC---ATTA-ATATGTCAGCCGATTGGCT-G-AAC-G----A-AAAATA-C------ATA--GCGCAGCCGCGGGCT---AA-AGA-CCGCGTCTC--AAG--CG------ACCCTG-AACATACAAT--AATCGAAA-AAA---CAA--GAT-GATTATGAA-TTAAA-------CTTCCTC---CGT---------AG-GAGG------AAGC--ACA---GGGGGA----GAATACCACTTCTCCCCCGGCGACATAACATACACCATGCAATTTGCCTCGAAATACTCCAGCTGCCCTGGAGTCATTTCCTTCATCCAGTCTTCATCCGAGTTGGCGAGGATAATTGTAGGTTTAGACTTCATCTGAACTTTCTTCTTCTTGCCATATTTAGGATTTACAACGAATTCTTTTTGACAGCCAACTAACTGTTTCCAACAAGGACAGTATTTAAATGGAATATCATCTACGATGTTGTAGATTGCGT-CTTCGTTGTAAGAAGACCAATCAACATTATTTTGCCAGTAATTATGAACTCCTAGGCTTCTGGCCCAAGTAGATTTTCCAGTTCTTGTTGGACCGACGATGTAGAGGCTCTGCTTTCTTGATCCTT-CATCTGTTGGCTG-GATAAT--TTATCCATCCATTCAAGGTCAGAGATAGCATCCTCGACGGTATAACAGGTTGG-TTGAAGAAGCATGTATGATTCGGGACTAACCTGATATATGTTAGGCTGGAGCCAATCTTTGATTGACTCGTTACAAAGGAGATCAGGTGAAGAGGGTG-GATGAGGACTGATGAACTCTTCCTGAATCTCAGGAAACAGTTTATTTGCAGAGTATTCAAAATACTGCAATTTGGTGGCCCAGTCATAAGGCAATTCCTTACGAACAAGAGAGAGGTACTCTTGCTTTGAAGTGGAGTGTGAAATAATCTCTTGCATTATTTCATCTTTGGAAGGTTTTTTGCT------A-TTTCCCTCTGAATCTCTT---TTTCCTAGGAATGGTGACTTCCTAGGAATGAAAGTACCTCTCTCAAATAAAGCCAGAGGTTCCTTGAGAATGTAGTCGCGAACCTTGTTTACTGACTTTGCACTCTGAATGTTTGGGTGGAACCCTTTGATATCAAAGAACCTTGAGTCAGTGATCCTTACCGGTTTCTCTGTTTGGATTAATGCATGTAAATGCAAATCTCCATCTCTATGTGCCTCTCGGGCACATATGATGTACTTAGGGGTCCAACGACCGACGAGCTCCCAGATAATCTGACAGACGATTTCTGGATTTTCTGGACAGTGTGGATAGGTTAGGAACGTGTTAGCGTTCCTGTGTGAGAA-----CTGACG-------GTTGGA--T-----------------------GAG-GA------GGAGGC---CATATCGGACGACTCCGAG-C---TGTTTGCGGGA----TGGCAGG-TTGGGAG--CTCTCAAA--A-CTCT------A-TG---T-A-------ACCGGT-----GC-GCCTTCA-AA--AT---CCGC-CG-CTCC--CCTC----------T-TTATAG----TGGTTGT-TTC-TGGGCCGGA---CCGG-GCC-------GG-----CCCAGCAG---AAAAAGAAGG-CGCGC-AA---
>A1 Ug-Bug-245
TAATATTACCGCGC-CTTCTTTTCCT-GCGAGGG-CCC-GGT------AGGGCCC-GAGCG-------ATTTGATGTAAAGCT--TGGTCCTG-CTTTGTAT-GA-----TTTATCTAAAGCAGCCC--AATC----TAAAGAA-ACCGG-TCC-CGG-GCA-CTATAAATT-GCCTAACA-AGTGCGAT-TCATTC---ATGGA----------------------------TCCACAG-AA-CGCC--CTG----------------TATTATCA------GCCGC-GGG-TACCCACAGCAGCTCCGGC---ATCCGCAGGAGTGCCGTGGAGTCGCGTAGGCGAGGTAGCTATTTTGAGCTTTGTTGCACTGATTTGCTTTTACCTGCTTTACCTTTGGGTGCTGAGAGACCTTAT--CTTAGTTCTGAAGGCTCGACAAGGCAGATCCACGGAGGAGCTGATATTTGGAGGACA-AGCTGTGGATAG--GAGCAACCCTATCCCT-----AA-TC-TACCAGC--ACCA-C-CAAGTC---AGGG--------CAATCCC--GGG-------CCATTT-GTT-CC-AGGCACGGGATAAGCATTCAGC---CATG--TCC-A-CGTCC-------A---AGAGGAAGCGGGGAGATGATTCG--AATTGGAGTAAG--CGGGTG----ACTAAGAAGAA-G-CC----------CTCTTCAGCT-GGGCTGAAGCGGGCTGGAAGCAAG-GCCGATAGGCCATCCCTGCAAATCCAGACACTCCAGCATGCTGGGACCACCATGATAACTGTCCCATCCGGAGGAGTATGTGACCTCATCAACACCTATGCCCGAGGATCGGACGAGGGCAACCGCCACACCAGCGAGACTCTCACGTACAAGATCGCCA-TCGACTACCACTTCG-TTGCCGACGCGGCAGCCTGCCGCTACTCCAATACCGGAACCGGTGTAATGTGGCTGGTGTATGACACCACTCC-CGGCGGACAAGCTCC-GACCCCGCAAACTATATTTGCCTACCCTGACACGCTAAAAGCGTGGCCGGCCACATGG-AAGGTGAGCCGGG-AGCTGTGTCATCGCTTCGTGGTGAAACGGCGATGGTTGTTCAACATGGAGACCGACGGGCGGATTGGTTCGGACATTCCTCCCTCGAATGCAA-GTTGGAAGCCTTGCAAGCGCAACATCTACTTCCACAAGTTCACGAGCGGGTTGGGAGTGAGAACGCAGTGGAAGAATGTAACGGACGGAGGAGT-TGGTGCCATCCAGAGAGGA-GCGTTGTACATGGTCATTGCCCCCGGCAATGGTCTTACATTTACTGCCCATGGGCAGACCCG-TCTGTACTTTAAGAGTGTTGGCAACCAGTAA--------------TG-AATAAAAACTCCCG-TT-TTATT----------ATA--T-CTG--ATGAAT--GCTGAAAGC-TTAC---ATTA-ATATGTC-----GTGCGATGGC-AC-G---AA-AAAACA-C-ACG---CAA-TCAATACAGGGGGGT---AGTAG--GCGGGCGGC-TAAG--GG--TGGTGCTCGGCGG-GCAAAAC---ATCGAAA-AAT---CAA--GAT-CTATCTGAA-T-GTA-------CTGCCTC---CGT---------AG-GAGG------CAGC--TCA---GGGGGA----GAATACCACTTCTCCCCCGGCGACATAATGTAAATGACGCAGTTTGCCTCGAAATACTCCAGCTGCCCTGGAGTCATTTCCTTCATCCAATCTTCATCCGAGTTGGCGAGGATTATTGTAGGCTTAGACTTCTTCTGCACCTTCTTCTTCTTACCATACTTGGGGTTTACAATGAAATCCCTCTGACAGCCAACTAACTGTTTCCAACAAGGACAGAATTTAAACGGGATATCATCTACGATGTTGTAGATTGCGT-CTTCGTTATATGAAGACCAATCAACATTATTTTGCCAGTAATTATGAACCCCTAGGCTTCTGGCCCAAGTAGATTTTCCTGTTCTTGTTGGGCCGACGATGTAGAGGCTCTGCTTTCTTGATCTTT-CATCTGATGACTG-GATACA--GAATCCATCCATTGGAGGTCAGAAATTGCATCCTCGAGGGTATAACAGGTAGG-TTGAAGGAGCATGTAAGCTTCGGGACTGACCTGGAAGATGTTAGGCTGGAGCCAATCATTGATTGACTCATTACAAAGTAGATCAGGTGAGGATTGCG-GATGAGGATTGGTGAACTCTTCCTGAATCTCAGGAAATAGCTTATTTGCAGAGTATTCGAAATACTGCAATTTTGTGGCCCAATCATAGGGAAACTCTTTCTGGATCAATGAGAGGTACTCTTCTTTGGAAGTAGAGTGTGAAATAATGTCTCGCATTATTTCATCTTTGGAAGGTTTTTTTTCC-TT-AA-CTTC----TGAATCAGAT---TTTCCTAGGAAGGGGGACTTCCTAGGAATGAAAGTACCTCTCTCAAACATAGCCAGAGGTTCCTTGAGAATGTAATCCCTCACCCTGTTTACTGATTTGGCACTCTGAATGTTTGGGTGAAACCCATTAATATCAAAGAACCTTGAGTCGGATATCCTTACCGGCTTCTCTGTCTGAAGCAATGCATGTAAATGCAAACTTCCATCTTTATGTGCCTCTCGGGCACATAGAATATATTTGGGAATCCAACGAACAACGAGCTCCCATATCATCTGACAGGCGATTTCAGGATTTTCTGGACACTTTGGATAGGTTAGGAACGTATTAGCGTTCCTGTGTGAGAA-----CTGACG-------GTTGGA--T-----------------------GAG-GA------GGAGGC---CATATCCGACGACGGAGGA-TG--AGGCTGTGTGA----TGGCAGA-ATGGGAG--CTC--TCA--A-CTCT------A-TA---CCA-------ACCG-GT----GC-GCCTTCG-AA--AT---CCGC-CG-C-CC--CCTC----------TCTTATAG----TGGTTGT-GAA-TGGGCCGGA---CCGG-GCC-------GG-----CCCAGCAG---GAAAAGAAGG-CGCGC-AC---
>A1 Ug-Bus-255
TAATATTACCGCGC-CTTCTTTTCCT-GCGAGGG-CCC-GGT------AGGGCCC-GAGCG-------ATTTGATGTAAAGCT--TGGTCCTG-CTTTGTAT-GA-----TTTATCTAAAGCAGCCC--AATC----TAAAGAA-ACCGG-TCC-CGG-GCA-CTATAAATT-GCCTAACA-AGTGCGAT-TCATTC---ATGGA----------------------------TCCACAG-AA-CGCC--CTG----------------TATTATCA------GCCGC-GGG-TACCCACAGCAGCTCCGGC---ATCCGCAGGAGTGCCGTGGAGTCGCGTAGGCGAGGTAGCTATTTTGAGCTTTGTTGCACTGATTTGCTTTTACCTGCTTTACCTTTGGGTGCTGAGAGACCTTAT--CTTAGTTCTGAAGGCTCGACAAGGCAGATCCACGGAGGAGCTGATATTTGGAGGACA-AGCTGTGGATAG--GAGCAACCCTATCCCT-----AA-TC-TACTAGC--ACCA-C-CAAGTC---AGGG--------CAATCCC--GGG-------CCATTT-GTT-CC-AGGCACGGGATAAGCATTCAGC---CATG--TCC-A-CGTCC-------A---AGAGGAAGCGGGGAGATGATTCG--AATTGGAGTAAG--CGGGTG----ACTAAGAAGAA-G-CC----------CTCTTCAGCT-GGGCTGAAGCGGGCTGGAAGCAAG-GCCGATAGGCCATCCCTGCAAATCCAGACACTCCAGCATGCTGGGACCACCATGATAACTGTCCCATCCGGAGGAGTATGTGACCTCATCAACACCTATGCCCGAGGATCGGACGAGGGCAACCGCCACACCAGCGAGACTCTCACGTACAAGATCGCCA-TCGACTACCACTTCG-TTGCCGACGCGGCAGCCTGCCGCTACTCCAACACCGGAACCGGTGTAATGTGGCTGGTGTATGACACCACTCC-CGGCGGACAAGCTCC-GACCCCGCAAACTATATTTGCCTACCCTGACACGCTAAAAGCGTGGCCGGCCACATGG-AAGGTGAGCCGGG-AGCTGTGTCATCGCTTCGTGGTGAAACGGCGATGGTTGTTCAACATGGAGACCGACGGGCGGATTGGTTCGGACATTCCTCCCTCGAATGCAA-GTTGGAAGCCTTGCAAGCGCAACATCTACTTCCACAAGTTCACGAGCGGGTTGGGAGTGAGAACGCAGTGGAAGAATGTAACGGACGGAGGAGT-TGGTGCCATCCAGAGAGGA-GCGTTGTACATGGTCATTGCCCCCGGCAATGGTCTTACATTTACTGCCCATGGGCAGACCCG-TCTGTACTTTAAGAGTGTTGGCAACCAGTAA--------------TG-AATAAAAACTCCCG-TT-TTATT----------ATA--T-CTG--ATGAAT--GCTGAAAGC-TTAC---ATTA-ATATGTC-----GTGCGATGGC-AC-G---AA-AAAACA-C-ACG---CAA-TCAATACAGGGGGGT---AGTAG--GCGGGCGGC-TAAG--GG--TGGTGCTCGGCGG-GCAAAAC---ATCGAAA-AAT---CAA--GAT-CTATCTGAA-T-GTA-------CTGCCTC---CGT---------AG-GAGG------CAGC--TCA---GGGGGA----GAATACCACTTCTCCCCCGGCGACATAATGTAAATGACGCAGTTTGCCTCGAAATACTCCAGCTGCCCTGGAGTCATTTCCTTCATCCAATCTTCATCCGAGTTGGCTAGGATTATTGTAGGCTTAGACTTCTTCTGCACCTTCTTCTTCTTACCATACTTGGGGTTTACAATGAAATCCCTCTGACAGCCAACTAACTGTTTCCAACAAGGACAGAATTTAAACGGGATATCATCTACGATGTTGTAGATTGCGT-CTTCGTTATATGAAGACCAATCAACATTATTTTGCCAGTAATTATGAACCCCTAGGCTTCTGGCCCAAGTAGATTTTCCTGTTCTTGTTGGACCGACGATGTAGAGGCTCTGCTTTCTTGATCTTT-CATCTGATGACTG-GATACA--GAATCCATCCATTGGAGGTCAGAAATTGCATCCTCGAGGGTATAACAGGTAGG-TTGAAGGAGCATGTAAGCTTCGGGACTGACCTGGAAGATGTTAGGCTGGAGCCAATCATTGATTGACTCATTACAAAGTAAATCAGGTGAGGATTGCG-GATGAGGATTGGTGAACTCTTCCTGAATCTCAGGAAAAAGCTTATTTGCAGAGTATTCGAAATACTGCAATTTTGTGGCCCAATCATAGGGAAACTCTTTCTGGATCATGGAGAGGTACTCTTCCTTGGAAGTAGAGTGTGAAATAATGTCTCGCATTATTTCATCTTTGGAAGGTTTTTTTTCC-TT-AA-CTTC----TGAATCAGAT---TTTCCTAGGAAGGGGGACTTCCTAGGAATGAAAGTACCTCTCTCAAACATAGCCAGAGGTTCCTTGAGAATGTAATCCCTCACCCTGTTTACTGACTTGGCACTCTGAATGTTTGGGTGAAACCCATTAATATCAAAGAACCTTGAGTCGGATATCCTTACCGGCTTCTCTGTCTGAAGCAATGCATGTAAATGCAAACTTCCATCTTTATGTGCCTCGCGGGCACATAGAATATATTTGGGAATCCAACGAACAACGAGCTCCCATATCATCTGACAGGCGATTTCAGGATTTTCTGGACACTTTGGATAGGTTAGGAACGTATTAGCGTTCCTGTGTGAGAA-----CTGACG-------GTTGGA--T-----------------------GAG-GA------GGAGGC---CATATCCGACGACGGAGGA-TG--AGGCTGTGGGA----TGGCAGA-ATGGGAG--CTC--TCA--A-CTCT------A-TA---CCA-------ACCG-GT----GC-GCCTTCG-AA--AT---CCGC-CG-C-CC--CCTC----------TCTTATAG----TGGTTGT-GAA-TGGGCCGGA---CCGG-GCC-------GG-----CCCAGCAG---GAAAAGAAGG-CGCGC-AC---
>A1 Ug-Hoi-158
TAATATTACCGCGC-CTTCTTTTCCT-GCGAGGG-CCC-GGT------AGGGCCC-GAGTG-------ATTTGATGTAAAGCT--TGGTCCTG-CTTTGTAT-GA-----TTTATCTAAAGCAGCCC--AATC----TAAAGAA-ACCGG-TCC-CGG-GCA-CTATAAATT-GCCTAACA-AGTGCGAT-TCATTC---ATGGA----------------------------TCCACAG-AA-CGCC--CTG----------------TATTATCA------GCCGC-GGG-TACCCACAGCAGCTCCGGC---ATCCGCAGGAGTGCCGTGGAGTCGCGTAGGCGAGGTAGCTATTTTGAGCTTTGTTGCACTGATTTGCTTTTACCTGCTTTACCTTTGGGTGCTGAGAGACCTTAT--CTTAGTTCTGAAGGCTCGACAAGGCAGATCCACGGAGGAGCTGATATTTGGAGGACA-AGCTGTGGATAG--GAGCAACCCTATCCCT-----AA-TC-TACCAGC--ACCA-C-CAAGTC---AGGG--------CAATCCC--GGG-------CCATTT-GTT-CC-AGGCACGGGATAAGCATTCAGC---CATG--TCC-A-CGTCC-------A---AGAGGAAGCGGGGAGATGATTCG--AATTGGAGTAAG--CGGGTG----ACTAAGAAGAA-G-CC----------CTCTTCAGCT-GGGCTGAAGCGGGCTGGAAGCAAG-GCCGATAGGCCATCCCTGCAAATCCAGACACTCCAGCATGCTGGGACCACCATGATAACTGTCCCATCCGGAGGAGTATGTGACCTCATCAACACCTATGCCCGAGGATCGGACGAGGGCAACCGCCACACCAGCGAGACTCTCACGTACAAGATCGCCA-TCGACTACCACTTCG-TTGCCGACGCGGCAGCCTGCCGCTACTCCAACACCGGAACCGGTGTAATGTGGCTGGTGTATGACACCACTCC-CGGCGGACAAGCTCC-GACCCCGCAAACTATATTTGCCTACCCTGACACGCTAAAAGCGTGGCCGGCCACATGG-AAGGTGAGCCGGG-AGCTGTGTCATCGCTTCGTGGTGAAACGGCGATGGTTGTTCAACATGGAGACCGACGGGCGGATTGGTTCGGACATTCCTCCCTCGAATGCAA-GTTGGAAGCCTTGCAAGCGCAACATCTACTTCCACAAGTTCACGAGCGGGTTGGGAGTGAGAACGCAGTGGAAGAATGTAACGGACGGAGGAGT-TGGTGCCATCCAGAGAGGA-GCGTTGTACATGGTCATTGCCCCCGGCAATGGTCTTACATTTACTGCCCATGGGCAGACCCG-TCTGTACTTTAAGAGTGTTGGCAACCAGTAA--------------TG-AATAAAAACTCCTG-TT-TTATT----------ATA--T-CTG--ATGAAT--GCTGAAAGC-TTAC---ATTA-ATATGTC-----GTGCGATGGC-AC-G---AA-AAAACA-C-ACG---CAA-TCAATACAGGGGGGT---AGTAG--GCGGGCGGC-TAAG--GG--TGGTGCTCGGCGG-GCAAAAC---ATCGAAA-AAT---CAA--GAT-CTATCTGAA-T-GTA-------CTGCCTC---CGT---------AG-GAGG------CAGC--TCA---GGGGGA----GAATACCACTTCTCCCCCGGCGACATAATGTAAATGACGCAGTTTGCCTCGAAATACTCCAGCTGCCCTGGAGTCATTTCCTTCATCCAATCTTCATCCGAGTTGGCGAGGATTATTGTAGGCTTAGACTTCTTCTGCACCTTCTTCTTCTTACCATACTTGGGGTTTACAATGAAATCCCTTTGACAGCCAACTAACTGTTTCCAACAAGGACAGAATTTAAAGGGGATATCATCTACGATGTTGTAGATTGCGT-CTTCGTTATATGAAGACCAATCAACATTATTTTGCCAGTAATTATGAACCCCTAGGCTTCTGGCCCAAGTAGATTTTCCTGTTCTTGTTGGGCCGACGATGTAGAGGCTCTGCTTTCTTGATCTTT-CATCTGATGACTG-GATACA--GAATCCATCCATTGGAGGTCAGAAATTGCATCCTCGAGGGTATAACAGGTAGG-TTGAAGGAGCATGTAAGCTTCGGGACTGACCTGGAAGATGTTAGGCTGGAGCCAATCATTGATTGACTCATTACAAAGTAAATCAGGTGAGGATTGCG-GATGAGGATTGGTGAACTCTTCCTGAATCTCAGGAAAAAGCTTATTTGCAGAGTATTCGAAATACTGCAATTTTGTGGCCCAATCATAGGGAAACTCTTTCTGGATCATGGAGAGGTACTCTTCCTTGGAAGTAGAGTGTGAAATAATGTCTCGCATTATTTCATCTTTTGAAGGTTTTTTTTCC-TT-AA-CTTC----TGAATCAGAT---TTTCCTAGGAAGGGGGACTTCCTAGGAATGAAAGTACCTCTCTCAAACATAGCCAGAGGTTCCTTGAGAATGTAATCCCTCACCCTGTTTACTGACTTGGCACTCTGAATGTTTGGGTGAAACCCATTAATATCAAAGAACCTTGAGTCGGATATCCTTACCGGCTTCTCTGTCTGAAGCAATGCATGTAAATGCAAACTTCCATCTTTATGTGCCTCGCGGGCACATAGAATATATTTGGGAATCCAACGAACAACGAGCTCCCATATCATCTGACAGGCGATTTCAGGATTTTCTGGACACTTTGGATAGGTTAGGAACGTATTAGCGTTCCTGTGTGAGAA-----CTGACG-------GTTGGA--T-----------------------GAG-GA------GGAGGC---CATATCCGACGACGGAGGC-TG--AGGCTGATGGA----TGGCAGA-ATGGGAG--CTC--TCA--A-CTCT------A-TA---CCA-------ACCG-GT----GC-GCCTTCG-AA--AT---CCGC-CG-C-CC--CCTC----------TCTTATAG----TGGTTGT-GAA-TGGGCCGGA---CCGG-GCC-------GG-----CCCAGCAG---GAAAAGAAGG-CGCGT-AC---
>A1 Ug-Hoi-165
TAATATTACCGCGC-CTTCTTTTCCT-GCGAGGG-CCC-GGT------AGGGCCC-GAGCG-------ATTTGATGTAAAGCT--TGGTCCTG-CTTTGTAT-GA-----TTTATCTAAAGCAGCCC--AATC----TAAAGAA-ACCGG-TCC-CGG-GCA-CTATAAATT-GCCTAACA-AGTGCGAT-TCATTC---ATGGA----------------------------TCCACAG-AA-CGCC--CTG----------------TATTATCA------GCCGC-GGG-TACCCACAGCAGCTCCGGC---ATCCGCAGGAGTGCCGTGGAGTCGCGTAGGCGAGGTAGCTATTTTGAGCTTTGTTGCACTGATTTGCTTTTACCTGCTTTACCTTTGGGTGCTGAGAGACCTTAT--CTTAGTTCTGAAGGCTCGACAAGGCAGATCCACGGAGGAGCTGATATTTGGAGGACA-AGCTGTGGATAG--GAGCAACCCTATCCCT-----AA-TC-TACCAGC--ACCA-C-CAAGTC---AGGG--------CAATCCC--GGG-------CCATTT-GTT-CC-AGGCACGGGATAAGCATTCAGC---CATG--TCC-A-CGTCC-------A---AGAGGAAGCGGGGAGATGATTCG--AATTGGAGTAAG--CGGGTG----ACTAAGAAGAA-G-CC----------CTCTTCAGCT-GGGCTGAAGCGGGCTGGAAGCAAG-GCCGATAGGCCATCCCTGCAAATCCAGACACTCCAGCATGCTGGGACCACCATGATAACTGTCCCATCCGGAGGAGTATGTGACCTCATCAACACCTATGCCCGAGGATCGGACGAGGGCAACCGCCACACCAGCGAGACTCTCACGTACAAGATCGCCA-TCGACTACCACTTCG-TTGCCGACGCGGCAGCCTGCCGCTACTCCAACACCGGAACCGGTGTAATGTGGCTGGTGTATGACACCACTCC-CGGCGGACAAGCTCC-GACCCCGCAAACTATATTTGCCTACCCTGACACGCTAAAAGCGTGGCCGGCCACATGG-AAGGTGAGCCGGG-AGCTGTGTCATCGCTTCGTGGTGAAACGGCGATGGTTGTTCAACATGGAGACCGACGGGCGGATTGGTTCGGACATTCCTCCCTCGAATGCAA-GTTGGAAGCCTTGCAAGCGCAACATCTACTTCCACAAGTTCACGAGCGGGTTGGGAGTGAGAACGCAGTGGAAGAATGTAACGGACGGAGGAGT-TGGTGCCATCCAGAGAGGA-GCGTTGTACATGGTCATTGCCCCCGGCAATGGTCTTACATTTACTGCCCATGGGCAGACCCG-TCTGTACTTTAAGAGTGTTGGCAACCAGTAA--------------TG-AATAAAAACTCCCG-TT-TTATT----------ATA--T-CTG--ATGAAT--GCTGAAAGC-TTAC---ATTA-ATATGTC-----GTGCGATGGC-AC-G---AA-AAAACA-C-ACG---CAA-TCAATACAGGGGGGT---AGTAG--GCGGGCGGC-TAAG--GG--TGGTGCTCGGCGG-GCAAAAC---ATCGAAA-AAT---CAA--GAT-CTATCTGAA-T-GTA-------CTGCCTC---CGT---------AG-GAGG------CAGC--TCA---GGGGGA----GAATACCACTTCTCCCCCGGCGACATAATGTAAATGACGCAATTTGCCTCGAAATACTCCAGCTGCCCTGGAGTCATTTCCTTCATCCAATCTTCATCCGAGTTGGCGAGGATTATTGTAGGCTTAGACTTCTTCTGCACCTTCTTCTTCTTACCATACTTGGGGTTTACAATGAAATCCCTCTGACAGCCAACTAACTGTTTCCAACAAGGACAGAATTTAAACGGGATATCATCTACGATGTTGTAGATTGCGT-CTTCGTTATATGAAGACCAATCAACATTATTTTGCCAGTAATTATGAACCCCTAGGCTTCTGGCCCAAGTAGATTTTCCTGTTCTTGTTGGGCCGACGATGTAGAGGCTCTGCTTTCTTGATCTTT-CATCTGATGACTG-GATACA--GAATCCATCCATTGGAGGTCAGAAATTGCATCCTCGATGGTATAACAGGTAGG-TTGAAGGAGCATGTAAGCTTCGGGACTGACCTGGAAGATGTTAGGCTGGAGCCAATCATTGATTGACTCATTACAAAGTAAATCAGGTGAGGATTGCG-GATGAGGATTGGTGAACTCTTCCTGAATCTCAGGAAATAGCTTATTTGCAGAGTATTCGAAATACTGCAATTTTGTGGCCCAATCATAGGGAAACTCTTTCTGGATCATGGAGAGGTACTCTTCCTTGGAAGTAGAGTGTGAAATAATGTCTCGCATTATTTCATCTTTGGAAGGTTTTTTTTCC-TT-AA-CTCC----TGAATCAGAT---TTTCCTAGGAAGGGGGACTTCCTAGGAATGAAAGTACCTCTCTCAAACATAGCCAGAGGTTCCTTGAGAATGTAATCCCTCACCCTGTTTACTGACTTGGCACTCTGAATGTTTGGGTGAAACCCATTAATATCAAAGAACCTTGAGTCGGATATCCTTACCGGCTTCTCTGTCTGAAGCAATGCATGTAAATGCAAACTTCCATCTTTATGTGCCTCTCGGGCACATAGAATATATTTGGGAATCCAACGAACAACGAGCTCCCATATCATCTGACAGGCGATTTCAGGATTTTCTGGACACTTTGGATAGGTTAGGAACGTATTAGCGTTCCTGTGTGAGAA-----CTGACG-------GTTGGA--T-----------------------GAG-GA------GGAGGC---CATATCCGACGACGGAGGA-TG--AGGCTGTGGGA----TGGCAGA-ATGGGAG--CTC--TCA--A-CTCT------A-TA---CCA-------ACCG-GT----GC-GCCTTCG-AA--AT---CCGC-CG-C-CC--CCTC----------TCTTATAG----TGGTTGT-GAA-TGGGCCGGA---CCGG-GCC-------GG-----CCCAGCAG---GAAAAGAAGG-CGCGC-AC---
>A1 Ug-Hoi-167
TAATATTACCGCGC-CTTCTTTTCCT-GCGAGGG-CCC-GGT------AGGGCCC-GAGCG-------ATTTGATGTAAAGCT--TGGTCCTG-CTTTGTAT-GA-----TTTATCTAAAGCAGCCC--AATC----TAAAGAA-ACCGG-TCC-CGG-GCA-CTATAAATT-GCCTAACA-AGTGCGAT-TCATTC---ATGGA----------------------------TCCACAG-AA-CGCC--CTG----------------TATTATCA------GCCGC-GGG-TACCCACAGCAGCTCCGGC---ATCCGCAGGAGTGCCGTGGAGTCGCGTAGGCGAGGTAGCTATTTTGAGCTTTGTTGCACTGATTTGCTTTTACCTGCTTTACCTTTGGGTGCTGAGAGACCTTAT--CTTAGTTCTGAAGGCTCGACAAGGCAGATCCACGGAGGAGCTGATATTTGGAGGACA-AGCTGTGGATAG--GAGCAACCCTATCCCT-----AA-TC-TACCAGC--ACCA-C-CAAGTC---AGGG--------CAATCCC--GGG-------CCATTT-GTT-CC-AGGCACGGGATAAGCATTCAGC---CATG--TCC-A-CGTCC-------A---AGAGGAAGCGGGGAGATGATTCG--AATTGGAGTAAG--CGGGTG----ACTAAGAAGAA-G-CC----------CTCTTCAGCT-GGGCTGAAGCGGGCTGGAAGCAAG-GCCGATAGGCCATCCCTGCAAATCCAGACACTCCAGCATGCTGGGACCACCATGATAACTGTCCCATCCGGAGGAGTATGTGACCTCATCAACACCTATGCCCGCGGATCGGACGAGGGCAACCGCCACACCAGCGAGACTCTCACGTACAAGATCGCCA-TCGACTACCACTTCG-TTGCCGACGCGGCAGCCTGCCGCTACTCCAACACCGGAACCGGTGTAATGTGGCTGGTGTATGACACCACTCC-CGGCGGACAAGCTCC-GACCCCGCAAACTATATTTGCCTACCCTGACACGCTAAAAGCGTGGCCGGCCACATGG-AAGGTGAGCCGGG-AGCTGTGTCATCGCTTCGTGGTGAAACGGCGATGGTTGTTCAACATGGAGACCGACGGACGGATTGGTTCGGACATTCCTCCCTCGAATGCAA-GTTGGAAGCCTTGCAAGCGCAACATCTACTTCCACAAGTTCACGAGCGGGTTGGGAGTGAGAACGCAGTGGAAGAATGTAACGGACGGAGGAGT-TGGTGCCATCCAGAGAGGA-GCTTTGTACATGGTCATTGCCCCCGGCAATGGTCTTACATTTACTGCCCATGGGCAGACCCG-TCTGTACTTTAAGAGTGTTGGCAACCAGTAA--------------TG-AATAAAAACTCCCG-TT-TTATT----------ATA--T-CTG--ATGAAT--GCTGAAAGC-TTAC---ATTA-ATATGTC-----GTGCGATGGC-AC-G---AA-AAAACA-C-ACG---CAA-TCAATACAGGGGGGT---AGTAG--GCGGGCGGC-TAAG--GG--TGGTGCTCGGCGG-GCAAAAC---ATCGAAA-AAT---CAA--GAT-CTATCTGAA-T-GTA-------CTGCCTC---CGT---------AG-GAGG------CAGC--TCA---GGGGGA----GAATACCACTTCTCCCCCGGCGACATAATGTAAATGACGCAGTTTGCCTCGAAATACTCCAGCTGCCCTGGAGTCATTTCCTTCATCCAATCTTCATCCGAGTTGGCGAGGATTATTGTAGGCTTAGACTTCTTCTGCACCTTCTTCTTCTTACCATACTTGGGGTTTACAATGAAATCCCTCTGACAGCCAACTAACTGTTTCCAACAAGGACAAAATTTAAACGGGATATCATCTACGATGTTGTAGATTGCGT-CTTCGTTATATGAAGACCAATCAACATTATTTTGCCAGTAATTATGAACCCCTAGGCTTCTGGCCCAAGTAGATTTTCCTGTTCTTGTTGGGCCGACGATGTAGAGGCTCTGCTTTCTTGATCTTT-CATCTGATGACTG-GATACA--GAATCCATCCATTGGAGGTCAGAAATTGCATCCTCGATGGTATAACAGGTAGG-TTGAAGGAGCATGTAAGCTTCGGGACTGACCTGGAAGATGTTAGGCTGGAGCCAATCATTGATTGACTCATTACAAAGCAAATCAGGTGAGGATTGCG-GATGAGGATTGGTGAACTCTTCCTGAATCTCAGGAAAAAGTTTATTTGCAGAGTATTCGAAATACTGCAATTTTGTGGCCCAATCATAGGGAAACTCTTTCTGGATCATGGAGAGGTACTCTTCCTTGGAAGTAGAGTGTGAAATAATGTCTCGCATTATTTCATCTTTGGAAGGTTTTTTTTCC-TT-AA-CTTC----TGAATCAGAT---TTTCCTAGGAAGGGGGACTTCCTAGGAATGAAAGTACCTCTCTCAAACATAGCCAGAGGTTCCTTGAGAATGTAATCCCTCACCCTGTTTACTGACTTGGCACTCTGAATGTTTGGGTGAAACCCATTAATATCAAAGAACCTTGAGTCGGATATCCTTACCGGCTTCTCTGTCTGAAGCAATGCATGTAAATGCAAACTTCCATCTTTATGTGCCTCGCGGGCACATAGAATATATTTGGGAATCCAACGAACAACGAGCTCCCATATCATCTGACAGGCGATTTCAGGATTTTCTGGACACTTTGGATAGGTTAGGAACGTATTAGCGTTCCTGTGTGAGAA-----CTGACG-------GTTGGA--T-----------------------GAG-GA------GGAGGC---CATATCCGACGACGGAGGA-TG--AGGCTGTGGGA----TGGCAGA-ATGGGAG--CTC--TCA--A-CTCT------A-TA---CCA-------ACCG-GT----GC-GCCTTCG-AA--AT---CCGC-CG-C-CC--CCTC----------TCTTATAG----TGGTTGT-GAA-TGGGCCGGA---CCGG-GCC-------GG-----CCCAGCAG---GAAAAGAAGG-CGCGC-AC---
>A1 Ug-Hoi-170
TAATATTACCGCGC-CTTCTTTTCCT-GCGAGGG-CCC-GGT------AGGGCCC-GAGCG-------ATTTGATGTAAAGCT--TGGTCCTG-CTTTGTAT-GA-----TTTATCTAAAGCAGCCC--AATC----TAAAGAA-ACCGG-TCC-CGG-GCA-CTATAAATT-GCCTAACA-AGTGCGAT-TCATTC---ATGGA----------------------------TCCACAG-AA-CGCC--CTG----------------TATTATCA------GCCGC-GGG-TACCCACAGCAGCTCCGGC---ATCCGCAGGAGTGCCGTGGAGTCGCGTAGGCGAGGTAGCTATTTTGAGCTTTGTTGCACTGATTTGCTTTTACCTGCTTTACCTTTGGGTGCTGAGAGACCTTAT--CTTAGTTCTGAAGGCTCGACAAGGCAGATCCACGGAGGAGCTGATATTTGGAGGACA-AGCTGTGGATAG--GAGCAACCCTATCCCT-----AA-TC-TACCAGC--ACCA-C-CAAGTC---AGGG--------CAATCCC--GGG-------CCATTT-GTT-CC-AGGCACGGGATAAGCATTGAGC---CATG--TCC-A-CGTCC-------A---AGAGGAAGCGGGGAGATGATTCG--AATTGGAGTAAG--CGGGTG----ACTAAGAAGAA-G-CC----------CTCTTCAGCT-GGGCTGAAGCGGGCTGGAAGCAAG-GCCGATAGGCCATCCCTGCAAATCCAGACACTCCAGCATGCTGGGACCACCATGATAACTGTCCCATCCGGAGGAGTATGTGACCTCATCAACACCTACGCCCGAGGATCGGACGAGGGCAACCGCCACACCAGCGAGACTCTCACGTACAAGATCGCCA-TCGACTACCACTTCG-TTGCCGACGCGGCAGCCTGCCGCTACTCCAACACCGGAACCGGTGTAATGTGGCTGGTGTATGACACCACTCC-CGGCGGACAAGCTCC-GACCCCGCAAACTATATTTGCCTACCCTGACACGCTAAAAGCGTGGCCGGCCACATGG-AAGGTGAGCCGGG-AGCTGTGTCATCGCTTCGTGGTGAAACGGCGATGGTTGTTCAACATGGAGACCGACGGGCGGATTGGTTCGGACATTCCTCCCTCGAATGCAA-GTTGGAAGCCTTGCAAGCGCAACATCTACTTCCACAAGTTCACGAGCGGGTTGGGAGTGAGAACGCAGTGGAAGAATGTAACGGACGGAGGAGT-TGGTGCCATCCAGAGAGGA-GCGTTGTACATGGTCATTGCCCCTGGCAATGGTCTTACATTTACTGCCCATGGGCAGACCCG-TCTGTACTTTAAGAGTGTTGGCAACCAGTAA--------------TG-AATAAAAACTCCCG-TT-TTATT----------ATA--T-CTG--ATGAAT--GCTGAAAGC-TTAC---ATTA-ATATGTC-----GTGCGATGGC-AC-G---AA-AAAACA-C-ACG---CAA-TCAATACAGGGGGGT---AGTAG--GCGGGCGGC-TAAG--GG--TGGTGCTCGGCGG-GCAAAAC---ATCGAAA-AAT---CAA--GAT-CTATCTGAA-T-GTA-------CTGCCTC---CGT---------AG-GAGG------CAGC--TCA---GGGGGA----GAATACCACTTCTCCCCCGGCGACATAATGTAAATGACGCAGTTTGCCTCGAAATACTCCAGCTGCCCTGGAGTCATTTCCTTCATCCAATCTTCATCCGAGTTGGCGAGGATTATTGTAGGCTTAGACTTCTTCTGCACCTTCTTCTTCTTACCATACTTTGGGTTTACAATGAAATCCCTCTGACAGCCAACTAACTGTTTCCAACAAGGACAGAATTTAAACGGGATATCATCTACGATGTTGTAAATTGCGT-CTTCATTATATGAAGACCAATCAACATTATTTTGCCAGTAATTATGAACCCCTAGGCTTCTGGCCCAAGTAGATTTTCCTGTTCTTGTTGGACCGACGATGTAGAGGCTCTGCTTTCTTGATCTTT-CATCTGATGACTG-GATACA--GAATCCATCCATTGGAGGTCAGAAATTGCATCCTCGAGGGTATAACAGGTAGG-TTGAAGGAGCATGTAAGCTTCGGGACTGACCTGGAAGATGTTAGGCTGGAGCCAATCATTGATTGACTCATTACAAAGTAAATCAGGTGAGGATTGCG-GATGAGGATTGGTGAACTCTTCCTGAATCTCAGGAAAAAGCTTATTTGCAGAGTATTCGAAATACTGCAATTTTGTGGCCCAATCATAGGGAAACTCTTTCTGGATCATGGAGAGGTACTCTTCCTTGGAAGTAGAGTGTGAAATAATGTCTCGCATTATTTCATCTTTGGAAGGTTTTTTTTCC-TT-AA-CTTC----TGAATCAGAT---TTTCCTAGGAAGGGGGACTTCCTAGGAATGAAAGTACCTCTCTCAAACATAGCCAGAGGTTCCTTGAGAATGTAATCCCTCACCCTGTTTACTGACTTGGCACTCTGAATGTTTGGGTGAAACCCATTAATATCAAAGAACCTTGAGTCGGATATCCTTACCGGCTTCTCTGTCTGAAGCAATGCATGTAAATGCAAACTTCCATCTTTATGTGCCTCGCGGGCACATAGAATATATTTGGGAATCCAACGAACAACGAGCTCCCATATCATCTGACAGGCGATCTCAGGATTTTCTGGACACTTTGGATAGGTTAGGAACGTATTAGCGTTCCTGTGTGAGAA-----CTGACG-------GTTGGA--T-----------------------GAG-GA------GGAGGC---CATATCCGACGACGGAGGA-TG--AGGCTGTGGGA----TGGCAGA-ATGGGAG--CTC--TCA--A-CTCT------A-TA---CCA-------ACCG-GT----GC-GCCTTCG-AA--AT---CCGC-CG-C-CC--CCTC----------TCTTATAG----TGGTTGT-GAA-TGGGCCGGA---CCGG-GCC-------GG-----CCCAGCAG---GAAAAGAAGG-CGCGC-AC---
>A1 Ug-Iga-224
TAATATTACCGCGC-CTTCTTTTCCT-GCGAGGG-CCC-GGT------AGGGCCC-GAGCG-------ATTTGATGTAAAGCT--TGGTCCTG-CTTTGTAT-GA-----TTTATCTAAAGCAGCCC--AATC----TAAAGAA-ACCGG-TCC-CGG-GCA-CTATAAATT-GCCTAACA-AGTGCGAT-TCATTC---ATGGA----------------------------TCCACAG-AA-CGCT--CTG----------------TATTATCA------GCCGC-GGG-TACCCACAGCAGCTCCGGC---ATCCGCAGGAGTGCCGTGGAGTCGCGTAGGCGAGGTAGCTATTTTGAGCTTTGTTGCACTGATTTGCTTTTACCTGCTTTACCTTTGGGTGCTGAGAGACCTTAT--CTTAGTTCTGAAGGCTCGACAAGGCAGATCCACGGAGGAGCTGATATTTGGAGGACA-AGCTGTGGATAG--GAGCAACCCTATCCCT-----AA-TC-TACCAGC--ACCA-C-CAAGTC---AGGG--------CAATCCC--GGG-------CCATTT-GTT-CC-AGGCACGGGATAAGCATTCAGC---CATG--TCC-A-CGTCC-------A---AGAGGAAGCGGGGAGATGATTCG--AATTGGAGTAAG--CGGGTG----ACTAAGAAGAA-G-CC----------CTCTTCAGCT-GGGCTGAAGCGGGCTGGAAGCAAG-GCCGATAGGCCATCCCTGCAAATCCAGACACTCCAGCATGCTGGGACCACCATGATAACTGTCCCATCCGGAGGAGTATGTGACCTCATCAACAGCTATGCCCGAGGATCGGACGAGGGCAACCGCCACACCAGCGAGACTCTCACGTACAAGATCGCCA-TCGACTACCACTTCG-TTGCCGACGCGGCAGCCTGCCGCTACTCCAACACCGGAACCGGTGTAATGTGGCTGGTGTATGACACCACTCC-CGGCGGACAAGCTCC-GACCCCGCAAACTATATTTGCCTACCCTGACACGCTAAAAGCGTGGCCGGCCACATGG-AAGGTGAGCCGGG-AGCTGTGTCATCGCTTCGTGGTGAAACGGCGATGGTTGTTCAACATGGAGACCGACGGGCGGATTGGTTCGGACATTCCTCCCTCGAATGCAA-GTTGGAAGCCTTGCAAGCGCAACATCTACTTCCACAAGTTCACGAGCGGGTTGGGAGTGAGAACGCAGTGGAAGAATGTAACGGACGGAGGAGT-TGGTGCCATCCAGAGAGGA-GCGTTGTACATGGTCATTGCCCCCGGCAATGGTCTTACATTTACTGCCCATGGGCAGACCCG-TCTGTACTTTAAGAGTGTTGGCAACCAGTAA--------------TG-AATAAAAACTCCCG-TT-TTATT----------ATA--T-CTG--ATGAAT--GCTGAAAGC-TTAC---ATTA-ATATGTC-----GTGCGATGGC-AC-G---AA-AAAACA-C-ACG---CAA-TCAATACAGGGGGGT---AGTAG--GCGGGCGGC-TAAG--GG--TGGTGCTCGGCGG-GCAGAAC---ATCGAAA-AAT---CAA--GAT-CTATCTGAA-T-GTA-------CTGCCTC---CGT---------AG-GAGG------CAGC--TCA---GGGGGA----GAATACCACTTCTCCCCCGGCGACATAATGTAAATGACGCAATTTGCCTCGAAATACTCCAGCTGCCCTGGAGTCATTTCCTTCATCCAATCCTCATCCGAGTTGGCGAGGATTATTGTAGGCTTAGACTTCTTCTGCACCTTCTTCTTCTTACCATACTTGGGGTTTACAATGAAATCCCTCTGACAGCCAACTAACTGTTTCCAACAAGGACAGAATTTAAACGGAATATCATCTACGATGTTGTAGATTGCGT-CTTCGTTGTATGAAGACCAATCAACATTATTTTGCCAGTAATTATGAACCCCTAGGCTTCTGGCCCAAGTAGATTTTCCGGTTCTTGTTGGCCCGACGATGTAGAGGCTCTGCTTTCTTGATCTTT-CATCTGATGACTG-GATACA--GAATCCATCCATTGGAGGTCAGAAATTGCATCCTCGAGGGTATAACAGGTAGG-TTGAAGGAGCATGTAAGCTTCGGGACTGACCTGGAAGATGTTAGGCTGGAGCCAATCATTGATTGACTCATTACAAAGTAAATCAGGTGAGGATTGTG-GATGAGGATTGGTGAACTCTTCCTGAATCTCAGGAAAAAGCTTATTTGCAGAGTATTCGAAATACTGCAATTTTGTGGCCCAATCATAGGGAAACTCTTTCTGGATCATGGAGAGGTACTCTTCCTTGGAAGTAGAGTGTGAAATAATGTCTCGCATTATTTCATCTTTGGAAGGTTTTTTTTCC-TT-AA-CTTC----TGAATCAGAT---TTTCCTAGGAAGGGGGACTTCCTAGGAATGAAAGTACCTCTCTCAAACATAGCCAGAGGTTCCTTGAGAATGTAATCCCTCACCCTGTTTACTGACTTGGCACTCTGAATGTTTGGGTGAAACCCATTAATATCAAAGAACCTTGAGTCGGATATCCTTACCGGCTTCTCTGTCTGAAGCAATGCATGTAAATGCAAACTTCCATCTTTATGTGCCTCCCGGGCACATAGAATATATTTGGGAATCCAACGAACAACGAGCTCCCATATCATCTGACAGGCGATTTCAGGATTTTCTGGACACTTTGGATAGGTTAGGAACGTATTAGCGTTCCTGTGTGAGAA-----CTGACG-------GTTGGA--T-----------------------GAG-GA------GGAGGC---CATATCCGACGACGGAGGA-TG--ATGCTGAGGGA----TGGCAGA-ATGGGAG--CTC--TCA--A-CTCT------A-TA---CCA-------ACCG-GT----GC-GCCTTCG-AA--AT---CCGC-CG-C-CC--CCTC----------TCTTATAG----TGGTTGT-GAA-TGGGCCGGA---CCGG-GCC-------GG-----CCCAGCAG---GAAAAGAAGG-CGCGC-AC---
>A1 Ug-Iga-243
TAATATTACCGCGC-CTTCTTTTCCT-GCGAGGG-CCC-GGT------AGGGCCC-GAGCG-------ATTTGATGTAAAGCT--TGGTCCTG-CTTTGTAT-GA-----TTTATCTAAAGCAGCCC--AATC----TAAAGAA-ACCGG-TCC-CGG-GCA-CTATAAATT-GCCTAACA-AGTGCGAT-TCATTC---ATGGA----------------------------TCCACAG-AA-CGCC--CTG----------------TATTATCA------GCCGC-GGG-TACCCACAGCAGCTCCGGC---ATCCGCAGGAGTGCCGTGGAGTCGCGTAGGCGAGGTAGCTATTTTGAGCTTTGTTGCACTGATTTGCTTTTACCTGCTTTACCTTTGGGTGCTGAGAGACCTTAT--CTTAGTTCTGAAGGCTCGACAAGGCAGATCCACGGAGGAGCTGATATTTGGAGGACA-AGCTGTGGATAG--GAGCAATCCTATCCCT-----AA-TC-TACCAGC--ACCA-C-CAAGTC---AGGG--------CAATCCC--GGG-------CCATTT-GTT-CC-AGGCACGGGATAAGCATTCAGC---CATG--TCC-A-CGTCC-------A---AGAGGAAGCGGGGAGATGATTCG--AATTGGAGTAAG--CGGGTG----ACTAAGAAGAA-G-CC----------CTCTTCAGCT-GGGCTGAAGCGGGCTGGAAGCAAG-GCCGATAGGCCATCCCTCCAAATCCAGACACTCCAGCATGCTGGGACCACCATGATAACTGTCCCATCAGGAGGAGTATGTGACCTCATCAACACCTATGCCCGAGGATCGGACGAGGGCAACCGCCACACCAGCGAGACTCTCACGTACAAGATCGCCA-TCGACTACCACTTCG-TTGCCGACGCGGCAGCCTGCCGCTACTCCAACACCGGAACCGGTGTAATGTGGCTGGTGTATGACACCACTCC-CGGCGGACAAGCTCC-GACCCCGCAAACTATATTTGCCTACCCTGACACGCTAAAAGCGTGGCCGGCCACATGG-AAGGTGAGCCGGG-AGCTGTGTCATCGCTTCGTGGTGAAACGGCGATGGTTGTTCAACATGGAGACCGACGGGCGGATTGGTTCGGACATTCCTCCCTCTAATGCAA-GTTGGAAGCCTTGCAAGCGCAACATCTACTTCCACAAGTTCACGAGCGGGTTGGGAGTGAGAACGCAGTGGAAGAATGTAACGGACGGAGGAGT-TGGTGCCATCCAGAGAGGA-GCGTTGTACATGGTCATTGCCCCCGGCAATGGTCTTACATTTACTGCCCATGGGCAGACCCG-TCTGTACTTTAAGAGTGTTGGCAACCAGTAA--------------TG-AATAAAAACTCCCG-TT-TTATT----------ATA--T-CTG--ATGAAT--GCTGAAAGC-TTAC---ATTA-ATATGTC-----GTGCGATGGC-AC-G---AA-AAAACA-C-ACG---CAA-TCAATACAGGGGGGT---AGTAG--GCGGGCGGC-TAAG--GG--TGGTGCTCGGCGG-GCAAAAC---ATCGAAA-AAT---CAA--GAT-CTATCTGAA-T-GTA-------CTGCCTC---CGT---------AG-GAGG------CAGC--TCA---GGGGGA----GAATACCACTTCTCCCCCGGCGACATAATGTAAATGACGCAGTTTGCCTCGAAATACTCCAGCTGCCCTGGAGTCATTTCCTTCATCCAATCTTCATCCGAGTTGGCGAGGATTATTGTAGGCTTAGACTTCTTCTGCACCTTCTTCTTCTTACCATACTTGGGGTTTACAATGAAATCCCTCTGACAGCCAACTAACTGTTTCCAACAAGGACAGAATTTAAACGGGATATCATCTACGATGTTGTAGATTGCGT-CTTCGTTATATGAAGACCAATCAACATTATTTTGCCAGTAATTATGAACCCCTAGGCTTCTGGCCCAAGTAGATTTTCCTGTTCTTGTTGGGCCGACGATGTAGAGGCTCTGCTTTCTTGATCTTT-CATCTGATGACTG-GATACA--GAATCCATCCATTGGAGGTCAGAAATTGCATCCTCGAGGGTATAACAGGTAGG-TTGAAGGAGCATGTAAGCTTCGGGACTGACCTGGAAGATGTTAGGCTGGAGCCAATCATTGATTGACTCATTACAAAGTAAATCAGGTGAGGATTGCG-GATGAGGATTGGTGAACTCTTCCTGAATCTCAGGAAAAAGCTTATTTGCAGAGTATTCGAAATACTGCAATTTTGTGGCCCAATCATAGGGAAACTCTTTCTGGATCATGGAGAGGTACTCTTCCTTGGAAGTAGAGTGTGAAATAATGTCTCGCATTATTTCATCTTTTGAAGGTTTTTTTTCC-TT-AA-CTTC----TGAATCAGAT---TTTCCTAGGAAGGGGGACTTCCTAGGAATGAAAGTACCTCTCTCAAACATAGCCAGAGGTTCCTTGAGAATGTAATCCCTCACCCTGTTTACTGACTTGGCACTCTGAATGTTTGGGTGAAACCCATTAATATCAAAGAACCTTGAGTCGGATATCCTTACCGGCTTCTCTGTCTGAAGCAATGCATGTAAATGCAAACTTCCATCTTTATGTGCCTCGCGGGCACATAGAATATATTTGGGAATCCAACGAACAACGAGCTCCCATATCATCTGACAGGCGATTTCAGGATTTTCTGGACACTTTGGATAGGTTAGGAACGTATTAGCGTTCCTGTGTGAGAA-----CTGACG-------GTTGGA--T-----------------------GAG-GA------GGAGGC---CATATCCGACGACGGAGGA-TG--AGGCTGTGGGA----TGGCAGA-ATGGGAG--CTC--TCA--A-CTCT------A-TA---CCA-------ACCG-GT----GC-GCCTTCG-AA--AT---CCGC-CG-C-CC--CCTC----------TCTTATAG----TGGTTGT-GAA-TGGGCCGGA---CCGG-GCC-------GG-----CCCAGCAG---GAAAAGAAGG-CGCGC-AC---
>A1 Ug-Iga-244
TAATATTACCGCGC-CTTCTTTTCCT-GCGAGGG-CCC-GGT------AGGGCCC-GAGCG-------ATTTGATGTAAAGCT--TGGTCCTG-CTTTGTAT-GA-----TTTATCTAAAGCAGCCC--AATC----TAAAGAA-ACCGG-TCC-CGG-GCA-ATATAAATT-GCCTAACA-AGTGCGAT-TCATTC---ATGGA----------------------------TCCACAG-AA-CGCC--CTG----------------TATTATCA------GCCGC-GGG-TACCCACAGCAGCTCCGGC---ATCCGCAGGAGTGCCGTGGAGTCGCGTAGGCGAGGTAGCTATTTTGAGCTTTGTTGCACTGATTTGCTTTTACCTGCTTTACCTTTGGGTGCTGAGAGACCTTAT--CTTAGTTCTGAAGGCTCGACAAGGCAGATCCACGGAGGAGCTGATATTTGGAGGACA-AGCTGTGGATAG--GAGCAACCCTATCCCT-----AA-TC-TACCAGC--ACCA-C-CAAGTC---AGGG--------CAATCCC--GGG-------CCATTT-GTT-CC-AGGCACGGGATAAGCATTCAGC---CATG--TCC-A-CGTCC-------A---AGAGGAAGCGGGGAGATGATTCG--AATTGGAGTAAG--CGGGTG----ACTAAGAAGAA-G-CC----------CTCTTCAGCT-GGGCTGAAGCGGGCTGGAAGCAAG-GCCGATAGGCCATCCCTGCAAATTCAGACACTCCAGCATGCTGGGACCACCATGATAACTGTCCCATCCGGAGGAGTATGTGACCTCATCAACACCTATGCCCGAGGATCGGACGAGGGCAACCGCCACACCAGCGAGACTCTCACGTACAAGATCGCCA-TCGACTACCACTTCG-TTGCCGACGCGGCAGCCTGCCGCTACTCCAACACCGGAACCGGTGTAATGTGGCTGGTGTATGACACCACTCC-CGGCGGACAAGCTCC-GACCCCGCAAACTATATTTGCCTACCCTGACACGCTAAAAGCGTGGCCGGCCACATGG-AAGGTGAGCCGGG-AGCTGTGTCATCGCTTCGTGGTGAAACGGCGATGGTTGTTCAACATGGAGACCGACGGGCGGATTGGTTCGGACATTCCTCCCTCGAATGCAA-GTTGGAAGCCTTGCAAGCGCAACATCTACTTCCACAAGTTCACGAGCGGGTTGGGAGTGAGAACGCAGTGGAAGAATGTAACGGACGGAGGAGT-TGGTGCCATCCAGAGAGGA-GCGTTGTACATGGTCATTGCCCCCGGCAATGGTCTTACATTTACTGCCCATGGGCAGACCCG-TCTGTACTTTAAGAGTGTTGGCAACCAGTAA--------------TG-AATAAAAACTCCCG-TT-TTATT----------ATA--T-CTG--ATGAAT--GCTGAAAGC-TTAC---ATTA-ATATGTC-----GTGCGATGGC-AC-G---AA-AAAACA-C-ACG---CAA-TCAATACAGGGGGGT---AGTAG--GCGGGCGGC-TAAG--GG--TGGTGCTCGGCGG-GCAAAAC---ATCGAAA-AAT---CAA--GAT-CTATCTGAA-T-GTA-------CTGCCTC---CGT---------AG-GAGG------CAGC--TCA---GGGGGA----GAATACCACTTCTCCCCCGGCGACATAATGTAAATGACGCAGTTTGCCTCGAAATACTCCAGCTGCCCTGGAGTCATTTCCTTCATCCAATCTTCATCCGAGTTGGCGAGGATTATTGTAGGCTTAGACTTCTTCTGCACCTTCTTCTTCTTACCATACTTGGGGTTTACAATGAAATCCCTCTGACAGCCAACTAACTGTTTCCAACAAGGACAGAATTTAAACGGGATATCATCTACGATGTTGTAGATTGCGT-CTTCGTTATATGAAGACCAATCAACATTATTTTGCCAGTAATTATGAACCCCTAGGCTTCTGGCCCAAGTAGATTTTCCTGTTCTTGTTGGACCGACGATGTAGAGGCTCTGCTTTCTTGATCTTT-CATCTGATGACTG-GATACA--GAATCCATCCATTGGAGGTCAGAAATTGCATCCTCGAGGGTATAACAGGTAGG-TTGAAGGAGCATGTAAGCTTCGGGACTGACCTGGAAGATGTTAGGCTGGAGCCAATCATTGATTGACTCATTACAAAGTAAATCAGGTGAGGATTGCG-GATGAGGATTGGTGAACTCTTCCTGAATCTCAGGAAAAAGCTTATTTGCAGAGTATTCGAAATACTGCAATTTTGTGGCCCAATCATAGGGAAACTCTTTCTGGATCATGGAGAGGTACTCTTCCTTGGAAGTAGAGTGTGAAATAATGTCTCGCATTATTTCATCTTTGGAAGGTTTTTTTTCC-TT-AA-CTTC----TGAATCAGAT---TTTCCTAGGAAGGGGGACTTCCTAGGAATGAAAGTGCCTCTCTCAAACATAGCCAGAGGTTCCTTGAGAATGTAATCCCTCACCCTGTTTACTGACTTGGCACTCTGAATGTTTGGGTGAAACCCATTAATATCAAAGAACCTTGAGTCGGATATCCTTACCGGTTTCTCTGTCTGCAGCAATGCATGTAAATGCAAACTTCCATCTTTATGTGCCTCGCGGGCACATAGAATATATTTGGGAATCCAACGAACAACGAGCTCCCATATCATCTGACAGGCGATTTCAGGATTTTCTGGACACTTTGGATAGGTTAGGAACGTATTAGCGTTCCTGTGTGAGAA-----CTGACG-------GTTGGA--T-----------------------GAG-GA------GGAGGC---CATATCCGACGACGGAGGA-TG--AGGCTGTGGGA----TGGCAGA-ATGGGAG--CTC--TCA--A-CTCT------A-TA---CCA-------ACCG-GT----GC-GCCTTCG-AA--AT---CCGC-CG-C-CC--CCTC----------TCTTATAG----TGGTTGT-GAA-TGGGCCGGA---CCGG-GCC-------GG-----CCCAGCAG---GAAAAGAAGG-CGCGC-AC---
>A1 Ug-Kas-63
TAATATTACCGCGC-CTTCTTTTCCT-GCGAGGG-CCC-GGT------AGGGCCC-GAGCG-------ATTTGATGTAAAGCT--TGGTCCTG-CTTTGTAT-GA-----TTTATCTAAAGCAGCCC--AATC----TAAAGAA-ACCGG-TCC-CGG-GCA-CTATAAATT-GCCTAACA-AGTGCGAT-TCATTC---ATGGA----------------------------TCCACAG-AA-CGCC--CTG----------------TATTATCA------GCCGC-GGG-TACCCACAGCAGCTCCGGC---ATCCGCAGGAGTGCCGTGGAGTCGCGTAGGCGAGGTAGCTATTTTGAGCTTTGTTGCACTGATTTGCTTTTACCTGCTTTACCTTTGGGTGCTGAGAGACCTTAT--CTTAGTTCTGAAGGCTCGACAAGGCAGATCCACGGAGGAGCTGATATTTGGAGGACA-AGCTGTGGATAG--GAGCAACCCTATCCCT-----AA-TC-TACCAGC--ACCA-C-CAAGTC---AGGG--------CAATCCC--GGG-------CCATTT-GTT-CC-AGGCACGGGATAAGCATTCAGC---CATG--TCC-A-CGTCC-------A---AGAGGAAGCGGGGAGATGATTCG--AATTGGAGTAAG--CGGGTG----ACTAAGAAGAA-G-CC----------CTCTTCAGCT-GGGCTGAAGCGGGCTGGAAGCAAG-GCCGATAGGCCATCCCTGCAAATCCAGACACTCCAGCATGCTGGGACCACCATGATAACTGTCCCATCCGGAGGAGTATGTGACCTCATCAACACCTATGCCCGAGGATCGGACGAGGGCAACCGCCACACCAGCGAGACTCTCACGTACAAGATCGCCA-TCGACTACCACTTCG-TTGCCGACGCGGCAGCCTGCCGCTACTCCAACACCGGAACCGGTGTAATGTGGCTGGTGTATGACACCACTCC-CGGCGGACAAGCTCC-GACCCCGCAAACTATATTTGCCTACCCTGACACGCTAAAAGCGTGGCCGGCCACATGG-AAGGTGAGCCGGG-AGCTGTGTCATCGCTTCGTGGTGAAACGGCGATGGTTGTTCAACATGGAGACCGACGGGCGGATTGGTTCGGACATTCCTCCCTCGAATGCAA-GTTGGAAGCCTTGCAAGCGCAACATCTACTTCCACAAGTTCACGAGCGGGTTGGGAGTGAGAACGCAGTGGAAGAATGTAACGGACGGAGGAGT-TGGTGCCATCCAGAGAGGA-GCGTTGTACATGGTCATTGCCCCCGGCAATGGTCTTACATTTACTGCCCATGGGCAGACCCG-TCTGTACTTTAAGAGTGTTGGCAACCAGTAA--------------TG-AATAAAAACTCCCG-TT-TTATT----------ATA--T-CTG--ATGAAT--GCTGAAAGC-TTAC---ATTA-ATATGTC-----GTGCGATGGC-AC-G---AA-AAAACA-C-ACG---CAA-TCAATACAGGGGGGT---AGTAG--GCGGGCGGC-TAAG--GG--TGGTGCTCGGCGG-GCAAAAC---ATCGAAA-AAT---CAA--GAT-CTATCTGAA-T-GTA-------CTGCCTC---CGT---------AG-GAGG------CAGC--TCA---GGGGGA----GAATACCACTTCTCCCCTGGCGACATAATGTAAATGACGCAGTTTGCCTCGAAATACTCCAGCTGCCCTGGAGTCATTTCCTTCATCCAATCTTCATCCGAGTTGGCGAGGATTATTGTAGGCTTAGACTTCTTCTGCACCTTCTTCTTCTTACCATACTTGGGGTTTACAATGAAATCCCTCTGACAGCCAACTAACTGTTTCCAACAAGGACAGAATTTAAACGGGATATCATCTACGATGTTGTAGATTGCGT-CTTCGTTATATGAAGACCAATCAACATTATTCTGCCAGTAATTATGAACCCCTAGGCTTCTGGCCCAAGTAGATTTTCCTGTTCTTGTTGGGCCGACGATGTAGAGGCTCTGCTTTCTTGATCTTT-CATCTGATGACTG-GATACA--GAATCCATCCATTGGAGGTCAGAAATTGCATCCTCGAGGGTATAACAGGTAGG-TTGAAGGAGCATGTAAGCTTCGGGACTGACCTGGAAGATGTTAGGCTGGAGCCAATCATTGATTGACTCATTACAAAGTAAATCAGGTGAGGATTGCG-GATGAGGATTGGTGAACTCTTCCTGAATCTCAGGAAAAAGCTTATTTGCAGAGTATTCGAAATACTGCAATTTTGTGGCCCAATCATAGGGAAACTCTTTCTGGATCATGGAGAGGTACTCTTCCTTGGAAGTAGAGTGTGAAATAATGTCTCGCATTATTTCATCTTTGGAAGGTTTTTTTTCC-TT-AA-CTTC----TGAATCAGAT---TTTCCTAGGAAGGGGGACTTCCTAGGAATGAAAGTACCTCTCTCAAACATAGCCAGAGGTTCCTTGAGAATGTAATCCCTCACCCTGTTTACTGACTTGGCACTCTGAATGTTTGGGTGGAACCCATTAATATCAAAGAACCTTGAGTCGGATATCCTTACCGGCTTCTCTGTCTGAAGCAATGCATGTAAATGCAAACTTCCATCTTTATGTGCCTCGCGGGCACATAGAATATATTTGGGAATCCAACGAACAACGAGCTCCCATATCATCTGACAGGCGATTTCAGGATTTTCTGGACACTTTGGATAGGTTAGGAACGTATTAGCGTTCCTGTGTGAGAA-----CTGACG-------GTTTGA--T-----------------------GAG-GA------GGAGGC---CATATCCGACGACGGAGGA-TG--AGGCTGTGGGA----TGGCAGA-ATGGGAG--CTC--TCA--A-CTCT------A-TA---CCA-------ACCG-GT----GC-GCCTTCG-AA--AT---CCGC-CG-C-CC--CCTC----------TCTTATAG----TGGTTGT-GAA-TGGGCCGGA---CCGG-GCC-------GG-----CCTAGCAG---GAAAAGAAGG-CGCGC-AC---
>A1 Ug-Kas-70
TAATATTACCGCGC-CTTCTTTTCCT-GCGAGGG-CCC-GGT------AGGGCCC-GAGCG-------ATTTGATGTAAAGCT--TGGTCCTG-CTTTGTAT-GA-----TTTATCTAAAGCAGCCC--AATC----TAAAGAA-ACCGG-TCC-CGG-GCA-CTATAAATT-GCCTAACA-AGTGCGAT-TCATTC---ATGGA----------------------------TCCACAG-AA-CGCC--CTG----------------TATTATCA------GCCGC-GGG-TACCCACAGCAGCTCCGGC---ATCCGCAGGAGTGCCGTGGAGTCGCGTAGGCGAGGTAGCTATTTTGAGCTTTGTTGCACTGATTTGCTTTTACCTGCTTTACCTTTGGGTGCTGAGAGACCTTAT--CTTAGTTCTGAAGGCTCGACAAGGCAGATCCACGGAGGAGCTGATATTTGGAGGACA-AGCTGTGGATAG--GAGCAACCCTATCCCT-----AA-TC-TACCAGC--ACCA-C-CAAGTC---AGGG--------CAATCCC--GGG-------CCATTT-GTT-CC-AGGCACGGGATAAGCATTCAGC---CATG--TCC-A-CGTCC-------A---AGAGGAAGCGGGGAGATGATTCG--AATTGGAGTAAG--CGGGTG----ACTAAGAAGAA-G-CC----------CTCTTCAGCT-GGGCTGAAGCGGGCTGGAAGCAAG-GCCGATAGGCCATCCCTGCAAATCCAGACACTCCAGCATGCTGGGACCACCATGATAACTGTCCCATCCGGAGGAGTATGTGACCTCATCAACACCTATGCCCGAGGATCGGACGAGGGCAACCGCCACACCAGCGAGACTCTCACGTACAAGATCGCCA-TCGACTACCACTTCG-TTGCCGACGCGGCAGCCTGCCGCTACTCCAACACCGGAACCGGTGTAATGTGGCTGGTGTATGACACCACTCC-CGGCGGACAAGCTCC-GACCCCGCAAACTATATTTGCCTACCCTGACACGCTAAAAGCGTGGCCGGCCACATGG-AAGGTGAGCCGGG-AGCTGTGTCATCGCTTCGTGGTGAAACGGCGATGGTTGTTCAACATGGAGACCGACGGGCGGATTGGTTCGGACATTCCTCCCTCGAATGCAA-GTTGGAAGCCTTGCAAGCGCAACATCTACTTCCACAAGTTCACGAGCGGGTTGGGAGTGAGAACGCAGTGGAAGAATGTAACGGACGGAGGAGT-TGGTGCCATCCAGAGAGGA-GCGTTGTACATGGTCATTGCCCCCGGCAATGGTCTTACATTTACTGCCCATGGGCAGACCCG-TCTGTACTTTAAGAGTGTTGGCAACCAGTAA--------------TG-AATAAAAACTCCCG-TT-TTATT----------ATA--T-CTG--ATGAAT--GCTGAAAGC-TTAC---ATTA-ATATGTC-----GTGCGATGGC-AC-G---AG-AAAACA-C-ACG---CAA-TCAATACAGGGGGGT---AGTAG--GCGGGCGGC-TAAG--GG--TGGTGCTCGGCGG-GCAAAAC---ATCGAAA-AAT---CAA--GAT-CTATCTGAA-T-GTA-------CTGCCTC---CGT---------AG-GAGG------CAGC--TCA---GGGGGA----GAATACCACTTCTCCCCCGGCGACATAATGTAAATGACGCAGTTTGCCTCGAAATACTCCAGCTGCCCTGGAGTCATTTCCTTCATCCAATCTTCATCCGAGTTGGCGAGGATTATTGTAGGCTTAGATTTCTTCTGCACCTTCTTCTTCTTACCATACTTGGGGTTTACAATGAAATCCCTCTGACAGCCAACTAACTGTTTCCAACAAGGACAGAATTTAAACGGGATATCATCTACGATGTTGTAGATTGCGT-CTTCGTTATATGAAGACCAATCAACATTATTTTGCCAGTAATTATGAACCCCTAGGCTTCTGGCCCAAGTAGATTTTCCTGTTCTTGTTGGGCCGACGATGTAGAGGCTCTGCTTTCTTGATCTTT-CATCTGATGACTG-GATACA--GAATCCATCCATTGGAGGTCAGAAATTGCATCCTCGAGGGTATAACAGGTAGG-TTGAAGGAGCATGTAAGCTTCGGGACTGACCTGGAAGATGTTAGGCTGGAGCCAATCATTGATTGACTCATTACAAAGTAAATCAGGTGAGGATTGCG-GATGAGGATTGGTGAACTCTTCCTGAATCTCAGGAAAAAGCTTATTTGCAGAGTATTCGAAATACTGCAATTTTGTTGCCCAATCATAGGGAAACTCTTTCTGGATCATGGAGAGGTACTCTTCCTTGGAAGTAGAGTGTGAAATAATGTCTCGCATTATTTCATCTTTGGAAGGTTTTTTTTCC-TT-AA-CTTC----TGAATCAGAT---TTTCCTAGGAAGGGGGACTTCCTAGGAATGAAAGTACCTCTCTCAAACATAGCCAGCGGTTCCTTGAGAATGTAATCCCTCACCCTGTTTACTGACTTGGCACTCTGAATGTTTGGGTGAAACCCATTAATATCAAAGAACCTTGAGTCGGATATCCTTACCGGCTTCTCTGTCTGAAGCAATGCATGTAAATGCAAACTTCCATCTTTATGTGCCTCGCGGGCACATAGAATGTATTTGGGAATCCAACGAACAACGAGCTCCCATATCATCTGACAGGCGATTTCAGGATTTTCTGGACACTTTGGATAGGTTAGGAACGTATTAGCGTTCCTGTGTGAGAA-----CTGACG-------GTTGGA--T-----------------------GAG-GA------GGAGGC---CATATCCGACGACGGAGGA-TG--AGGCTGTGGGA----TGGCAGA-ATGGGAG--CTC--TCA--A-CTCT------A-TA---CCA-------ACCG-GT----GC-GCCTTCG-AA--AT---CCGC-CG-C-CC--CCTC----------TCTTATAG----TGGTTGT-GAA-TGGGCCGGA---CCGG-GCC-------GG-----CCCAGCAG---GAAAAGAAGG-CGCGC-AC---
>A1 Ug-Kas-71
TAATATTACCGCGC-CTTCTTTTCCT-GCGAGGG-CCC-GGT------AGGGCCC-GAGCG-------ATTTGATGTAAAGCT--TGGTCCTG-CTTTGTAT-GA-----TTTATCTAAAGCAGCCC--AATC----TAAAGAA-ACCGG-TCC-CGG-GCA-CTATAAATT-GCCTAACA-AGTGCGAT-TCATTC---ATGGA----------------------------TCCACAG-AA-CGCC--CTG----------------TATTATCA------GCCGC-GGG-TACCCACAGCAGCTCCGGC---ATCCGCAGGAGTGCCGTGGAGTCGCGTAGGCGAGGTAGCTATTTTGAGCTTTGTTGCACTGATTTGCTTTTACCTGCTTTACCTTTGGGTGCTGAGAGACCTTAT--CTTAGTTCTGAAGGCTCGACAAGGCAGATCCACGGAGGAGCTGATATTTGGAGGACA-AGCTGTGGATAG--GAGCAACCCTATCCCT-----AA-TC-TACCAGC--ACCA-C-CAAGTC---AGGG--------CAATCCC--GGG-------CCATTT-GTT-CC-AGGCACGGGATAAGCATTCAGC---CATG--TCC-A-CGTCC-------A---AGAGGAAGCGGGGAGATGATTCG--AATTGGAGTAAG--CGGGTG----ACTAAGAAGAA-G-CC----------CTCTTCAGCT-GGGCTGAAGCGGGCTGGAAGCAAG-GCCGATAGGCCATCCCTGCAAATCCAGACACTCCAGCATGCTGGGACCACCATGATAACTGTCCCATCCGGAGGAGTATGTGACCTCATCAACACCTATGCCCGAGGATCGGACGAGGGCAACCGCCACACCAGCGAGACTCTCACGTACAAGATCGCCA-TCGACTACCACTTCG-TTGCCGACGCGGCAGCCTGCCGCTACTCCAACACCGGAACCGGTGTAATGTGGCTGGTGTATGACACCACTCC-CGGCGGACAAGCTCC-GACCCCGCAAACTATATTTGCCTACCCTGACACGCTAAAAGCGTGGCCGGCCACATGG-AAGGTGAGCCGGG-AGCTGTGTCATCGCTTCGTGGTGAAACGGCGATGGTTGTTCAACATGGAGACCGACGGGCGGATTGGTTCGGACATTCCTCCCTCGAATGCAA-GTTGGAAGCCTTGCAAGCGCAACATCTACTTCCACAAGTTCACGAGCGGGTTGGGAGTGAGAACGCAGTGGAAGAATGTAACGGACGGAGGAGT-TGGTGCCATCCAGAGAGGA-GCGTTGTACATGGTCATTGCCCCCGGCAATGGTCTTACATTTACTGCCCATGGGCAGACCCG-TCTGTACTTTAAGAGTGTTGGCAACCAGTAA--------------TG-AATAAAAACTCCCG-TT-TTATT----------ATA--T-CTG--ATGAAT--GCTGAAAGC-TTAC---ATTA-ATATGTC-----GTGCGATGGC-AC-G---AA-AAAACA-C-ACG---CAA-TCAATACAGGGGGGT---AGTAG--GCGGGCGGC-TAAG--GG--TGGTGCTCGGCGG-GCAAAAC---ATCGAAA-AAT---CAA--GAT-CTATCTGAA-T-GTA-------CTGCCTC---CGT---------AG-GAGG------CAGC--TCA---GGGGGA----GAATACCACTTCTCCCCCGGCGACATAATGTAAATGACGCAGTTTGCCTCGAAATACTCCAGCTGCCCTGGAGTCATTTCCTTCATCCAATCTTCATCCGAGTTGGCGAGGATTATTGTAGGCTTAGACTTCTTCTGCACCTTCTTCTTCTTACCATACTTGGGGTTTACAATGAAATCCCTCTGACAGCCAACTAACTGTTTCCAACAAGGACAGAATTTAAACGGGATATCATCTACGATGTTGTAGATTGCGT-CTTCATTATATGAAGACCAATCAACATTATTTTGCCAGTAATTATGAACCCCTAGGCTTCTGGCCCAAGTAGATTTTCCTGTTCTTGTTGGACCGACGATGTAGAGGCTCTGCTTTCTTGATCTTT-CATCTGATGACTG-GATACA--GAATCCATCCATTGGAGGTCAGAAATTGCATCCTCGAGGGTATAACAGGTAGG-TTGAAGGAGCATGTAAGCTTCGGGACTGACCTGGAAGATGTTAGGCTGGAGCCAATCATTGATTGACTCATTACAAAGTAAATCAGGTGAGGATTGCG-GATGTGGATTGGTGAACTCTTCCTGAATCTCAGGAAAAAGCTTATTTGCAGAGTATTCGAAATACTGCAATTTTGTGGCCCAATCATAGGGAAACTCTTTCTGGATCATGGAGAGGTACTCTTCCTTGGAAGTAGAGTGTGAAATAATGTCTCGCATTATTTCATCTTTTGAAGGTTTTTTTTCC-TT-AA-CTTC----TGAATCAGAT---TTTCCTAGGAAGGGGGACTTCCTAGGAATGAAAGTACCTCTCTCAAACATAGCCAGAGGTTCCTTGAGGATGTAATCCCTCACCCTGTTTACTGACTTGGCACTCTGAATGTTTGGGTGGAACCCATTAATATCAAAGAACCTTGAGTCGGATATCCTTACCGGCTTCTCTGTCTGAAGCAATGCATGTAAATGCAAACTTCCATCTTTATGTGCCTCGCGGGCACATAGAATATATTTGGGAATCCAACGAACAACGAGCTCCCATATCATCTGACAGGCGATTTCAGGATTTTCTGGACACTTTGGATAGGTTAGGAACGTATTAGCGTTCCTGTGTGAGAA-----CTGACG-------GTTGGA--T-----------------------GAG-GA------GGAGGC---CATATCCGACGACGGAGGA-CG--AGGCTGTGGGA----TGGCAGA-ATGGGAG--CTC--TCA--A-CTCT------A-TA---CCA-------ACCG-GT----GC-GCCTTCG-AA--AT---CCGC-CG-C-CC--CCTC----------TCTTATAG----TGGTTGT-GAA-TGGGCCGGA---CCGG-GCC-------GG-----CCCAGCAG---GAAAAGAAGG-CGCGC-AC---
>A1 Ug-Kas-75
TAATATTACCGCGC-CTTCTTTTCCT-GCGAGGG-CCC-GGT------AGGGCCC-GAGCG-------ATTTGATGTAAAGCT--TGGTCCTG-CTTTGTAT-GA-----TTTATCTAAAGCAGCCC--AATC----TAAAGAA-ACCGG-TCC-CGG-GCA-CTATAAATT-GCCTAACA-AGTGCGAT-TCATTC---ATGGA----------------------------TCCACAG-AA-CGCC--CTG----------------TATTATCA------GCCGC-GGG-TACCCACAGCAGCTCCGGC---ATCCGCAGGAGTGCCGTGGAGTCGCGTAGGCGAGGTAGCTATTTTGAGCTTTGTTGCACTGATTTGCTTTTACCTGCTTTACCTTTGGGTGCTGAGAGACCTTAT--CTTAGTTCTGAAGGCTCGACAAGGCAGATCCACGGAGGAGCTGATATTTGGAGGACA-AGCTGTGGATAG--GAGCAACCCTATCCCT-----AA-TC-TACCAGC--AACA-C-CAAGTC---AGGG--------CAATCCC--GGG-------CCATTT-GTT-CC-AGGCACGGGATAAGCATTCAGC---CATG--TCC-A-CGTCC-------A---AGAGGAAGCGGGGAGATGATTCG--AATTGGAGTAAG--CGGGTG----ACTAAGAAGAA-G-CC----------CTCTTCAGCT-GGGCTGAAGCGGGCTGGAAGCAAG-GCCGATAGGCCATCCCTGCAAATCCAGACACTCCAGCATGCTGGGACCACCATGATAACTGTCCCATCCGGAGGAGTATGTGACCTCATCAACACCTATGCCCGAGGATCGGACGAGGGCAACCGCCACACCAGCGAGACTCTCACGTACAAGATCGCCA-TCGACTACCACTTCG-TTGCCGACGCGGCAGCCTGCCGCTACTCCAACACCGGAACCGGTGTAATGTGGCTGGTGTATGACACCACTCC-CGGCGGACAAGCTCC-GACCCCGCAAACTATATTTGCCTACCCTGACACGCTAAAAGCGTGGCCGGCCACATGG-AAGGTGAGCCGGG-AGCTGTGTCATCGCTTCGTGGTGAAACGGCGATGGTTGTTCAACATGGAGACCGACGGGCGGATTGGTTCGGACATTCCTCCCTCGAATGCAA-GTTGGAAGCCTTGCAAGCGCAACATCTACTTCCACAAGTTCACGAGCGGGTTGGGAGTGAGAACGCAGTGGAAGAATGTAACGGACGGAGGAGT-TGGTGCCATCCAGAGAGGA-GCGTTGTACATGGTCATTGCCCCCGGCAATGGTCTTACATTTACTGCCCATGGGCAGACCCG-TCTGTACTTTAAGAGTGTTGGCAACCAGTAA--------------TG-AATAAAAACTCCCG-TT-TTATT----------ATA--T-CTG--ATGAAT--GCTGAAAGC-TTAC---ATTA-ATATGTC-----GTGCGATGGC-AC-G---AA-AAAACA-C-ACG---CAA-TCAATACAGGGGGGT---AGTAG--GCGGGCGGC-TAAG--GG--TGGTGCTCGGCGG-GCAAAAC---ATCGAAA-AAT---CAA--GAT-CTATCTGAA-T-GTA-------CTGCCTC---CGT---------AG-GAGG------CAGC--CCA---GGGGGA----GAATACCACTTCTCCCCCGGCGACATAATGTATATGACGCAGTTTGCCTCGAAATACTCCAGCTGCCCTGGAGTCATTTCCTTCATCCAATCTTCATCCGAGTTGGCGAGGATTATTGTAGGCTTAGACTTCTTCTGCACCTTCTTCTTCTTACCATACTTGGGGTTGACAATGAAATCCCTCTGACAGCCAACTAACTGTTTCCAACAAGGACAGAATTTAAACGGGATATCATCTACGATGTTGTAGATTGCGT-CTTCGTTATATGAAGACCAATCAACATTATTTTGCCAGTAATTATGAACCCCTAGGCTTCTGGCCCAAGTAGATTTTCCTGTTCTTGTTGGGCCGACGATGTAGAGGCTCTGCTTTCTTGATCTTT-CATCTGATGACTG-GATACA--GAATCCATCCATTGGAGGTCAGAAATTGCATCCTCGAGGGTATAACAGGTAGG-TTGAAGGAGCATGTAAGCTTCGGGACTGACCTGGAAGATGTTAGGCTGGAGCCAATCATTGATTGACTCATTACAAAGTAAATCAGGTGAGGATTGCG-GATGAGGATTGGTGAACTCTTCCTGAATCTCAGGAAAAAGCTTATTTGCAGAGTATTCGAAATACTGCAATTTTGTGGCCCAATCATAGGGAAACTCTTTCTGGATCATGGAGAGGTACTCTTCCTTGGAAGTAGAGTGTGAAATAATGTCTCGCATTATTTCATCTTTGGAAGGTTTTTTTTCC-TT-AA-CTTC----TGAATCAGAT---TTTCCTAGGAAGGGGGACTTCCTAGGAATGAAAGTACCTCTCTCAAACATAGCCAGAGGTTCCTTGAGAATGTAATCCCTCACCCTGTTTACTGACTTGGCACTCTGAATGTTTGGGTGAAACCCATTAATATCAAAGAACCTTGAGTCGGATATCCTTACCGGCTTCTCTGTCTGAAGCAATGCATGTAAATGCAAACTTCCATCTTTATGTGCCTCGCGGGCACATAGAATATATTTCGGAATCCAACGAACAACGAGCTCCCGTATCATCTGACAGGCGATTTCAGGATTTTCTGGACACTTTGGATAGGTTAGGAACGTATTAGCGTTCCTGTGTGAGAA-----CTGACG-------GTTGGA--T-----------------------GAG-GA------GGAGGC---CATATCCGACGACGGAGGA-TG--AGGCTGAAGGA----TGGCAGA-ATGGGAG--CTC--TCA--A-CTCT------A-TA---CCA-------ACCG-GT----GC-GCCTTCG-AA--AT---CCGC-CG-C-CC--CCTC----------TCTTATAG----TGGTTGT-GAA-TGGGCCGGA---CCGG-GCC-------GG-----CCCAGCAG---GAAAAGAAGG-CGCGC-AC---
>A1 Ug-Kas-76
TAATATTACCGCGC-CTTCTTTTCCT-GCGAGGG-CCC-GGT------AGGGCCC-GAGCG-------ATTTGATGTAAAGCT--TGGTCCTG-CTTTGTAT-GA-----TTTATCTAAAGCAGCCC--AATC----TAAAGAA-ACCGG-TCC-CGG-GCA-CTATAAATT-GCCTAACA-AGTGCGAT-TCATTC---ATGGA----------------------------TCCACAG-AA-CGCC--CTG----------------TATTATCA------GCCGC-GGG-TACCCACAGCAGCTCCGGC---ATCCGCAGGAGTGCCGTGGAGTCGCGTAGGCGAGGTAGCTATTTTGAGCTTTGTTGCACTGATTTGCTTTTACCTGCTTTACCTTTGGGTGCTGAGAGACCTTAT--CTTAGTTCTGAAGGCTCGACAAGGCAGATCCACGGAGGAGCTGATATTTGGAGGACA-AGCTGTGGATAG--GAGCAACCCTATCCCT-----AA-TC-TACCAGC--ACCA-C-CAAGTC---AGGG--------CAATCCC--GGG-------CCATTT-GTT-CC-AGGCACGGGATAAGCATTCAGC---CATG--TCC-A-CGTCC-------A---AGAGGAAGCGGGGAGATGATTCG--AATTGGAGTAAG--CGGGTG----ACTAAGAAGAA-G-CC----------CTCTTCAGCT-GGGCTGAAGCGGGCTGGAAGCAAG-GCCGATAGGCCATCCCTGCAAATCCAGACACTCCAGCATGCTGGGACCACCATGATAACTGTCCCATCCGGAGGAGTATGTGACCTCATCAACACCTATGCCCGAGGATCGGACGAGGGCAACCGCCACACCAGCGAGACTCTCACGTACAAGATCGCCA-TCGACTACCACTTCG-TTGCCGACGCGGCAGCCTGCCGCTACTCCAACACCGGAACCGGTGTAATGTGGCTGGTGTATGACACCACTCC-CGGCGGACAAGCTCC-GACCCCGCAAACTATATTTGCCTACCCTGACACGCTAAAAGCGTGGCCGGCCACATGG-AAGGTGAGCCGGG-AGCTGTGTCATCGCTTCGTGGTGAAACGGCGATGGTTGTTCAACATGGAGACCGACGGGCGGATTGGTTCGGACATTCCTCCCTCGAATGCAA-GTTGGAAGCCTTGCAAGCGCAACATCTACTTCCACAAGTTCACGAGCGGGTTGGGAGTGAGAACGCAGTGGAAGAATGTAACGGACGGAGGAGT-TGGTGCCATCCAGAGAGGA-GCGTTGTACATGGTCATTGCCCCCGGCAATGGTCTTACATTTACTGCCCATGGGCAGACCCG-TCTGTACTTTAAGAGTGTTGGCAACCAGTAA--------------TG-AATAAAAACTCCCG-TT-TTATT----------ATA--T-CTG--ATGAAT--GCTGAAAGC-TTAC---ATTA-ATATGTC-----GTGCGATGGC-AC-G---AA-AAAACA-C-ACG---CAA-TCAATACAGGGGGGT---AGTAG--GCGGGCGGC-TAAG--GG--TGGTGCTCGGCGG-GCAAAAC---ATCGAAA-AAT---CAA--GAT-CTATCTGAA-T-GTA-------CTGCCTC---CGT---------AG-GAGG------CAGC--TCA---GGGGGA----GAATACCACTTCTCCCCCGGCGACATAATGTAAATGACGCAGTTTGCCTCGAAATACTCCAGCTGCCCTGGAGTCATTTCCTTCATCCAATCTTCATCCGAGTTGGCGAGGATTATTGTAGGCTTAGACTTCTTCTGCACCTTCTTCTTCTTACCATACTTGGGGTTTACAATGAAATCCCTCTGACAGCCAACTAACTGTTTCCAACAAGGACAGAATTTAAACGGGATATCATCTACGATGTTGTAGATTGCGT-CTTCGTTATATGAAGACCAATCAACATTATTTTGCCAGTAATTATGAACCCCTAGGCTTCTGGCCCAAGTAGATTTTCCTGTTCTTGTTGGGCCGACGATGTAGAGGCTCTGCTTTCTTGATCTTT-CATCTGATGACTG-GATACA--GAATCCATCCATTGGAGGTCAGAAATTGCATCCTCGAGGGTATAACAGGTAGG-TTGAAGGAGCATGTAAGCTTCGGGACTGACCTGGAAGATGTTAGGCTGGAGCCAATCATTGATTGACTCATTACAAAGTAAATCAGGTGAGGATTGCG-GATGAGGATTGGTGAACTCTTCCTGAATCTCAGGAAAAAGCTTATTTGCAGAGTATTCGAAATACTGCAATTTTGTGGCCCAATCATAGGGAAACTCTTTCTGGATCATGGAGAGGTACTCTTCCTTGGAAGTAGAGTGTGAAATAATGTCTCGCATTATTTCATCTTTGGAAGGTTTTTTTTCC-TT-AA-CCTC----TGAATCAGAT---TTTCCTAGGAAGGGGGACTTCCTAGGAATGAAAGTACCTCTCTCAAACATAGCCAGAGGTTCCTTGAGAATGTAATCCCTCACCCTGTTTACTGACTTGGCACTCTGAATGTTTGGGTGAAACCCATTAATATCAAAGAACCTTGAGTCGGATATCCTTACCGGCTTCTCTGTCTGAAGCAATGCATGTAAATGCAAACTTCCATCTTTATGTGCCTCGCGGGCACATAGAATATATTTGGGAATCCAACGAACAACGAGCTCCCATATCATCTGACAGGCGATTTCAGGATTTTCCGGACACTTTGGATAGGTTAGGAACGTATTAGCGTTCCTGTGTGAGAA-----CTGACG-------GTTGGA--T-----------------------GAG-GA------GGAGGC---CATATCCGACGACGGAGGC-TG--AGGCTGAGGGA----TGGCAGA-ATGGGAG--CTC--TCA--A-CTCT------A-TA---CCA-------ACCG-GT----GC-GCCTTCG-AA--AT---CCGC-CG-C-CC--CCTC----------TCTTATAG----TGGTTGT-GAA-TGGGCCGGA---CCGG-GCC-------GG-----CCCAGCAG---GAAAAGAAGG-CGCGC-AC---
>A1 Ug-Kas-F43
TAATATTACCGCGC-CTTCTTTTCCT-GCGAGGG-CCC-GGT------AGGGCCC-GAGCG-------ATTTGATGTAAAGCT--TGGTCCTG-CTTTGTAT-GA-----TTTATCTAAAGCAGCCC--AATC----TAAAGAA-ACCGG-TCC-CGG-GCA-CTATAAATT-GCCTAACA-AGTGCGAT-TCATTC---ATGGA----------------------------TCCACAG-AA-CGCC--TTG----------------TATTATCA------GCCGC-GGG-TACCCACAGCAGCTCCGGC---ATCCGCAGGAGTGCCGTGGAGTCGCGTAGGCGAGGTAGCTATTTTGAGCTTTGTTGCACTGATTTGCTTTTACCTGCTTTACCTTTGGGTGCTGAGAGACCTTAT--CTTAGTTCTGAAGGCTCGACAAGGCAGATCCACGGAGGAGCTGATATTTGGAGGACA-AGCTGTGGATAG--GAGCAACCCTATCCCT-----AA-TC-TACCAGC--ACCA-C-CAAGTC---AGGG--------CAATCCC--GGG-------CCATTT-GTT-CC-AGGCACGGGATAAGCATTCAGC---CATG--TCC-A-CGTCC-------A---AGAGGAAGCGGGGAGATGATTCG--AATTGGAGTAAG--CGGGTG----ACTAAGAAGAA-G-CC----------CTCTTCAGCT-GGGCTGAAGCGGGCTGGAAGCAAG-GCCGATAGGCCATCCCTGCAAATCCAGACACTCCAGCATGCTGGGACCACCATGATAACTGTCCCATCCGGAGGAGTATGTGACCTCATCAACACCTATGCCCGAGGATCGGACGAGGGCAACCGCCACACCAGCGAGACTCTCACGTACAAGATCGCCA-TCGACTACCACTTCG-TTGCCGACGCGGCAGCCTGCCGCTACTCCAACACCGGAACCGGTGTAATGTGGCTGGTGTATGACACCACTCC-CGGCGGACAAGCTCC-GACCCCGCAAACTATATTTGCCTACCCTGACACGCTAAAAGCGTGGCCGGCCACATGG-AAGGTGAGCCGGG-AGCTGTGTCATCGCTTCGTGGTGAAACGGCGATGGTTGTTCAACATGGAGACCGACGGGCGGATTGGCTCGGACATTCCTCCCTCGAATGCAA-GTTGGAAGCCTTGCAAGCGCAACATCTACTTTCCCAAGTTCACGAGCGGGTTGGGAGTGAGAACGCAGTGGAAGAATGTAACGGACGGAGGAGT-TGGTGCCATCCAGAGAGGA-GCGTTGTACATGGTCATTGCCCCCGGCAATGGTCTTACATTTACTGCCCATGGGCAGACCCG-TCTGTACTTTAAGAGTGTTGGCAACCAGTAA--------------TG-AATAAAAACTCCCG-TT-TTATT----------ATA--T-CTG--ATGAAT--GCTGAAAGC-TTAC---ATTA-ATATGTC-----GTGCGATGGC-AC-G---AA-AAAACA-C-ACG---CAA-TCAATACAGGGGGGT---AGTAG--GCGGGCGGC-TAAG--GG--TGGTGCTCGGCGG-GCAAAAC---ATCGAAA-AAT---CAA--GAT-CTATCTGAA-T-GTA-------CTGCCTC---CGT---------AG-GAGG------CAGC--TCA---GGGGGA----GAATACCATTTCTCCCCCGGCGACATAATGTAAATGACGCAGTTGGCCTCGAAATACTCCAGCTGCCCTTGAGTCATTTCCTTCATCCAATCTTCATCCGAGTTGGCGAGGATTATTGTAGGCTTAGACTTCTTCTCTGCACCTCTTCTCTTACCATACTTGGGGTTTACAATGAAATCCCTCTGACAGCCAACTAACTGTTGCCAACAAGGACAGAATTTAAACGGGATATCATCTACGATGTTGTAGATTGCGT-CTTCGTTATATGAAGACCAATCAACATTATTTTGCCAGTAATTATGAACCCCTAGGCTTCTGGCCCAAGTAGATTTTCCTGTTCTTGTTGGACCGACGATGTAGAGGCTCTGCTTTCTTGATCTTT-CATCTGATGACTG-GATACA--GAATCCATCCATTGGAGGTCAGAAATTGCATCCTCGAGGGTATAACAGGTAGG-TTGAAGGAGCATGTAAGCTTCGGGACTGACCTGGAAGATGTTAGGCTGGAGCCAATCATTGATTGACTCATTACAAAGTAAATCAGGTGAGGATTGCG-GATGAGGATTGGTGAACTCTTCCTGAATCTCAGGAAAAAGCTTATTTGCAGAGTATTCGAAATACTGCAATTTTGTGGCCCAATCATAGGGAAACTCTTTCTGGATCATGGAGAGGTACTCTTCCTTGGAAGTAGAGTGTGAAATAATGTCTCGCATTATTTCATCTTTGGAAGGTTTTTTTTCC-TT-AA-CTTC----TGAATCAGAT---TTTCCTAGGAAGGGTGACTTCCTAGGAATGAAAGTACCTCTCTCAAACATAGCCAGAGGTTCCTTGAGAATGTAATCCCTCACCCGGTTTACTGACTTTGCACTCTGAATGTTTGGGTGAAACCCATTAATATCAAAGAACCTTGAGTCGGATATCCTTACCGGCTTCTCTGTCTGAAGCAATGCATGTAAATGCAAACTTCCATCTTTATGTGCCTCGCGGGCACATAGAATATATTTGGGAATCCAACGAACAACGAGCTCCCATATCATCTGACAGGCGATTTCAGGATTTTCTGGACATTTTGGATAGGTTAGGAACGTATTAGCGTTCCTGTGTGAGAA-----CTGACG-------GTTGGA--T-----------------------GAG-GA------GGAGGC---CATATCCGACGACGGAGGA-TG--AGGCTGTGGGA----TGGCAGA-ATGGGAG--CTC--TCA--A-CTCT------A-TA---CCA-------ACCG-GT----GC-GCCTTCG-AA--AT---CCGC-CG-C-CC--CCTC----------TCTTATAG----TGGTTGT-GAA-TGGGCCGGA---CCGG-GCC-------GG-----CCCAGCAG---GAAAAGAAGG-CGCGC-AC---
>A1 Ug-Kib-179
TAATATTACCGCGC-CTTCTTTTCCT-GCGAGGG-CCC-GGT------AGGGCCC-GAGCG-------ATTTGATGTAAAGCT--TGGTCCTG-CTTTGTAT-GA-----TTTATCTAAAGCAGCCC--AATC----TAAAGAA-ACCGG-TCC-CGG-GCA-CTATAAATT-GCCTAACA-AGTGCGAT-TCATTC---ATGGA----------------------------TCCACAG-AA-CGCC--CTG----------------TATTATCA------GCCGC-GGG-TACCCACAGCAGCTCCGGC---ATCCGCAGGAGTGCCGTGGAGTCGCGTAGGCGAGGTAGCTATTTTGAGCTTTGTTGCACTGATTTGCTTTTACCTGCTTTACCTTTGGGTGCTGAGAGACCTTAT--CTTAGTTCTGAAGGCTCGACAAGGCAGATCCACGGAGGAGCTGATATTTGGAGGACA-AGCTGTGGATAG--GAGCAACCCTATCCCT-----AA-TC-TACCAGC--ACCA-C-CAAGTC---AGGG--------CAATCCC--GGG-------CCATTT-GTT-CC-AGGCACGGGATAAGCATTCAGC---CATG--TCC-A-CGTCC-------A---AGAGGAAGCGGGGAGATGATTCG--AATTGGAGTAAG--CGGGTG----ACTAAGAAGAA-G-CC----------CTCTTCAGCT-GGGCTGAAGCGGGCTGGAAGCAAG-GCCGATAGGCCATCCCTGCAAATCCAGACACTCCAGCATGCTGGGACCACCATGATAACTGTCCCATCCGGAGGAGTATGTGACCTCATCAACACCTATGCCCGAGGATCGGACGAGGGCAACCGCCACACCAGCGAGACTCTCACGTACAAGATCGCCA-TCGACTACCACTTCG-TTGCCGACGCGGCAGCCTGCCGCTACTCCAACACCGGAACCGGTGTAATGTGGCTGGTGTATGACACCACTCC-CGGCGGACAAGCTCC-GACCCCGCAAACTATATTTGCCTACCCTGACACGCTAAAAGCGTGGCCGGCCACATGG-AAGGTGAGCCGGG-AGCTGTGTCATCGCTTCGTGGTGAAACGGCGATGGTTGTTCAACATGGAGACCGACGGGCGGATTGGTTCGGACATTCCTCCCTCGAATGCAA-GTTGGAAGCCTTGCAAGCGCAACATCTACTTCCACAAGTTCACGAGCGGGTTGGGAGTGAGAACGCAGTGGAAGAATGTAACGGACGGAGGAGT-TGGTGCCATCCAGAGAGGA-GCGTTGTACATGGTCATTGCCCCCGGCAATGGTCTTACATTTACTGCCCATGGGCAGACCCG-TCTGTACTTTAAGAGTGTTGGCAACCAGTAA--------------TG-AATAAAAACTCCCG-TT-TTATT----------ATA--T-CTG--ATGAAT--GCTGAAAGC-TTAC---ATTA-ATATGTC-----GTGCGATGGC-AC-G---AA-AAAACA-C-ACG---CAA-TCAATACAGGGGGGT---AGTAG--GCGGGCGGC-TAAG--GG--TGGTGCTCGGCGG-GCAAAAC---ATCGAAA-AAT---CAA--GAT-CTATCTGAA-T-GTA-------CTGCCTC---CGT---------AG-GAGG------CAGC--TCA---GGGGGA----GAATACCACTTCTCCCCCGGCGACATAATGTAAATGACGCAGTTTGCCGCGAAATACTCCAGCTGCCCTGGAGTCATTTCCTTCATCCAATCTTCATCCGAGTTGGCGAGGATTATTGTAGGCTTAGACTTCTTCTGCACCTTCTTCTTCTTACCATACTTGGGGTTCACAATGAAATCCCTCTGACAGCCAACTAACTGTTTCCAACAAGGACAGAATTTAAAGGGGATATCATCTACGATGTTGTAGATTGCGT-CTTCGTTATATGAAGACCAATCAACATTATTTTGCCAGTAATTATGAACCCCTAGGCTTCTGGCCCAAGTAGATTTTCCTGTTCTTGTTGGGCCGACGATGTAGAGGCTCTGCTTTCTTGATCTTT-CGTCTGATGACTG-GATACA--GAATCCATCCATTGGAGGTCAGAAATTGCATCCTCGAGGGTATAACAGGTAGG-TTGAAGGAGCATGTAAGCTTCGGGACTGACCTGGAAGATGTTAGGCTGGAGCCAATCATTGATTGACTCATTACAAAGTAAATCAGGTGAGGATTGCG-GATGAGGATTGGTGAACTCTTCCTGAATCTCAGGAAAAAGCTTATTTGCAGAGTATTCGAAATACTGCAATTTTGTGGCCCAATCATAGGGAAACTCTTTCTGGATCATGGAGAGGTACTCTTCCTTGGAAGTAGAGTGTGAAATAATGTCTCGCATTATTTCATCTTTTGAAGGTTTTTTTTCC-TT-AA-CTTC----TGAATCAGAT---TTTCCTAGGAAGGGGGACTTCCTAGGAATGAAAGTACCTCTCTCAAACATAGCCAGAGGTTCCTTGAGAATGTAATCCCTCACCCTGTTTACTGACTTGGCACTCTGAATGTTTGGGTGAAACCCATTAATATCAAAGAACCTTGAGTCGGATATCCTTACCGGCTTCTCTGTCTGAAGCAATGCATGTAAATGCAAACTTCCATCTTTATGTGCCTCGCGGGCACATAGAATATATTTGGGAATCCAACGAACAACGAGCTCCCATATCATCTGACAGGCGATTTCAGGATTTTCTGGACACTTTGGATAGGTTAGGAACGTATTAGCGTTCCTGTGTGAGAA-----CTGACG-------GTTGGA--T-----------------------GAG-GA------GGAGGC---CATATCCGACGACGGAGGC-TG--AGGCTCAGGGA----TGGCAGA-ATGGGAG--CTC--TCA--A-CTCT------A-TA---CCA-------ACCG-GT----GC-GCCTTCG-AA--AT---CCGC-CG-C-CC--CCTC----------TCTTATAG----TGGTTGT-GAA-TGGGCCGGA---CCGG-GCC-------GG-----CCCAGCAG---GAAAAGAAGG-CGCGC-AC---
>A1 Ug-Kib-182
TAATATTACCGCGC-CTTCTTTTCCT-GCGAGGG-CCC-GGT------AGGGCCC-GAGCG-------ATTTGATGTAAAGCT--TGGTCCTG-CTTTGTAT-GA-----TTTATCTAAAGCAGCCC--AATC----TAAAGAA-ACCGG-TCC-CGG-GCA-CTATAAATT-GCCTAACA-AGTGCGAT-TCATTC---ATGGA----------------------------TCCACAG-AA-CGCC--CTG----------------TATTATCA------GCCGC-GGG-TACCCACAGCAGCTCCGGC---ATCCGCAGGAGTGCCGTGGAGTCGCGTAGGCGAGGTAGCTATTTTGAGCTTTGTTGCACTGATTTGCTTTTACCTGCTTTACCTTTGGGTGCTGAGAGACCTTAT--CTTAGTTCTGAAGGCTCGACAAGGCAGATCCACGGAGGAGCTGATATTTGGAGGACA-AGCTGTGGATAG--GAGCAACCCTATCCCT-----AA-TC-TACCAGC--ACCA-C-CAAGTC---AGGG--------CAATCCC--GGG-------CCATTT-GTT-CC-AGGCACGGGATAAGCATTCAGC---CATG--TCC-A-CGTCC-------A---AGAGGAAGCGGGGAGATGATTCG--AATTGGAGTAAG--CGGGTG----ACTAAGAAGAA-G-CC----------CTCTTCAGCT-GGGCTGAAGCGGGCTGGAAGTAAG-GCCGATAGGCCATCCCTGCAAATCCAGACACTCCAGCATGCTGGGACCACCATGATAACTGTCCCATCCGGAGGAGTATGTGACCTCATCAACACCTATGCCCGAGGATCGGACGAGGGCAACCGCCACACCAGCGAGACTCTCACGTACAAGATCGCCA-TCGACTACCACTTCG-TTGCCGACGCGGCAGCCTGCCGCTACTCCAACACCGGAACCGGTGTAATGTGGCTGGTGTATGACACCACTCC-CGGCGGACAAGCTCC-GACCCCGCAAACTATATTTGCCTACCCTGACACGCTAAAAGCGTGGCCGGCCACATGG-AAGGTGAGCCGGG-AGCTGTGTCATCGCTTCGTGGTGAAACGGCGATGGTTGTTCAACATGGAGACCGACGGGCGGATTGGTTCTGACATTCCTCCCTCGAATGCAA-GTTGGAAGCCTTGCAAGCGCAACATCTACTTCCACAAGTTCACGAGCGGGTTGGGAGTGAGAACGCAGTGGAAGAATGTAACGGACGGAGGAGT-TGGTGCCATCCAGAGAGGA-GCGTTGTACATGGTCATTGCCCCCGGCAATGGTCTTACATTTACTGCCCATGGGCAGACCCG-TCTGTACTTTAAGAGTGTTGGCAACCAGTAA--------------TG-AATAAAAACTCCCG-TT-TTATT----------ATA--T-CTG--ATGAAT--GCTGAAAGC-TTAC---ATTA-ATATGTC-----GTGCGATGGC-AC-G---AA-AAAACA-C-ACG---CAA-TCAATACAGGGGGGT---AGTAG--GCGGGCGGC-TAAG--GG--TGGTGCTCGGCGG-GCAAAAC---ATCGAAA-AAT---CAA--GAT-CTATCTGAA-T-GTA-------CTGCCTC---CGT---------AG-GAGG------CAGC--TCA---GGGGGA----GAATACCACTTCTCCCCCGGCGACATAATGTAAATGACGCAGTTTGCCTCGAAATACTCCAGCTGCCCTGGAGTCATTTCCTTCATCCAATCTTCATCCGAGTTGGCGAGGATTATTGTAGGCTTAGACTTCTTCTGCACCTTCTTCTTCTTACCATACTTGGGGTTTACAATGAAATCCCTCTGACAGCCAACTAACTGTTTCCAACAAGGACAGAATTTAAACGGGATATCATCTACGATGTTGTAGATTGCGT-CTTCGTTATATGAAGACCAATCAACATTATTTTGCCAGTAATTATGAACCCCTAGGCTTCTGGCCCAAGTAGATTTTCCAGTTCTTGTTGGACCGACGATGTAGAGGCTCTGCTTTCTTGATCTTT-CATCTGATGACTG-GATACA--GAATCCATCCATTGGAGGTCAGAAATTGCATCCTCGAGGGTATAACAGGTAGG-TTGAAGGAGCATGTAAGCTTCGGGACTGACCTGGAAGATGTTAGGCTGGAGCCAATCATTGATTGACTCATTACAAAGTAAATCAGGTGAGGATTGCG-GATGAGGATTGGTGAACTCTTCCTGAATCTCAGGAAAAAGCTTATTTGCAGAGTATTCGAAATACTGCAATTTTGTGGCCCAATCATAGGGAAACTCTTTCTGGATCATGGAGAGGTACTCTTCCTTGGAAGTAGAGTGTGAAATAATGTCTCGCATTATTTCATCTTTGGAAGGTTTTTTTTCC-TT-AA-CTTC----TGAATCAGAT---TTTCCTAGGAAGGGGGACTTCCTAGGAATGAAAGTACCTCTCTCAAACATAGCCAGAGGTTCCTTGAGAATGTAATCCCTCACCCTGTTTACTGACTTGGCACTCTGAATGTTTGGGTGAAACCCATTAATATCAAAGAACCTTGAGTCGGATATCCTTACCGGCTTCTCTGTCTGAAGCAATGCATGTAAATGCAAACTTCCATCTTTATGTGCTTCGCGGGCACATAGAATATATTTGGGAATCCAACGAACAACGAGCTCCCATATCATCTGACAGGCGATCTCAGGATTTTCTGGACACTTTGGATAGGTTAGGAACGTATTAGCGTTCCTGTGTGAGAA-----CTGACG-------GTTGGA--T-----------------------GAG-GA------GGAGGC---CATATCCGACGACGGAGGA-TG--AGGCTGTGGGA----TGGCAGA-ATGGGAG--CTC--TCA--A-CTCT------A-TA---CCA-------ACCG-GT----GC-GCCTTCG-AA--AT---CCGC-CG-C-CC--CCTC----------TCTTATAG----TGGTTGT-GAA-TGGGCCGGA---CCGG-GCC-------GG-----CCCAGCAG---GAAAAGAAGG-CGCGC-AC---
>A1 Ug-Luw-192
TAATATTACCGCGC-CTTCTTTTCCT-GCGAGGG-CCC-GGT------AGGGCCC-GAGCG-------ATTTGATGTAAAGCT--TGGTCCTG-CTTTGTAT-GA-----TTTATCTAAAGCAGCCC--AATC----TAAAGAA-ACCGG-TCC-CGG-GCA-CTATAAATT-GCCTAACA-AGTGCGAT-TCATTC---ATGGA----------------------------TCCACAG-AA-CGCC--CTG----------------TATTATCA------GCCGC-GGG-TACCCACAGCAGCTCCGGC---ATCCGCAGGAGTGCCGTGGAGTCGCGTAGGCGAGGTAGCTATTTTGAGCTTTGTTGCACTGATTTGCTTTTACCTGCTTTACCTTTGGGTGCTGAGAGACCTTAT--CTTAGTTCTGAAGGCTCGACAAGGCAGATCCACGGAGGAGCTGATATTTGGAGGACA-AGCTGTGGATAG--GAGCAACCCTATCCCT-----AA-TC-TACCAGC--ACCA-C-CAAGTC---AGGG--------CAATCCC--GGG-------CCATTT-GTT-CC-AGGCACGGGATAAGCATTCAGC---CATG--TCC-A-CGTCC-------A---AGAGGAAGCGGGGAGATGATTCG--AATTGGAGTAAG--CGGGTG----ACTAAGAAGAA-G-CC----------CTCTTCAGCT-GGGCTGAAGCGGGCTGGAAGCAAG-GCCGATAGGCCATCCCTGCAAATCCAGACACTCCAGCATGCTGGGACCACCATGTTAACTGTCCCATCCGGAGGAGTATGTGACCTCATCAACACCTATGCCCGAGGATCGGACGAGGGCAACCGCCACACCAGCGAGACTCTCACGTACAAGATCGCCA-TCGACTACCACTTCG-TTGCCGACGCGGCAGCATGCCGCTACTCCAACACCGGAACCGGTGTAATGTGGCTGGTGTATGACACCACTCC-CGGCGGACAAGCTCC-GACCCCGCAAACTATATTTGCCTACCCTGACACGCTAAAAGCGTGGCCGGCCACATGG-AAGGTGAGCCGGG-AGCTGTGTCATCGCTTCGTGGTGAAACGGCGATGGTTGTTCAACATGGAGACCGACGGGCGGATTGGTTCGGACATTCCTCCCTCGAATGCAA-GTTGGAAGCCTTGCAAGCGCAACATCTACTTCCACAAGTTCACGAGCGGGTTGGGAGTGAGAACGCAGTGGAAGAATGTAACGGACGGAGGAGT-TGGTGCCATCCAGAGAGGA-GCGTTGTACATGGTCATTGCCCCCGGCAATGGTCTTACATTTACTGCCCATGGGCAGACCCG-TCTGTACTTTAAGAGTGTTGGCAACCAGTAA--------------TG-AATAAAAACTCCCG-TT-TTATT----------ATA--T-CTG--ATGAAT--GCTGAAAGC-TTAC---ATTA-ATATGTC-----GTGCGATGGC-AC-G---AA-AAAACA-C-ACG---CAA-TCAATACAGGGGGGT---AGTAG--GCGGGCGGC-TAAG--GG--TGGTGCTCGGCGG-GCAAAAC---ATCGAAA-AAT---CAA--GAT-CTATCTGAA-T-GTA-------CTGCCTC---CGT---------AG-GAGG------CAGC--TCA---GGGGGA----GAATACCACTTCTCCCCCGGCGACATAATGTAAATGACGCAGTTTGCCTCGAAATACTCCAGCTGCCCTGGAGTCATTTCCTTCATCCAATCTTCATCCGAGTTGGCGAGGATTATTGTAGGCTTAGACTTCTTCTGCACCTTCTTCTTCTTACCATACTTGGGGTTTACAATGAAATCCCTCTGACAGCCAACTAACTGTTTCCAACAAGGACAGAATTTAAACGGGATATCATCTACGATGTTGTAGATTGCGT-CTTCGTTATATGAAGACCAATCAACATTATTTTGCCAGTAATTATGAACCCCTAGGCTTCTGGCCCAAGTAGATTTTCCTGTTCTTGTTGGGCCGACGATGTAGAGGCTCTGCTTTCTTGATCTTT-CATCTGATGACTG-GATACA--GAATCCATCCATTGGAGGTCAGAAATTGCATCCTCGAGGGTATAACAGGTAGG-TTGAAGGAGCATGTAAGCTTCGGGACTGACCTGGAAGATGTTAGGCTGGAGCCAATCATTGATTGACTCATTACAAAGTAAATCAGGTGAGGATTGCG-GATGAGGATTGGTGAACTCTTCCTGAAATTCAGGAAAAAGCTTATTTGCAGAGTATTCGAAATACTGCAATTTTGTGGCCCAATCATAGGGAAACTCTTTTTGGATCATGGAGAGGTACTCTTCCTTGGAAGTAGAGTGTGAAATAATGTCTCGCATTATTTCATCTTTGGAAGGTTTTTTTTCC-TT-AA-CTTC----TGAATCAGAT---TTTCCTAGGAAGGGGGACTTCCTAGGAATGAAAGTACCTCTCTCAAACATAGCCAGAGGTTCCTTGAGAATGTAATCCCTCACCCTGTTTACTGACTTGGCACTCTGAATGTTTGGGTGAAACCCATTAATATCAAAGAACCTTGAGTCGGATATCCTTACCGGCTTCTCTGTCTGAAGCAATGCATGTAAATGCAAACTTCCATCTTTATGTGCCTCGCGGGCACATAGAATATATTTGGGAATCCAACGAACAACGAGCTCCCATATCATCTGACAGGCGATTTCAGGATTTTCTGGACACTTTGGATAGGTTAGGAACGTATTAGCGTTCCTGTGTGAGAA-----CTGACG-------GTTGGA--T-----------------------GAG-GA------GGAGGC---CATATCCGACGACGGAGGA-CG--AGGCTTAGGGA----TGGCAGA-ATGGGAG--CTC--TCA--A-CTCT------A-TA---CCA-------ACCG-GT----GC-GCCTTCG-AA--AT---CCGC-CG-C-CC--CCTC----------TCTTATAG----TGGTTGT-GAA-TGGGCCGGA---CCGG-GCC-------GG-----ACCAGCAG---GAAAAGAAGG-CGCGC-AC---
>A1 Ug-Luw-196
TAATATTACCGCGC-CTTCTTTTCCT-GCGAGGG-CCC-GGT------AGGGCCC-GAGCG-------ATTTGATGTAAAGCT--TGGTCCTG-CTTTGTAT-GA-----TTTATCTAAAGCAGCCC--AATC----TAAAGAA-ACCGG-TCC-CGG-GCA-CTATAAATT-GCCTAACA-AGTGCGAT-TCATTC---ATGGA----------------------------TCCACAG-AA-CGCC--CTG----------------TATTATCA------GCCGC-GGG-TACCCACAGCAGCTCCGGC---ATCCGCAGGAGTGCCGTGGAGTCGCGTAGGCGAGGTAGCTATTTTGAGCTTTGTTGCACTGATTTGCTTTTACCTGCTTTACCTTTGGGTGCTGAGAGACCTTAT--CTTAGTTCTGAAGGCTCGACAAGGCAGATCCACGGAGGAGCTGATATTTGGAGGACA-AGCTGTGGATAG--GAGCAACCCTATCCCT-----AA-TC-TACCAGC--AACA-C-CAAGTC---AGGG--------CAATCCC--GGG-------CCATTT-GTT-CC-AGGCACGGGATAAGCATTCAGC---CATG--TCC-A-CGTCC-------A---AGAGGAAGCGTGGAGATGATTCG--AATTGGAGTAAG--CGGGTG----ACTAAGAAGAA-G-CC----------CTCTTCAGCT-GGGCTGAAGCGGGCTGGAAGCAAG-GCCGATAGGCCATCCCTGCAAATCCAGACACTCCAGCATGCTGGGACCACCATGATAACTGTCCCATCCGGAGGAGTATGTGACCTCATCAACACCTATGCCCGAGGATCGGACGAGGGCAACCGCCACACCAGCGAGACTCTCACGTACAAGATCGCCA-TCGACTACCACTTCG-TTGCCGACGCGGCAGCCTGCCGCTACTCCAACACCGGAACCGGTGTAATGTGGCTGGTGTATGACACCACTCC-CGGCGGACAAGCTCC-GACCCCGCAAACTATATTTGCCTACCCTGACACGCTAAAAGCGTGGCCGGCCACATGG-AAGGTGAGCCGGG-AGCTGTGTCATCGCTTCGTGGTGAAACGGCGATGGTTGTTCAACATGGAGACCGACGGGCGGATTGGTTCGGACATTCCTCCCTCGAATGCAA-GTTGGAAGCCTTGCAAGCGCAACATCTACTTCCACAAGTTCACGAGCGGGTTGGGAGTGAGAACGCAGTGGAAGAATGTAACGGACGGAGGAGT-TGGTGCCATCCAGAGAGGA-GCGTTGTACATGGTCATTGCCCCCGGCAATGGTCTTACATTTACTGCCCATGGGCAGACCCG-TCTGTACTTTAAGAGTGTTGGCAACCAGTAA--------------TG-AATAAAAACTCCCG-TT-TTATT----------ATA--T-CTG--ATGAAT--GCTGAAAGC-TTAC---ATTA-ATATGTC-----GTGCGATGGC-AC-G---AA-AAAACA-C-ACG---CAA-TCAATACAGGGGGGT---AGTAG--GCGGGCGGC-TAAG--GG--TGGTGCTCGGCGG-GCAAAAC---ATCGAAA-AAT---CAA--GAT-CTATCTGAA-T-GTT-------CTGCCTC---CGT---------AG-GAGG------CAGC--TCA---GGGGGA----GAATACCACTTCTCCCCCGGCGACATAATGTAAATGACGCAGTTTGCCTCGAAATACTCCAGCTGCCCTGGAGTCATTTCCTTCATCCAATCTTCATCCGAGTTGGCGAGGATTATTGTAGGCTTAGACTTCTTCTGCACCTTCTTCTTCTTACCATACTTGGGGTTTACAATGAAATCCCTCTGACAGCCAACTAACTGTTTCCAACAAGGACAGAATTTAAACGGGATATCATCTACGATGTTGTAGATTGCGT-CTTCGTTATATGAAGACCAATCAACATTATTTTGCCAGTAATTATGAACCCCTAGGCTTCTGGCCCAAGTAGATTTTCCTGTTCTTGTTGGGCCGACGATGTAGAGGCTCTGCTTTCTTGATCTTT-CATCTGATGACTG-GATACA--GAATCCATCCATTGGAGGTCAGAAATTGCATCCTCGAGGGTATAACAGGTAGG-TTGAAGTAGCATGTAAGCTTCGGGACTGACCTGGAAGATGTTAGGCTGGAGCCAATCATTGATTGACTCATTACAAAGTAAATCAGGTGAGGATTGCG-GATGAGGATTGGTGAACTCTTCCTGAATCTCAGGAAAAAGCTTATTTGCAGAGTATTCGAAATACTGCAATTTTGTGGCCCAATCATAGGGAAACTCTTTCTGGATCATGGAGAGGTACTCTTCCTTGGAAGTAGAGTGTGAAATAATGTCTCGCATTATTTCATCTTTGGAAGGTTTTTTTTCC-TT-AA-CTTC----TGAATCAGAT---TTTCCTAGGAAGGGGGACTTTCTAGGAATGAAAGTACCTCTCTCAAACATAGCCAGAGGTTCCTTGAGAATGTAATCCCTCACCCTGTTTACTGATTTGGCACTCTGAATGTTTGGGTGAAACCCATTAATATCAAAGAACCGTGAGTCGGATATCCTTACCGGCTTCTCTGTCTGAAGCAATGCATGTAAATGCAAACTTCCATCTTTATGTGCCTCGCGGGCACATAGAATATATTTGGGAATCCAACGAACAACGAGCTCCCATATCATCTGACAGGCGATTTCAGGATTTTCTGGACACTTTGGATAGGTTAGGAACGTATTAGCGTTCCTGTGTGAGAA-----CTGACG-------GTTGGA--T-----------------------GAG-GA------GGAGGC---CATATCCGACGACGGAGGA-TG--AGGCTGTGGGA----TGGCAGA-ATGGGAG--CTC--TCA--A-CTCT------A-TA---CCA-------ACCG-GT----GC-GCCTTCG-AA--AT---CCGC-CG-C-CC--CCTC----------TCTTATAG----TGGTTGT-GAA-TGGGCCGGA---CCGG-GCC-------GG-----CCCAGCAG---GAAAAGAAGG-CGCGC-AC---
>A1 Ug-Masin-139
TAATATTACCGCGC-CTTCTTTTCCT-GCGAGGG-CCC-GGT------AGGGCCC-GAGCG-------ATTTGATGTAAAGCT--TGGTCCTG-CTTTGTAT-GA-----TTTATCTAAAGCAGCCC--AATC----TAAAGAA-ACCGG-TCC-CGG-GCA-CTATAAATT-GCCTAACA-AGTGCGAT-TCATTC---ATGGA----------------------------TCCACAG-AA-CGCC--TTG----------------TATTATCA------GCCGC-GGG-TACCCACAGCAGCTCCGGC---ATCCGCAGGAGTGCCGTGGAGTCGCGTAGGCGAGGTAGCTATTTTGAGCTTTGTTGCACTGATTTGCTTTTACCTGCTTTACCTTTGGGTGCTGAGAGACCTTAT--CTTAGTTCTGAAGGCTCGACAAGGCAGATCCACGGAGGAGCTGATATTTGGAGGACA-AGCTGTGGATAG--GAGCAACCCTATCCCT-----AA-TC-TACCAGC--ACCA-C-CAAGTC---AGGG--------CAATCCC--GGG-------CCATTT-GTT-CC-AGGCACGGGATAAGCATTCAGC---CATG--TCC-A-CGTCC-------A---AGAGGAAGCGGGGAGATGATTCG--AATTGGAGTAAG--CGGGTG----ACTAAGAAGAA-G-CC----------CTCTTCAGCT-GGGCTGAAGCGGGCTGGAAGCAAG-GCCGATAGGCCATCCCTGCAAATCCAGACACTCCAGCATGCTGGGACCACCATGATAACTGTCCCATCCGGAGGAGTATGTGACCTCATCAACACCTATGCCCGAGGATCGGACGAGGGCAACCGCCACACCAGCGAGACTCTCACGTACAAGATCGCCA-TCGACTACCACTTCG-TTGCCGACGCGGCAGCCTGCCGCTACTCCAACACCGGAACCGGTGTAATGTGGCTGGTGTATGACACCACTCC-CGGCGGACAAGCTCC-GACCCCGCAAACTATATTTGCCTACCCTGACACGCTAAAAGCGTGGCCGGCCACATGG-AAGGTGAGCCGGG-AGCTGTGTCATCGCTTCGTGGTGAAACGGCGATGGTTGTTCAACATGGAGACCGACGGGCGGATTGGTTCGGACATTCCTCCCTCGAATGCAA-GTTGGAAGCCTTGCAAGCGCAACATCTACTTCCACAAGTTCACGAGCGGGTTGGGAGTGAGAACGCAGTGGAAGAATGTAACGGACGGAGGAGT-TGGTGCCATCCAGAGAGGA-GCGTTGTACATGGTCATTGCCCCCGGCAATGGTCTTACATTTACTGCCCATGGGCAGACCCG-TCTGTACTTTAAGAGTGTTGGCAACCAGTAA--------------TG-AATAAAAACTCCCG-TT-TTATT----------ATA--T-CTG--ATGAAT--GCTGAAAGC-TTAC---ATTA-ATATGTC-----GTGCGATGGC-AC-G---AA-AAAACA-C-ACG---CAA-TCAATACAGGGGGGT---AGTAG--GCGGGCGGC-TAAG--GG--TGGTGCTCGGCGG-GCAAAAC---ATCGAAA-AAT---CAA--GAT-CTATCTGAA-T-GTA-------CTGCCTC---CGT---------AG-GAGG------CAGC--TCA---GGGGGA----GAATACCACTTCTCCCCCGGCGACATAATGTAAATGACGCAGTTTGCCTCGAAATACTCCAGCTGCCCTGGAGTCATTTCCTTCATCCAATCTTCATCCGAGTTGGCGAGGATTATTGTAGGCTTAGACTTCTTCTGCACCTTCTTCTTCTTACCATACTTGGGGTTTACAATGAAATCCCTCTGACAGCCAACTAACTGTTTCCAACAAGGACAGAATTTAAACGGGATGTCATCTACGATGTTGTAGATTGCGT-CTTCGTTATATGAAGACCAATCAACATTATTTTGCCAGTAATTATGAACCCCTAGGCTTCTGGCCCAAGTAGATTTTCCTGTTCTTGTTGGCCCGACGATGTAGAGGCTCTGCTTTCTTGATCTTT-CATCTGATGACTG-GATACA--GAATCCATCCATTGGAGGTCAGAAATTGCATCCTCGAGGGTATAACAGGTAGG-TTGAAGGAGCATGTAAGCTTCGGGACTGACCTGGAAGATGTTAGGCTGGAGCCAATCATTGATTGACTCATTACAAAGTAAATCAGGTGAGGATTGCG-GATGAGGATTGGTGAACTCTTCCTGAATCTCAGGAAAAAGCTTATTTGCAGAGTATTCAAAATACTGCAATTTTGTGGCCCAATCATAGGGAAACTCTTTTTGGATCATGGAGAGGTACTCTTCCTTGGAAGTAGAGTGTGAAATAATGTCTCGCATTATTTCATCCTTAGAAGGTTTTTTTTCC-TT-AA-CTTC----TGAATCAGAT---TTTCCTAGGAAGGGGGACTTCCTAGGAATGAAAGTACCTCTCTCAAACATAGCCAGAGGTTCCTTGAGAATGTAATCCCTCACCCTGTTTACTGACTTGGCACTCTGAATGTTTGGGTGAAACCCATTAATATCAAAGAACCTTGAGTCGGATATCCTTACCGGCTTCTCTGTCTGCAGCAATGCATGTAAATGCAAACTTCCATCTTTATGTGCCTCGCGGGCACATAGAATATATTTGGGAATCCAACGAACAACGAGCTCCCATATCATCTGACAGGCGATTTCAGGATTTTCTGGACACTTTGGATAGGTTAGGAACGTATTAGCGTTCCTGTGTGAGAA-----CTGACG-------GTTGGA--T-----------------------GAG-GA------GGAGGC---CATATCCGACGACGGAGGA-TG--AGGCTGAGGGA----TGGCAGA-ATGGGAG--CTC--TCA--A-CTCT------A-TA---CCA-------ACCG-GT----GC-GCCTTCG-AA--AT---CCGC-CG-C-CC--CCTC----------TCTTATAG----TGGTTGT-GAA-TGGGCCGGA---CCGG-GCC-------GG-----CCCAGCAG---GAAAAGAAGG-CGCGC-AC---
>A1 Ug-Mask-25
TAATATTACCGCGC-CTTCTTTTCCT-GCGAGGG-CCC-GGT------AGGGCCC-GAGCG-------ATTTGATGTAAAGCT--TGGTCCTG-CTTTGTAT-GA-----TTTATCTAAAGCAGCCC--AATC----TAAAGAA-ACCGG-TCC-CGG-GCA-CTATAAATT-GCCTAACA-AGTGCGAT-TCATTC---ATGGA----------------------------TCCACAG-AA-CGCC--CTG----------------TATTATCA------GCCGC-GGG-TACCCACAGCAGCTCCGGC---ATCCGCAGGAGTGCCGTGGAGTCGCGTAGGCGAGGTAGCTATTTTGAGCTTTGTTGCACTGATTTGCTTTTACCTGCTTTACCTTTGGGTGCTGAGAGACCTTAT--CTTAGTTCTGAAGGCTCGACAAGGCAGATCCACGGAGGAGCTGATATTTGGAGGACA-AGCTGTGGATAG--GAGCAACCCTATCCCT-----AA-TC-TACCAGC--ACCA-C-CAAGTC---AGGG--------CAATCCC--GGG-------CCATTT-GTT-CC-AGGCACGGGATAAGCATTCAGC---CATG--TCC-A-CGTCC-------A---AGAGGAAGCGGGGAGATGATTCG--AGTTGGAGTAAG--CGGGTT----ACTAAGAAGAA-G-CC----------CTCTTCAGCT-GGGCTGAAGCGGGCTGGCAGCAAG-GCCGATAGGCCATCCCTGCAAATCCAGACACTCCAGCATGCTGGGACCACCATGATAACTGTCCCATCCGGAGGAGTATGTGACCTCATCAACACCTATGCCCGAGGATCGGACGAGGGCAATCGCCACACCAGCGAGACTCTCACGTACAAGATCGCCA-TCGACTACCACTTCG-TTGCCGACGCGGCAGCCTGCCGCTACTCCAACACCGGAACCGGTGTAATGTGGCTGGTGTATGACACCACTCC-CGGCGGACAAGCTCC-GACCCCGCAAACTATATTTGCCTACCCTGACACGCTAAAAGCGTGGCCGGCCACATGG-AAGGTGAGCCGGG-AGCTGTGTCATCGCTTCGTGGTGAAACGGCGATGGTTGTTCAACATGGAGACCGACGGGCGGATTGGTTCGGACATTCCTCCCTCGAATGCAA-GTTGGAAGCCTTGCAAGCGCAACATCTACTTCCACAAGTTCACGAGCGGGTTGGGAGTGAGAACGCAGTGGAAGAATGTAACGGACGGAGGAGT-TGGTGCCATCCAGAGAGGA-GCGTTGTACATGGTCATTGCCCCCGGCAATGGTCTTACATTTACTGCCCATGGGCAGACCCG-TCTGTACTTTAAGAGTGTTGGCAACCAGTAA--------------TG-AATAAAAACTCCCG-TT-TTATT----------ATA--T-CTG--ATGAAT--GCTGAAAGC-TTAC---ATTA-ATATGTC-----GTGCGATGGC-AC-G---AA-AAAACA-C-ACG---CAA-TCAATACAGGGGGGT---AGTAG--GCGGGCGGC-TAAG--GG--TGGTGCTCGGCGG-GCAAAAC---ATCGAAA-AAT---CAA--GAT-CTATCTGAA-T-GTA-------CTGCCTC---CGT---------AG-GAGG------CAGC--TCA---GGGGGA----GAATACCACTTCTCCCCCGGCGACATAATGTAAATGACGCAGTTTGCCTCGAAATACTCCAGCTGCCCTGGAGTCATTTCCTTCATCCAATCTTCATCCGAGTTGGCGAGGATTATTGTAGGCTTAGACTTCTTCTGCACCTTCTTCTTCTTACCATACTTGGGGTTTACAATGAAATCCCTCTGACAGCCAACTAACTGTTTCCAACAAGGACAGAATTTAAACGGGATATCATCTACGATGTTGTAGATTGCGT-CTTCGTTATATGAAGACCAATCAACATTATTTTGCCAGTAATTATGAACCCCTAGGCTTCTGGCCCAAGTAGATTTTCCTGTTCTTGTTGGGCCGACGATGTAGAGGCTCTGCTTTCTTGATCTTT-CATCTGATGACTG-GATACA--GAATCCATCCATTGGAGGTCAGAAATTGCATCCTCGAGGGTATAACAGGTAGG-TTGAAGGAGCATGTAAGCTTCGGGACTGACCTGGAAGATGTTAGGCTGGAGCCAATCATTGATTGACTCATTACAAAGTAAATCAGGTGAGGATTGCG-GATGAGGATTGGTGAACTCTTCCTGAATCTCAGGAAAAAGCTTATTTGCAGAGTATTCGAAATACTGCAATTTTGTGGCCCAATCATAGGGAAACTCTTTCTGGATCATGGAGAGGTACTCTTCCTTGGAAGTAGAGTGTGAAATAATGTCTCGCATTATTTCATCTTTCGAAGGTTTTTTTTCC-TT-AA-CTTC----TGAATCAGAT---TTTCCTAGGAAGGGGGACTTCCTAGGAATGAAAGTACCTCTCTCAAACATAGCCAGAGGTTCCTTGAGAATGTAATCCCTCACCCTGTTTACTGACTTGGCACTCTGAATGTTTGGGTGAAACCCATTAATATCAAAGAACCTTGAGTCTGATATCCTTACCGGCTTCTCTGTCTGAAGCAATGCATGTAAATGCAAACTTCCATCTTTATGTGCCTCGCGGGCACATAGAATATATTTGGGAATCCAACGAACAACGAGCTCCCATATCATCTGACAGGCGATTTCAGGATTTTCTGGACACTTTGGATAGGTTAGGAACGTATTAGCGTTCCTGTGTGAGAA-----CTGACG-------GTTGGA--T-----------------------GAG-GA------GGAGGC---CATATCCGACGACGGAGGA-TG--AGGCTGAGGGA----TGGCAGA-ATGGGAG--CTC--TCA--A-CTCT------A-TA---CCA-------ACCG-GT----GC-GCCTTCG-AA--AT---CCGC-CG-C-CC--CCTC----------TCTTATAG----TGGTTGT-GAA-TGGGCCGGA---CCGG-GCC-------GG-----CCCAGCAG---GAAAAGAAGG-CGCGC-AC---
>A1 Ug-Mask-26
TAATATTACCGCGC-CTTCTTTTCCT-GCGAGGG-CCC-GGT------AGGGCCC-GAGCG-------ATTTGATGTAAAGCT--TGGTCCTG-CTTTGTAT-GA-----TTTATCTAAAGCAGCCC--AATC----TAAAGAA-ACCGG-TCC-CGG-GCA-CTATAAATT-GCCTAACA-AGTGCGAT-TCATTC---ATGGA----------------------------TCCACAG-AA-CGCC--CTG----------------TATTATCA------GCCGC-GGG-TACCCACAGCAGCTCCGGC---ATCCGCAGGAGTGCCGTGGAGTCGCGTAGGCGAGGTAGCTATTTTGAGCTTTGTTGCACTGATTTGCTTTTACCTGCTTTACCTTTGGGTGCTGAGAGACCTTAT--CTTAGTTCTGAAGGCTCGACAAGGCAGATCCACGGAGGAGCTGATATTTGGAGGACA-AGCTGTGGATAG--GAGCAACCCTATCCCT-----AA-TC-TACCAGC--ACCA-C-CAAGTC---AGGG--------CAATCCC--GGG-------CCATTT-GTT-CC-AGGCACGGGATAAGCATTCAGC---CATG--TCC-A-CGTCC-------A---AGAGGAAGCGGGGAGATGATTCG--AATTGGAGTAAG--CGGGTG----ACTAAGAAGAA-G-CC----------CTCTTCAGCT-GGGCTGAAGCGGGCTGGAAGCAAG-GCCGATAGGCCATCCCTGCAAATCCAGACACTCCAGCATGCTGGGACCACCATGATAACTGTCCCATCCGGAGGAGTATGTGACCTCATCAACACCTATGCCCGAGGATCGGACGAGGGCAACCGCCACACCAGCGAGACTCTCACGTACAAGATCGCCA-TCGACTACCACTTCG-TTGCCGACGCGGCAGCCTGCCGCTACTCCAACACCGGAACCGGTGTAATGTGGCTGGTGTATGACACCACTCC-CGGCGGACAAGCTCC-GACCCCGCAAACTATATTTGCCTACCCTGACACGCTAAAAGCGTGGCCAGCCACATGG-AAGGTGAGCCGGG-AGCTGTGTCATCGCTTCGTGGTGAAACGGCGATGGTTGTTCAACATGGAGACCGACGGGCGGATTGGTTCGGACATTCCTCCCTCGAATGCAA-GTTGGAAGCCTTGCAAGCGCAACATCTACTTCCACAAGTTCACGAGCGGGTTGGGAGTGAGAACGCAGTGGAAGAATGTAACGGACGGAGGAGT-TGGTGCCATCCAGAGAGGA-GCGTTGTACATGGTCATTGCCCCCGGCAATGGTCTTACATTTACTGCACATGGGCAGACCCG-TCTGTACTTTAAGAGTGTTGGCAACCAGTAA--------------TG-AATAAAAACTCCCG-TT-TTATT----------ATA--T-CTG--ATGAAT--GCTGAAAGC-TTAC---ATTA-ATATGTC-----GTGCGATGGC-AC-G---AA-AAAACA-C-ACG---CAA-TCAATACAGGGGGGT---AGTAG--GCGGGCGGC-TAAG--GG--TGGTGCTCGGCGG-GCAAAAC---ATCGAAA-AAT---CAA--GAT-CTATCTGAA-T-GTA-------CTGCCTC---CGT---------AG-GAGG------CAGC--TCA---GGGGGA----GAATACCACTTCTCCCCCGGCGACATAATGTAAATGACGCAGTTTGCCTCGAAATACTCCAGCTGCCCTGGAGTCATTTCCTTCATCCAATCTTCATCCGAGTTGGCGAGGATTATTGTAGGCTTAGACTTCTTCTGCACCTTCTTCTTCTTACCATACTTGGGGTTTACAATGAAATCCCTCTGACAGCCAACTAACTGTTTCCAACAAGGACAGAATTTAAACGGGATATCATCTACGATGTTGTAGATTGCGT-CTTCGTTATATGAAGACCAATCAACATTATTTTGCCAGTAATTATGAACCCCTAGGCTTCTGGCCCAAGTAGATTTTCCTGTTCTTGTTGGGCCGACGATGTAGAGGCTCTGCTTTCTTGATCTTT-CATCTGATGACTG-GATACA--GAATCCATCCATTGGAGGTCAGAAATTGCATCCTCGAGGGTATAACAGGTAGG-TTGAAGGAGCATGTAAGCTTCGGGACTGACCTGGAAGATGTTAGGCTGGAGCCAATCATTGATTGACTCATTACAAAGTAAATCAGGTGAGGATTGCG-GATGAGGATTGGTGAACTCTTCCTGAATCTCAGGAAAAAGCTTATTTGCAGAGTATTCGAAATACTGCAATTTTGTGGCCCAATCATAGGGAAACTCTTTCTGGATCATGGAGAGGTACTCTTCCTTGGAAGTAGAGTGTGAAATAATGTCTCGCATTATTTCATCTTTGGAAGGTTTTTTTTCC-TT-AA-CTTC----TGAATCAGAT---TTTCCTAGGAAGGGGGACTTCCTAGGAATGAAAGTACCTCTCTCAAACATAGCCAGAGGTTCCTTGAGAATGTAATCCCTCACCCTGTTTACTGACTTGGCACTCTGAATGTTTGGGTGAAACCCATTAATATCAAAGAACCTTGAGTCGGATATCCTTACCGGCTTTTCTGTCTGAAGCAATGCATGTAAATGCAAACTTCCATCTTTATGTGCCTCGCGGGCACATAGAATATATTTGGGAATCCAACGAACAACGAGCTCCCATATCATCTGACAGGCGATTTCAGGATTTTCTGGACACTTTGGATAGGTTAGGAACGTATTAGCGTTCCTGTGTGAGAA-----CTGACG-------GTTGGA--T-----------------------GAG-GA------GGAGGC---CATATCCGACGACGGAGGA-TG--AGGCTGTGGGA----TGGCAGA-ATGGGAG--CTC--TCA--A-CTCT------A-TA---CCA-------ACCG-GT----GC-GCCTTCG-AA--AT---CCGC-CG-C-CC--CCTC----------TCTTATAG----TGGTTGT-GAA-TGGGCCGGA---CCGG-GCC-------GG-----CCCAGCAG---GAAAAGAAGG-CGCGC-AC---
>A1 Ug-Mba-38
TAATATTACCGCGC-CTTCTTTTCCT-GCGAGGG-CCC-GGT------AGGGCCC-GAGCG-------ATTTGATGTAAAGCT--TGGTCCTG-CTTTGTAT-GA-----TTTATCTAAAGCAGCCC--AATC----TAAAGAA-ACCGG-TCC-CGG-GCA-CTATAAATT-GCCTAACA-AGTGCGAT-TCATTC---ATGGA----------------------------TCCACAG-AA-CGCC--CTG----------------TATTATCA------GCCGC-GGG-TACCCACAGCAGCTCCGGC---ATCCGCAGGAGTGCCGTGGAGTCGCGTAGGCGAGGTAGCTATTTTGAGCTTTGTTGCACTGATTTGCTTTTACCTGCTTTACCTTTGGGTGCTGAGAGACCTTAT--CTTAGTTCTGAAGGCTCGACAAGGCAGATCCACGGAGGAGCTGATATTTGGAGGACA-AGCTGTGGATAG--GAGCAACCCTATCCCT-----AA-TC-TACCAGC--TCCA-C-CAAGTC---AGGG--------CAATCCC--GGG-------CCATTT-GTT-CC-AGGCACGGGATAAGCATTCAGC---CATG--TCC-A-CGTCC-------A---AGAGGAAGCGGGGAGATGATTCG--AATTGGAGTAAG--CGGGTG----ACTAAGAAGAA-G-CC----------CTCTTCAGCT-GGGCTGAAGCGGGCTGGAAGCAAG-GCCGATAGGCCATCCCTGCAAATCCAGACACTCCAGCATGCTGGGACCACCATGATAACTGTCCCATCCGGAGGAGTATGTGACCTCATCAACACCTATGCCCGAGGATCGGACGAGGGCAACCGCCACACCAGCGAGACTCTCACGTACAAGATCGCCA-TCGACTACCACTTCG-TTGCCGACGCGGCAGCCTGCCGCTACTCCAACACCGGAACCGGTGTAATGTGGCTGGTGTATGACACCACTCC-CGGCGGACAAGCTCC-GACCCCGCAAACTATATTTGCCTACCCTGACACGCTAAAAGCGTGGCCGGCCACATGG-AAGGTGAGCCGGG-AGCTGTGTCATCGCTTCGTGGTGAAACGGCGATGGTTGTTCAACATGGAGACCGACGGGCGGATTGGTTCGGACATTCCTCCCTCGAATGCAA-GTTGGAAGCCTTGCAAGCGCAACATCTACTTCCACAAGTTCACGAGCGGGTTGGGAGTGAGAACGCAGTGGAAGAATGTAACGGACGGAGGAGT-TGGTGCCATCCAGAGAGGA-GCGTTGTACATGGTCATTGCCCCCGGCAATGGTCTTACATTTACTGCCCATGGGCAGACCCG-TCTGTATTTTAAGAGTGTTGGCAACCAGTAA--------------TG-AATAAAAACTCCCG-TT-TTATT----------ATA--T-CTG--ATGAAT--GCTGAAAGC-TTAC---ATTA-ATATGTC-----GTGCGATGGC-AC-G---AA-AAAACA-C-ACG---CAA-TCAATACAGGGGGGT---AGTAG--GCGGGCGGC-TAAG--GG--TGGTGCTCGGCGG-GCAAAAC---ATCGAAA-AAT---CAA--GAT-CTATCTGAA-T-GTA-------CTGCCTC---CGT---------AG-GAGG------CAGC--TCA---GGGGGA----GAATACCACTTCTCCCCCGGCGACATAATATAAATGACGCAGTTTGCCTCGAAATACTCCAGCTGCCCTGGAGTCATTTCCTTCATCCAATCTTCATCCGAGTTGGCGAGGATTATTGTAGGCTTAGACTTCTTCTGCACCTTCTTCTTCTTACCATACTTGGGGTTTACAATGAAATCCCTCTGACAGCCAACTAACTGTTTCCAACAAGGACAGAATTTAAACGGGATATCATCTAGGATGTTGTAGATTGCGT-CTTCGTTATATGAAGACCAATCAACATTATTTTGCCAGTAATTATGAACCCCTAGGCTTCTGGCCCAAGTAGACTTTCCTGTTCTTGTTGGGCCGACGATGTAGAGGCTCTGCTTTCTTGATCTTT-CATCTGATGACTG-GATACA--GAATCCATCCATTGGAGGTCAGAAATTGCATCCTCGAGGGTATAACAGGTAGG-TTGAAGGAGCATGTAAGCTTCGGGACTGACCTGGAAGATGTTAGGCTGGAGCCAATCATTGATTGACTCGTTACAAAGTAAATCAGGTGAGGATTGCG-GATGAGGATTGGTGAACTCTTCCTGAATCTCAGGAAAAAGCTTATTTGCAGAGTATTCGAAATACTGCAATTTTGTGGCCCAATCATAGGGAAACTCTTTCTGGATCATGGAGAGGTACTCTTCCTTGGAAGTAGAGTGTGAAATAATGTCTCGCATTATTTCATCTTTAGAAGGTTTTTTTTCC-TT-AA-CTTC----TGAATCAGAT---TTTCCTAGGAAGGGGGACTTCCTAGGAATGAAAGTACCTCTCTCAAACATAGCCAGAGGTTCCTTGAGAATGTAATCCCTCACCCTGTTTACTGACTTGGCACTCTGAATGTTTGGGTGAAACCCATTAATATCAAAGAACCTTGAGTCGGATATCCTTACCGGCTTCTCTGTCTGAAGCAATGCATGTAAATGCAAACTTCCATCTTTATGTGCCTCGCGGGCACATAGAATATATTTGGGAATCCAACGAACAACGAGCTCCCATATCATCTGACAGGCGATTTCAGGATTTTCTGGACACTTTGGATAGGTTAGGAACGTATTAGCGTTCCTGTGTGAGAA-----CTGACG-------GTTGGA--T-----------------------GAG-GA------GGAGGC---CATATCCGACGACGGAGGA-TG--AGGCTGAGGGA----TGGCAGA-ATGGGAG--CTC--TCA--A-CTCT------A-TA---CCA-------ACCG-GT----GC-GCCTTCG-AA--AT---CCGC-CG-C-CC--CCTC----------TCTTATAG----TGGTTGT-GAA-TGGGCCGGA---CCGG-GCC-------GG-----CCCAGCAG---GAAAAGAAGG-CGCGC-AC---
>A1 Ug-Mpi-14
TAATATTACCGCGC-CTTCTTTTCCT-GCGAGGG-CCC-GGT------AGGGCCC-GAGCG-------ATTTGATGTAAAGCT--TGGTCCTG-CTTTGTAT-GA-----TTTATCTAAAGCAGCCC--AATC----TAAAGAA-ACCGG-TCC-CGG-GCA-CTATAAATT-GCCTAACA-AGTGCGAT-TCATTC---ATGGA----------------------------TCCACAG-AA-CGCC--CTG----------------TATTATCA------GCCGC-GGG-TACCCACAGCAGCTCCGGC---ATCCGCAGGAGTGCCGTGGAGTCGCGTAGGCGAGGTAGCTATTTTGAGCTTTGTTGCACTGATTTGCTTTTACCTGCTTTACCTTTGGGTGCTGAGAGACCTTAT--CTTAGTTCTGAAGGCTCGACAAGGCAGATCCACGGAGGAGCTGATATTTGGAGGACA-AGCTGTGGATAG--GAGCAACCCTATCCCT-----AA-TC-TACCAGC--ACCA-C-CAAGTC---AGGG--------CAATCCC--GGG-------CCATTT-GTT-CC-AGGCACGGGATAAGCATTCAGC---CATG--TCC-A-CGTCC-------A---AGAGGAAGCGGGGAGATGATTCG--AATTGGAGTAAG--CGGGTG----ACTAAGAAGAA-G-CC----------CTCTTCAGCT-GGGCTGAAGCGGGCTGGAAGCAAG-GCCGATAGGCCATCCCTGCAAATCCAGACACTCCAGCATGCTGGGACCACCATGATAACTGTCCCATCCGGAGGAGTATGTGACCTCATCAACACCTATGCCCGAGGATCGGACGAGGGCAACCGCCACACCAGCGAGACTCTCACGTACAAGATCGCCA-TCGACTACCACTTCG-TTGCCGACGCGGCAGCCTGCCGCTACTCCAACACCGGAACCGGTGTAATGTGGCTGGTGTATGACACCACTCC-CGGCGGACAAGCTCC-GACCCCGCAAACTATATTTGCCTACCCTGACACGCTAAAAGCGTGGCCGGCCACATGG-AAGGTGAGCCGGG-AGCTGTGTCATCGCTTCGTGGTGAAACGGCGATGGTTGTTCAACATGGAGACCGACGGGCGGATTGGTTCGGACATTCCTCCCTCGAATGCAA-GTTGGAAGCCTTGCAAGCGCAACATCTACTTCCACAAGTTCACGAGCGGGTTGGGAGTGAGAACGCAGTGGAAGAATGTAACGGACGGAGGAGT-TGGTGCCATCCAGAGAGGA-GCGTTGTACATGGTCATTGCCCCCGGCAATGGTCTTACATTTACTGCCCATGGGCAGACCCG-TCTGTACTTTAAGAGTGTTGGCAACCAGTAA--------------TG-AATAAAAACTCCCG-TT-TTATT----------ATA--T-CTG--ATGAAT--GCTGAAAGC-TTAC---ATTA-ATATGTC-----GTGCGATGGC-AC-G---AA-AAAACA-C-ACG---CAA-TCAATACAGGGGGGT---AGTAG--GCGGGCGGC-TAAG--GG--TGGTGCTCGGCGG-GCAGAAC---ATCGAAA-AAT---CAA--GAT-CTATCTGAA-T-GTA-------CTGCCTC---CGT---------AG-GAGG------CAGC--TCA---GGGGGA----GAATACCATTTCTCCCCCGGCGACATAATGTAAATGACGCAGTTTGCCTCGAAATACTCCAGCTGCCCTGGAGTCATTTCCTTCATCCAATCTTCATCCGAGTTGGCAAGGATTATTGTAGGCTTAGATTTCTTCTGCACCTTCTTCTTCTTACCATACTTGGGGTTTACAATGAAATCCCTCTGACAGCCAACTAACTGTTTCCAACAAGGACAGAATTTAAACGGGATATCATCTACGATGTTGTAGATTGCGT-CTTCGTTATATGAAGACCAATCAACATTATTTTGCCAGTAATTATGAACCCCTAGGCTTCTGGCCCAAGTAGATTTTCCTGTTCTTGTTGGGCCGACGATGTAGAGGCTCTGCTTTCTTGATCTTT-CATCTGATGACTG-GATACA--GAATCCATCCATTGGAGGTCAGAAATTGCATCCTCGAGGGTATAACAGGTAGG-TTGAAGGAGCATGTAAGCTTCGGGACTGACCTGGAAGATGTTAGGCTGGAGCCAATCATTGATTGACTCATTACAAAGTAAATCAGGTGAGGATTGCG-GATGAGGATTGGTGAACTCTTCCTGAATCTCAGGAAAAAGCTTATTTGCAGAGTATTCGAAATACTGCAATTTTGTGGCCCAATCATAGGGAAACTCTTTCTGGATCATGGAGAGGTACTCTTCCTTGGAAGTAGAGTGTGAAATAATGTCTCGCATTATTTCATCTTTGGAAGGTTTTTTTTCC-TT-AA-CTTC----TGAATCAGAT---TTTCCTAGGAAGGGGGACTTCCTAGGAATGAAAGTACCTCTCTCAAACATAGCCAGAGGTTCCTTGAGAATGTAATCCCTCACCCTGTTTACTGACTTGGCACTCTGAATGTTTGGGTGAAACCCATTGATATCAAAGAACCTTGAGTCGGATATCCTTACCGGCTTCTCTGTCTGAAGCAATGCATGTAAATGCAAACTTCCATCTTTATGTGCCTCGCGGGCACATAGAATATATTTGGGAATCCAACGAACAACGAGCTCCCATATCATCTGACAGGCGATTTCAGGATTTTCTGGACACTTTGGATAGGTTAGGAACGTATTAGCGTTCCTGTGTGAGAA-----CTGACG-------GTTGGA--T-----------------------GAG-GA------GGAGGC---CATATCCGACGACGGAGGA-TG--AGGCTGTGGGA----TGGCAGA-ATGGGAG--CTC--TCA--A-CTCT------A-TA---CCA-------ACCG-GT----GC-GCCTTCG-AA--AT---CCGC-CG-C-CC--CCTC----------TCTTATAG----TGGTTGT-GAA-TGGGCCGGA---CCGG-GCC-------GG-----CCCAGCAG---GAAAAGAAGG-CGCGC-AC---
>A1 Ug-Mpi-8
TAATATTACCGCGC-CTTCTTTTCCT-GCGAGGG-CCC-GGT------AGGGCCC-GAGCG-------ATTTGATGTAAAGCT--TGGTCCTG-CTTTGTAT-GA-----TTTATGTAAAGCAGCCC--AATC----TAAAGAA-ACCGG-TCC-CGG-GCA-CTATAAATT-GCCTAACA-AGTGCGAT-TCATTC---ATGGA----------------------------TCCACAG-AA-CGCC--CTG----------------TATTATCA------GCCGC-GGG-TACCCACAGCAGCTCCGGC---ATCCGCAGGAGTGCCGTGGAGTCGCGTAGGCGAGGTAGCTATTTTGAGCTTTGTTGCACTGATTTGCTTTTACCTGCTTTACCTTTGGGTGCTGAGAGACCTTAT--CTTAGTTCTGAAGGCTCGACAAGGCAGATCCACGGAGGAGCTGATATTTGGAGGACA-AGCTGTGGATAG--GAGCAACCCTATCCCT-----AA-TC-TACCAGC--ACCA-C-CAAGTC---AGGG--------CAATCCC--GGG-------CCATTT-GTT-CC-AGGCACGGGATAAGCATTCAGC---CATG--TCC-A-CGTCC-------A---AGAGGAAGCGGGGAGATGATTCG--AATTGGAGTAAG--CGGGTG----ACTAAGAAGAA-G-CC----------CTCTTCAGCT-GGGCTGAAGCGGGCTGGAAGCAAG-GCCGATAGGCCATCCCTGCAAATCCAGACACTCCAGCATGCTGGGACCACCATGATAACTGTCCCATCCGGAGGAGTATGTGACCTCATCAACACCTATGCCCGAGGATCGGACGAGGGCAACCGCCACACCAGCGAGACTCTCACGTACAAGATCGCCA-TCGACTACCACTTCG-TTGCCGACGCGGCAGCCTGCCGCTACTCCAACACCGGAACCGGTGTAATGTGGCTGGTGTATGACACCACTCC-CGGCGGACAAGCTCC-GACCCCGCAAACTATATTTGCCTACCCTGACACGCTAAAAGCGTGGCCGGCCACATGG-AAGGTGAGCCGGG-AGCTGTGTCATCGCTTCGTGGTGAAACGGCGATGGTTGTTCAACATGGAGACCGACGGGCGGATTGGTTCGGACATTCCTCCCTCGAATGCAA-GTTGGAAGCCTTGCAAGCGCAACATCTACTTCCACAAGTTCACGAGCGGGTTGGGAGTGAGAACGCAGTGGAAGAATGTAACGGACGGAGGAGT-TGGTGCCATCCAGAGAGGA-GCGTTGTACATGGTCATTGCCCCCGGCAATGGTCTTACATTTACTGCCCATGGGCAGACCCG-TCTGTACTTTAAGAGTGTTGGCAACCAGTAA--------------TG-AATAAAAACTCCCG-TT-TTATT----------ATA--T-CTG--ATGAAT--GCTGAAAGC-TTAC---ATTA-ATATGTC-----GTGCGATGGC-AC-G---AA-AAAACA-C-ACG---CAA-TCAATACAGGGGGGT---AGTAG--GCGGGCGGC-TAAG--GG--TGGTGCTCGGCGG-GCAAAAC---ATCGAAA-AAT---CAA--GAT-CTATCTGAA-T-GTA-------CTGCCTC---CGT---------AG-GAGG------CAGC--TCA---GGGGGA----GAATACCACTTCTCCCCCGGCGACATAATGTAAATGACGCAGTTTGCCTCGAAATACTCCAGCTGTCCTGGAGTCATTTCCTTCATCCAATCTTCATCCGAGTTGGCGAGGATTATTGTAGGCTTAGACTTCTTCTGCACCTTCTTCTTCTTACCATACTTGGGGTTCACAATGAAATCCCTCTGACAGCCAACTAACTGTTTCCAACAAGGACAGAATTTAAACGGGATATCATCTACGATGTTGTAGATTGCGT-CTTCATTATATGAAGACCAATCAACATTATTTTGCCAGTAATTATGAACCCCTAGGCTTCTGGCCCAAGTAGATTTTCCTGTTCTTGTTGGGCCGACGATGTAGAGGCTCTGCTTTCTTGATCTTT-CATCTGATGACTG-GATACA--GAATCCATCCATTGGAGGTCAGAAATTGCATCCTCGAGGGTATAACAGGTAGG-TTGAAGGAGCATGTAAGCTTCGGGACTGACCTGGAAGATGTTAGGCTGGAGCCAATCATTGATTGACTCATTACAAAGTAAATCAGGTGAGGATTGCG-GATGAGGATTGGTGAACTCTTCCTGAATCTCAGGAAAAAGCTTATTTGCAGAGTATTCGAAATACTGCAATTTTGTGGCCCAATCATAGGGAAACTCTTTCTGGATCATGGAGAGGTACTCTTCCTTGGAAGTAGAGTGTGAAATAATGTCTCGCATTATTTCATCTTTGGAAGGTTTTTTTTCC-TT-AA-CTTC----TGAATCAGAT---TTTCCTAGGAAGGGGGACTTCCTAGGAATGAAAGTACCTCTCTCAAACATAGCCAGAGGTTCCTTGAGAATGTAATCCCTCACCCTGTTTACTGACTTGGCACTCTGAATGTTTGGGTGAAACCCATTAATATCAAAGAACCTTGAGTCGGATATCCTTACCGGCTTCTCTGTCTGAAGCAATGCATGTAAATGCAAACTTCCATCTTTATGTGCCTCGCGGGCACATAGAATATATTTGGGAATCCAACGAACAACGAGCTCCCATATCATCTGACAGGCGATTTCAGGATTTTCTGGACACTTTGGATAGGTTAGGAACGTATTAGCGTTCCTGTGTGAGAA-----CTGACG-------GTTGGA--T-----------------------GAG-GA------GGAGGC---CATATCCGACGACGTAGGA-TG--AGGCTGAGGAA----TGGCAGA-ATGGGAG--CTC--TCA--A-CTCT------A-TA---CCA-------ACCG-GT----GC-GCCTTCG-AA--AT---CCGC-CG-C-CC--CCTC----------TCTTATAG----TGGTTGT-GAA-TGGGCCGGA---CCGG-GCC-------GG-----CCCAGCAG---GAAAAGAAGG-CGCGC-AC---
>A1 Ug-Mub-89
TAATATTACCGCGC-CTTCTTTTCCT-GCGAGGG-CCC-GGT------AGGGCCC-GAGCG-------ATTTGATGTAAAGCC--TGGTCCTG-CTTTGTAT-GA-----TTTATCTAAAGCAGCCC--AATC----TAAAGAA-ACCGG-TCC-CGG-GCA-CTATAAATT-GCCTAACA-AGTGCGAT-TCATTC---ATGGA----------------------------TCCACAG-AA-CGCC--CTG----------------TATTATCA------GCCGC-GGG-TACCCACAGCAGCTCCGGC---ATCCGCAGGAGTGCCGTGGAGTCGCGTAGGCGAGGTAGCTATTTTGAGCTTTGTTGCACTGATTTGCTTTTACCTGCTTTACCTTTGGGTGCTGAGAGACCTTAT--CTTAGTTCTGAAGGCTCGACAAGGCAGATCCACGGAGGAGCTGATATTTGGAGGACA-AGCTGTGGATAG--GAGTAACCCTATCCCT-----AA-TC-TACCAGC--ACCA-C-CAAGTC---AGGG--------CAATCCC--GGG-------CCATTT-GTT-CC-AGGCACGGGATAAGCATTCAGC---CATG--TCC-A-CGTCC-------A---AGAGGAAGCGGGGAGATGATTCG--AATTGGAGTAAG--CGGGTG----ACTAAGAAGAA-G-CC----------CTCTTCAGCC-GGGCTGAAGCGGGCTGGAAGCAAG-GCCGATAGGCCATCCCTGCAAATCCAGACACTCCAGCATGCTGGGACCACCATGATAACTGTCCCATCCGGAGGAGTATGTGACCTCATCAACACCTATGCCCGAGGATCGGACGAGGGCAACCGCCACACCAGCGAGACTCTCACGTACAAGATCGCCA-TCGACTACCACTTCG-TTGCCGACGCGGCAGCCTGCCGCTACTCCAACACCGGAACCGGTGTAATGTGGCTGGTGTATGACACCACTCC-CGGCGGACAAGCTCC-GACCCCGCAAACTATATTTGCCTACCCTGACACGCTAAAAGCGTGGCCGGCCACATGG-AAGGTGAGCCGGG-AGCTGTGTCATCGCTTCGTGGTGAAACGGCGATGGTTGTTCAACATGGAGACCGACGGGCGGATTGGTTCGGACATTCCTCCCTCTAATGCAA-GTTGGAAGCCTTGCAAGCGCAACATCTACTTCCACAAGTTCACGAGCGGGTTGGGAGTGAGAACGCAGTGGAAGAATGTAACGGACGGAGGAGT-TGGTGCCATCCAGAGAGGA-GCGTTGTACATGGTCATTGCCCCCGGCAATGGTCTTACATTTACTGCCCATGGGCAGACCCG-TCTGTACTTTAAGAGTGTTGGCAACCAGTAA--------------TG-AATAAAAACTCCCG-TT-TTATT----------ATA--T-CTG--ATGAAT--GCTGAAAGC-TTAC---ATTA-ATATGTC-----GTGCGATGGC-AC-G---AA-AAAACA-C-ACG---CAA-TCAATACAGGGGGGT---AGTAG--GCGGGCGGC-TAAG--GG--TGGTGCTCGGCGG-GCAAAAC---ATCGAAA-AAT---CAA--GAT-CTATCTGAA-T-GTA-------CTGCCTC---CGT---------AG-GAGG------CAGC--TCA---GGGGGA----GAATACCACTTCTCCCCCGGCGACATAATGTAAATGACGCAGTTTGCCTCGAAATACTCCAGCTGCCCTGGAGTCATTTCCTTCATCCAATCTTCATCCGAGTTGGCGAGGATTATTGTAGGCTTAGACTTCTTCTGCACCTTCTTCTTCTTACCATACTTGGGGTTTACAATGAAATCCCTCTGACAGCCAACTAACTGTTTCCAACAAGGACAGAATTTAAACGGGATATCATCTACGATGTTGTAGATTGCGT-CTTCGTTATATGAAGACCAATCAACATTATTTTGCCAGTAATTATGAACCCCTAGGCTTCTGGCCCAAGTAGACTTTCCTGTTCTTGTTGGGCCGACGATGTAGAGGCTCTGCTTTCTTGATCTTT-CATCTGATGACTG-GATACA--GAATCCATCCATTGGAGGTCAGAAATTGCATCCTCGAGGGTATAACAGGTAGG-TTGAAGGAGCATGTAAGCTTCGGGACTGACCTGGAAGATGTTAGGCTGGAGCCAATCATTGATTGACTCATTACAAAGTAAATCAGGTGAGGATTGCG-GATGAGGATTGGTGAACTCTTCCTGAATCTCAGGAAAAAGCTTATTTGCAGAGTATTCGAAATACTGCAATTTTGTGGCCCAATCATAGGGAAACTCTTTCTGGATCATGGAGAGGTACTCTTCCTTGGAAGTAGAGTGTGAAATAATGTCTCGCATTATTTCATCTTTGGAAGGTTTTTTTTCC-TT-AA-CTTC----TGAATCAGAT---TTTCCTAGGAAGGGGGACTTCCTAGGAATGAAAGTACCTCTCTCAAACATAGCCAGAGGTTCCTTGAGAATGTAATCCCTCACCCTGTTTACTGACTTGGCACTCTGAATGTTTGGGTGAAACCCATTAATATCAAAGAACCTTGAGTCGGATATCCTTACCGGCTTCTCTGTCTGAAGCAATGCATGTAAATGCAAACTTCCATCTTTATGTGCCTCTCGGGCACATAGAATATATTTGGGAATCCAACGAACAACGAGCTCCCATATCATCTGACAGGCGATTTCAGGATTTTCTGGACACTTTGGATAGGTTAGGAACGTATTAGCGTTCCTGTGTGAGAA-----CTGACG-------GTTGGA--T-----------------------GAG-GA------GGAGGC---CATATCCGACGACGGAGGA-TG--AGGCTGAGGGA----TGGCAGA-ATGGGAG--CTC--TCA--A-CTCT------A-TA---CCA-------ACCG-GT----GC-GCCTTCG-AA--AT---CCGC-CG-C-CC--CCTC----------TCTTATAG----TGGTTGT-GAA-TGGGCCGGA---CCGG-GCC-------GG-----CCCAGCAG---GAAAAGAAGG-CGCGC-AC---
>A1 Ug-Muk-203
TAATATTACCGCGC-CTTCTTTTCCT-GCGAGGG-CCC-GGT------AGGGCCC-GAGCG-------ATTTGATGTAAAGCT--TGGTCCTG-CTTTGTAT-GA-----TTTATCTAAAGCAGCCC--AATC----TAAAGAA-ACCGG-TCC-CGG-GCA-CTATAAATT-GCCTAACA-AGTGCGAT-TCATTC---ATGGA----------------------------TCCACAG-AA-CGCC--CTG----------------TATTATCA------GCCGC-GGG-TACCCACAGCAGCTCCGGC---ATCCGCAGGAGTGCCGTGGAGTCGCGTAGGCGAGGTAGCTATTTTGAGCTTTGTTGCACTGATTTGCTTTTACCTGCTTTACCTTTGGGTGCTGAGAGACCTTAT--CTTAGTTCTGAAGGCTCGACAAGGCAGATCCACGGAGGAGCTGATATTTGGAGGACA-AGCTGTGGATAG--GAGCAACCCTATCCCT-----AA-TC-TACCAGC--ACCA-C-CAAGTC---AGGG--------CAATCCC--GGG-------CCATTT-GTT-CC-AGGCACGGGATAAGCATTCAGC---CATG--TCC-A-CGTCC-------A---AGAGGAAGCGGGGAGATGATTCG--AATTGGAGTAAG--CGGGTG----ACTAAGAAGAA-G-CC----------CTCTTCAGCT-GGGCTGAAGCGGGCTGGAAGCAAG-GCCGATAGGCCATCCCTGCAAATCCAGACACTCCAGCATGCTGGGACCACCATGATAACTGTCCCATCCGGAGGAGTATGTGACCTCATCAACACCTATGCCCGAGGATCGGACGAGGGCAACCGCCACACCAGCGAGACTCTCACGTACAAGATCGCCA-TCGACTACCACTTCG-TTGCCGACGCGTCAGCCTGCCGCTATTCCAACACCGGAACCGGTGTAATGTGGCTGGTGTATGACACCACTCC-CGGCGGACAAGCTCC-GACCCCGCAAACTATATTTGCCTACCCTGACACGCTAAAAGCGTGGCCGGCCACATGG-AAGGTGAGCCGGG-AGCTGTGTCATCGCTTCGTGGTGAAACGGCGATGGTTGTTCAACATGGAGACCGACGGGCGGATTGGTTCGGACATTCCTCCCTCGAATGCAA-GTTGGAAGCCTTGCAAGCGCAACATCTACTTCCACAAGTTCACGAGCGGGTTGGGAGTGAGAACGCAGTGGAAGAATGTAACGGACGGAGGAGT-TGGTGCCATCCAGAGAGGA-GCGTTGTACATGGTCATTGCCCCCGGCAATGGTCTTACATTTACTGCCCATGGGCAGACCCG-TCTGTACTTTAAGAGTGTTGGCAACCAGTAA--------------TG-AATAAAAACTCCCG-TT-TTATT----------ATA--T-CTG--ATGAAT--GCTGAAAGC-TTAC---ATTA-ATATGTC-----GTGCGATGGC-AC-G---AA-AAAACA-C-ACG---CAA-TCAATACAGGGGGGT---AGTAG--GCGGGCGGC-TAAG--GG--TGGTGCTCGGCGG-GCAAAAC---ATCGAAA-AAT---CAA--GAT-CTATCTGAA-T-GTA-------CTGCCTC---CGT---------AG-GAGG------CAGC--TCA---GGGGGA----GAATACCACTTCTCCCCCGGCGACATAATGTAAATGACGCAGTTTGCCTCGAAATACTCCAGCTGCCCTGGAGTCATTTCCTTCATCCAATCTTCATCCGAGTTGGCGAGGATTATTGTAGGCTTAGACTTCTTCTGCACCTTCTTCTTCTTACCATACTTGGGGTTTACAATGAAATCCCTCTGACAGCCAACTAACTGTTTCCAACAAGGACAGAATTTAAACGGGATATCATCTACGATGTTGTAGATTGCGT-CTTCGTTATATGAAGACCAATCAACATTATTTTGCCAGTAATTATGAACCCCTAGGCTTCTGGCCCAAGTAGATTTTCCTGTTCTTGTTGGGCCGACGATGTAGAGGCTCTGCTTTCTTGATCTTT-CATCTGATGACTG-GATACA--GAATCCATCCATTGGAGGTCAGAAATTGCATCTTCGAGGGTATAACAGGTAGG-TTGAAGGAGCATGTAAGCTTCGGGACTGACCTGGAAGATGTTAGGCTGGAGCCAATCATTGATTGACTCATTACAAAGTAAATCAGGTGAGGATTGCG-GATGAGGATTGGTGAACTCTTCCTGAATCTCAGGAAAAAGCTTATTTGCAGAGTATTCGAAATACTGCAATTTTGTGGCCCAATCATAGGGAAACTCTTTCTGGATCATGGAGAGGTACTCTTCCTTGGAAGTAGAGTGTGAAATAATGTCTCGCATTATTTCATCTTTCGAAGGTTTTTTTTCC-TT-AA-CTTC----TGAATCAGAT---TTTCCTAGGAAGGGGGACTTCCTAGGAATGAAAGTACCTCTCTCAAACATAGCCAGAGGTTCCTTGAGAATGTAATCCCTTACCCTGTTTACTGACTTGGCACTCTGAATGTTTGGGTGAAACCCATTAATATCAAAGAACCTTGAGTCGGATATCCTTACCGGCTTCTCTGTCTGAAGCAATGCATGTAAATGCAAACTTCCATCTTTATGTGCCTCTCGGGCACATAGAATATATTTGGGAATCCAACGAACAACGAGCTCCCATATCATCTGACAGGCGATTTCAGGATTTTCTGGACACTTTGGATAGGTTAGGAACGTATTAGCGTTCCTGTGTGAGAA-----CTGACG-------GTTGGA--T-----------------------GAG-GA------GGAGGC---CATATCCGACGACGGAGGA-TG--AGGCTGAGGGA----TGGCAGA-ATGGGAG--CTC--TCA--A-CTCT------A-TA---CCA-------ACCG-GT----GC-GCCTTCG-AA--AT---CCGC-CG-C-CC--CCTC----------TCTTATAG----TGGTTGT-GAA-TGGGCCGGA---CCGG-GCC-------GG-----CCCAGCAG---GAAAAGAAGG-CGCGC-AC---
>A1 Ug-Nak-111
TAATATTACCGCGC-CTTCTTTTCCT-GCGAGGG-CCC-GGT------AGGGCCC-GAGCG-------ATTTGATGTAAAGCT--TGGTCCTG-CTTTGTAT-GA-----TTTATCTAAAGCAGCCC--AATC----TAAAGAA-ACCGG-TCC-CGG-GCA-CTATAAATT-GCCTAACA-AGTGCGAT-TCATTC---ATGGA----------------------------TCCACAG-AA-CGCC--CTG----------------TATTATCA------GCCGC-GGG-TACCCACAGCAGCTCCGGC---ATCCGCAGGAGTGCCGTGGAGTCGCGTAGGCGAGGTAGCTATTTTGAGCTTTGTTGCACTGATTTGCTTTTACCTGCTTTACCTTTGGGTGCTGAGAGACCTTAT--CTTAGTTCTGAAGGCTCGACAAGGCAGATCCACGGAGGAGCTGATATTTGGAGGACA-AGCTGTGGATAG--GAGCAACCCTATCCCT-----AA-TC-TACCAGC--ACCA-C-CAAGTC---AGGG--------CAATCCC--GGG-------CCATTT-GTT-CC-AGGCACGGGATAAGCATTCAGC---CATG--TCC-A-CGTCC-------A---AGAGGAAGCGGGGAGATGATTCG--AATTGGAGTAAG--CGGGTG----ACTAAGAAGAA-G-CC----------CTCTTCAGCT-GGGCTGAAGCGGGCTGGAAGCAAG-GCCGATAGGCCATCCCTGCAAATCCAGACACTCCAGCATGCTGGGACCACCATGATAACTGTCCCATCCGGAGGAGTATGTGACCTCATCAACACCTATGCCCGAGGATCGGACGAGGGCAACCGCCACACCAGCGAGACTCTCACGTACAAGATCGCCA-TCGACTACCACTTCG-TTGCCGACGCGGCAGCCTGCCGCTACTCCAACACCGGAACCGGTGTAATGTGGCTGGTGTATGACACCACTCC-CGGCGGACAAGCTCC-GACCCCGCAAACTATATTTGCCTACCCTGACACGCTAAAAGCGTGGCCGGCCACATGG-AAGGTGAGCCGGG-AGCTGTGTCATCGCTTCGTGGTGAAACGGCGATGGTTGTTCAACATGGAGACCGACGGGCGGATTGGTTCGGACATTCCTCCCTCGAATGCAA-GTTGGAAGCCTTGCAAGCGCAACATCTACTTCCACAAGTTCACGAGCGGGTTGGGAGTGAGAACGCAGTGGAAGAATGTAACGGACGGAGGAGT-TGGTGCCATCCAGAGAGGA-GCGTTGTACATGGTCATTGCCCCCGGCAATGGTCTTACATTTACTGCCCATGGGCAGACCCG-TCTGTACTTTAAGAGTGTTGGCAACCAGTAA--------------TG-AATAAAAACTCCCG-TT-TTATT----------ATA--T-CTG--ATGAAT--GCTGAAAGC-TTAC---ATTA-ATATGTC-----GTGCGATGGC-AC-G---AA-AAAACA-C-ACG---CAA-TCAATACAGGGGGGT---AGTAG--GCGGGCGGC-TAAG--GG--TGGTGCTCGGCGG-GCAAAAC---ATCGAAA-AAT---CAA--GAT-CTATCTGAA-T-GTA-------CTGCCTC---CGT---------AG-GAGG------CAGC--TCA---GGGGGA----GAATACCACTTCTCCCCCGGCGACATAATGTAAATGACGCAGTTTGCCTCGAAATACTCCAGCTGCCCTGGAGTCATTTCCTTCAACCAATCTTCATCCGAGTTGGCGAGGATTATTGTAGGCTTAGACTTCTTCTGCACCTTCTTCTTCTTACCATACTTGGGGTTTACAATGAAATCCCTCTGACAGCCAACTAACTGTTTCCAACAAGGACAGAATTTAAACGGGATATCATCTACGATGTTGTAGATTGCGT-CTTCGTTATATGAAGACCAATCAACATTATTTTGCCAGTAATTATGAACCCCTAGGCTTCTGGCCCAAGTAGATTTTCCTGTTCGTGTTGGACCGACGATGTAGAGGCTCTGCTTTCTTGATCTTT-CATCTGATGACTG-GATACA--GAATCCATCCATTGGAGGTCAGAAATTGCATCCTCGAGGGTATAACAGGTAGG-TTGAAGGAGCATGTAAGCTTCGGGACTGACCTGGAAGATGTTAGGCTGGAGCCAATCATTGATTGACTCATTACAAAGTAAATCAGGTGAGGATTGCG-GATGAGGATTGGTGAACTCTTCCTGAATCTCAGGAAAAAGCTTATTTGCAGAGTATTCGAAATACTGCAATTTTGTGGCCCAATCATAGGGAAACTCTTTCTGGATCATGGAGAGGTACTCTTCCTTGGAAGTAGAGTGTGAAATAATGTCTCGCATTATTTCATCTTTGGAAGGTTTTTTTTCC-TT-AA-CTTC----TGAATCAGAT---TTTCCTAGGAAGGGGGACTTCCTAGGAATGAAAGTACCTCTCTCAAACATAGCCAGAGGTTCCTTGAGAATGTAATCCCTCACCCTGTTTACTGACTTGGCACTCTGAATGTTTGGGTGAAACCCATTAATATCAAAGAACCTTGAGTCGGATATCCTTACCGGCTTCTCTGTCTGAAGCAATGCATGTAAATGCAAACTTCCATCTTTATGTGCCTCTCGGGCACATAGAATATATTTGGGAATCCAACGAACAACGAGCTCCCATATCATCTGACAGGCGATTTCAGGATTTTCTGGACACTTTGGATAGGTTAGGAACGTATTAGCGTTCCTGTGTGAGAA-----CTGACG-------GTTGGA--T-----------------------GAG-GA------GGAGGC---CATATCCGACGACGGAGGA-TG--AGGCTGTGGGA----TGGCAGA-ATGGGAG--CTC--TCA--A-CTCT------A-TA---CCA-------ACCG-GT----GC-GCCTTCG-AA--AT---CCGC-CG-C-CC--CCTC----------TCTTATAG----TGGTTGT-GAA-TGGGCCGGA---CCTG-GCC-------GG-----CCCAGCAG---GAAAAGAAGG-CGCGC-AC---
>A1 Ug-Nak-118
TAATATTACCGCGC-CTTCTTTTCCT-GCGAGGG-CCC-GGT------AGGGCCC-GAGCG-------ATTTGATGTAAAGCT--TGGTCCTG-CTTTGTAT-GA-----TTTATCTAAAGCAGCCC--AATC----TAAAGAA-ACCGG-TCC-CGG-GCA-CTATAAATT-GCCTAACA-AGTGCGAT-TCATTC---ATGGA----------------------------TCCACAG-AA-CGCC--CTG----------------TATTATCA------GCCGC-GGG-TACCCACAGCAGCTCCGGC---ATCCGCAGGAGTGCCGTGGAGTCGCGTAGGCGAGGTAGCTATTTTGAGCTTTGTTGCACTGATTTGCTTTTACCTGCTTTACCTTTGGGTGCTGAGAGACCTTAT--CTTAGTTCTGAAGGCTCGACAAGGCAGATCCACGGAGGAGCTGATATTTGGAGGACA-AGCTGTGGATAG--GAGCAACCCTATCCCT-----AA-TC-TACCAGC--ACCA-C-CAAGTC---AGGG--------CAATCCC--GGG-------CCATTT-GTT-CC-AGGCACGGGATAAGCATTCAGC---CATG--TCC-A-CGTCC-------A---AGAGGAAGCGGGGAGATGATTCG--AATTGGAGTAAG--CGGGTG----ACTAAGAAGAA-G-CC----------CTCTTCAGCT-GGGCTGAAGCGGGCTGGAAGCAAG-GCCGATAGGCCATCCCTGCAAATCCAGACACTCCAGCATGCTGGGACCACCATGATAACTGTCCCATCCGGAGGTGTATGTGACCTCATCAACACCTATGCCCGAGGATCGGACGAGGGCAACCGCCACACCAGCGAGACTCTCACGTACAAGATCGCCA-TCGACTACCACTTCG-TTGCCGACGCGGCAGCCTGCCGCTACTCCAACACCGGAACCGGTGTAATGTGGCTGGTGTATGACACCACTCC-CGGCGGACAAGCTCC-GACCCCGCAAACTATATTTGCCTACCCTGACACGCTAAAAGCGTGGCCGGCCACATGG-AAGGTGAGCCGGG-AGCTGTGTCATCGCTTCGTGGTGAAACGGCGTTGGTTGTTCAACATGGAGACCGACGGGCGGATTGGTTCGGACATTCCTCCTTCGAATGCAA-GTTGGAAGCCTTGCAAGCGCAACATCTACTTCCACAAGTTCACGAGCGGGTTGGGAGTGAGAACGCAGTGGAAGAATGTAACGGACGGAGGAGT-TGGTGCCATCCAGAGAGGA-GCGTTGTACATGGTCATTGCCCCCGGCAATGGTCTTACATTTACTGCCCATGGGCAGACCCG-TCTGTACTTTAAGAGTGTTGGCAACCAGTAA--------------TG-AATAAAAACTCCCG-TT-TTATT----------ATA--T-CTG--ATGAAT--GCTGAAAGC-TTAC---ATTA-ATATGTC-----GTGCGATGGC-AC-G---AA-AAAACA-C-ACG---CAA-TCAATACAGGGGGGT---AGTAG--GCGGGCGGC-TAAG--GG--TGGTGCTCGGCGG-GCAAAAC---ATCGAAA-AAT---CAA--GAT-CTATCTGAA-T-GTA-------CTGCCTC---CGT---------AG-GAGG------CAGC--TCA---GGGGGA----GAATACCACTTCTCCCCCGGCGACATAATGTAAATGACGCAGTTTGCCTCGAAATACTCCAGCTGCCCTGGAGTCATTTCCTTCATCCAATCTTCATCCGAGTTGGCGAGGATTATTGTAGGCTTAGACTTCTTCTGCACCTTCTTCTTCTTACCATACTTGGGGTTTACAATGAAATCCCTCTGACAGCCAACTAACTGTTTCCAACAAGGACAGAATTTAAACGGGATATCATCTACGATGTTGTAGATTGCGT-CTTCGTTATATGAAGACCAATCAACATTATTTTGCCAGTAATTATGAACCCCTAGGCTTCTGGCCCAAGTAGATTTTCCTGTTCTTGTTGGGCCGACGATGTAGAGGCTCTGCTTTCTTGATCTTT-CATCTGATGACTG-GATACA--GAATCCATCCATTGGAGGTCAGAAATTGCATCCTCGAGGGTGTAACAGGTAGG-TTGAAGGAGCATGTAAGCTTCGGGACTGACCTGGAAGATGTTAGGCTGGAGCCAATCATTGATTGACTCATTACAAAGTAAATCAGGTGAGGATTGCG-GATGAGGATTGGTGAACTCTTCCTGAATCTCAGGAAAAAGCTTATTTGCAGAGTATTCGAAATACTGCAATTTTGTGGCCCAATCATAGGGAAACTCTTTCTGTATCATGGAGAGGTACTCTTCCTTGGAAGTAGAGTGGGAAATAATGTCTCGCATTATTTCATCTTTGGAAGGTTTTTTTTCC-TT-AA-CTTC----TGAATCAGAT---TTTCCTAGGAAGGGGGACTTCCTAGGAATGAAAGTACCTCTCTCAAACATAGCCAGAGGTTCCTTGAGAATGTAATCCCTCACCCTGTTTACTGACTTGGCACTCTGAATGTTTGGGTGAAACCCATTAATATCAAAGAACCTTGAGTCGGATATCCTTACCGGCTTCTCTGTCTGAAGCAATGCATGTAAATGCAAACTTCCATCTTTATGTGCCTCGCGGGCACATAGAATATATTTGGGAATCCAACGAACAACGAGCTCCCATATCATCTGACAGGCGATTTCAGGATTTTCTGGACACTTTGGATAGGTTAGGAACGTATTAGCGTTCCTGTGTGAGAA-----CTGACG-------GTTGGA--T-----------------------GAG-GA------GGAGGC---CATATCCGACGACGGAGGA-CA--AGGCTGTGGGA----TGGCAGA-ATGGGAG--CTC--TCA--A-CTCT------A-TA---CCA-------ACCG-GT----GC-GCCTTCG-AA--AT---CCGC-CG-C-CC--CCTC----------TCTTATAG----TGGTTGT-GAA-TGGGCCGGA---CCGG-GCC-------GG-----CCCAGCAG---GAAAAGAAGG-CGCGC-AC---
>A1 Ug-Nak-125
TAATATTACCGCGC-CTTCTTTTCCT-GCGAGGG-CCC-GGT------AGGGCCC-GAGCG-------ATTTGATGTAAAGCT--TGGTCCTG-CTTTGTAT-GA-----TTTAGCTAAAGCAGCCC--AATC----TAAAGAA-ACCGG-TCC-CGG-GCA-CTATAAATT-GCCTAACA-AGTGCGAT-TCATTC---ATGGA----------------------------TCCACAG-AA-CGCC--CTG----------------TATTATCA------GCCGC-GGG-TACCCACAGCAGCTCCGGC---ATCCGCAGGAGTGCCGTGGAGTCGCGTAGGCGAGGTAGCTATTTTGAGCTTTGTTGCACTGATTTGCTTTTACCTGCTTTACCTTTGGGTGCTGAGAGACCTTAT--CTTAGTTCTGAAGGCTCGACAAGGCAGATCCACGGAGGAGCTGATATTTGGAGGACA-AGCTGTGGATAG--GAGCAACCCTATCCCT-----AA-TC-TACCAGC--ACCA-C-CAAGTC---AGGG--------CAATCCC--GGG-------CCATTT-GTT-CC-AGGCACGGGATAAGCATTCAGC---CATG--TCC-A-CGTCC-------A---AGAGGAAGCGGGGAGATGATTCG--AATTGGAGTAAG--CGGGTG----ACTAAGAAGAA-G-CC----------CTCTTCAGCT-GGGCTGAAGCGGGCTGGAAGCAAG-GCCGATAGGCCATCCCTGCAAATCCAGACACTCCAGCATGCCGGGACCACCATGATAACTGTCCCATCCGGAGGAGTATGTGACCTCATCAACACCTATGCCCGAGGATCGGACGAGGGCAACCGCCACACCAGCGAGACTCTCACGTACAAGATCGCCA-TCGACTACCACTTCG-TTGCCGACGCGGCAGCCTGCCGCTACTCCAACACCGGAACCGGTGTAATGTGGCTGGTGTATGACACCACTCC-CGGCGGACAAGCTCC-GACCCCGCAAACTATATTTGCCTACCCTGACACGCTAAAAGCGTGGCCGGCCACATGG-AAGGTGAGCCGGG-AGCTGTGTCATCGCTTCGTGGTGAAACGGCGATGGTTGTTCAACATGGAGACCGACGGGCGGATTGGTTCGGACATTCCTCCCTCGAATGCAA-GTTGGAAGCCTTGCAAGCGCAACATCTACTTCCACAAGTTCACGAGCGGGTTGGGAGTGAGAACGCAGTGGAAGAATGTAACGGACGGAGGAGT-TGGTGCCATCCAGAGAGGA-GCGTTGTACATGGTCATTGCCCCCGGCAATGGTCTTACATTTACTGCCCATGGGCAGACCCG-TCTGTACTTTAAGAGTGTTGGCAACCAGTAA--------------TG-AATAAAAACTCCCG-TT-TTATT----------ATA--T-CTG--ATGAAT--GCTGAAAGC-TTAC---ATTA-ATATGTC-----GTGCGATGGC-AC-G---AA-AAAACA-C-ACG---CAA-TCAATACAGGGGGGT---AGTAG--GCGGGCGGC-TACG--GG--TGGTGCTCGGCGG-GCAAAAC---ATCGAAA-AAT---CAA--GAT-CTATCTGAA-T-GTA-------CTGCCTC---CGT---------AG-GAGG------CAGC--TCA---GGGGGA----GAATACCACTTCTCCCCCGGCGACATAATGTAAATGACGCAGTTTGCCTCGAAATACTCCAGCTGCCCTGGAGTCATTTCCTTCATCCAATCTTCATCCGAGTTGGCGAGGATTATTGTAGGCTTAGACTTCCTCTGCACCTTCTTCTTCTTACCATACTTGGGGTTTACAATGACATCCCTCTGGCAGCCAACTAACTGTTTCCAACAAGGACAGAATTTAAACGGGATATCATCTACGATGTTGTAGATTGCGT-CTTCATTATATGAAGACCAATCAACATTATTTTGCCAGTAATTATGAACCCCTAGGCTTCTGGCCCAAGTAGATTTTCCTGTTCTTGTTGGGCCGACGATGTAGAGGCTCTGCTTTCTTGATCTTT-CATCTGATGACTG-GATACA--GAATCCATCCATTGGAGGTCAGAAATTGCATCCTCGAGGGTATAACAGGTAGG-TTGAAGGAGCATGTAAGCTTCGGGACTGACCTGGAAGATGTTAGGCTGGAGCCAATCATTGATTGACTCATTACAAAGTAAATCAGGTGAGGATTGCG-GATGAGGATTGGTGAACTCTTCCTGAATCTCAGGAAAAAGCTTATTTGCAGAGTATTCGAAATACTGCAATTTTGTGGCCCAATCATAGGGAAACTCTTTCTGGATCATGGAGAGGTACTCTTCCTTGGAAGTAGAGTGTGAAATAATGTCTCTCATTATTTCATCTTTGGAAGGTTTTTTTTCC-TT-AA-CTTC----TGAATCAGAT---TTTCCTAGGAAGGGGGACTTCCTAGGAATGAAAGTACCTCTCTCAAACATAGCCAGAGGTTCCTTGAGAATGTAATCCCTCACCCTGTTTACTGACTTGGCACTCTGAATGTTTGGGTGAAACCCATTAATATCAAAGAACCTTGAGTCGGATATCCTTACCGGCTTCTCTGTCTGAAGCAATGCATGTAAATGCAAACTTCCATCTTTATGTGCCTCGCGGGCACATAGAATATATTTGGGAATCCAACGAACAACGAGCTCCCATATCATCTGACAGGCGATTTCAGGATTTTCTGGACACTTTGGATAGGTTAGGAACGTATTAGCGTTCCTGTGTGAGAA-----CTGACG-------GTTGGA--T-----------------------GAG-GA------GGAGGC---CATATCCGACGACGGAGGC-TG--AGGCTGAGGGA----TGGCAGA-ATGGGAG--CTC--TCA--A-CTCT------A-TA---CCA-------ACCG-GT----GC-GCCTTCG-AA--AT---CCGC-CG-C-CC--CCTC----------TCTTATAG----TGGTTGT-GAA-TGGGCCGGA---CCGG-GCC-------GG-----CCCAGCAG---GAAAAGAAGG-CGCGC-AC---
>A1 Ug-Hoi-156
TAATATTACCGCGC-CTTCTTTTCCT-GCGAGGG-CCC-GGT------AGGGCCC-GAGCG-------ATTTGATGTAAAGCT--TGGTCCTG-CTTTGTAT-GA-----TTTATCTAAAGCAGCCC--AATC----TAAAGAA-ACCGG-TCC-CGG-GCA-CTATAAATT-GCCTAACA-AGTGCGAT-TCATTC---ATGGA----------------------------TCCACAG-AA-CGCC--CTG----------------TATTATCA------GCCGC-GGG-TACCCACAGCAGCTCCGGC---ATCCGCAGGAGTGCCGTGGAGTCGCGTAGGCGAGGTAGCTATTTTGAGCTTTGTTGCACTGATTTGCTTTTACCTGCTTTACCTTTGGGTGCTGAGAGACCTTAT--CTTAGTTCTGAAGGCTCGACAAGGCAGAGCCACGGAGGAGCTGATATTTGGAGGACA-AGCTGTGGATAG--GAGCAACCCTATCCCT-----AA-TC-TACCAGT--ACCA-C-CAAGTC---AGGG--------CAATCCC--GGG-------CCATTT-GTT-CC-AGGCACGGGATAAGCATTCAGC---CATG--TCC-A-CGTCC-------A---AGAGGAAGCGGGGAGATGATTCG--AATTGGAGTAAG--CGGGTG----ACTAAGAAGAA-G-CC----------CTCTTCAGCT-GGGCTGAAGCGGGCTGGAAGCAAG-GCCGATAGGCCATCCCTGCAAATCCAGACACTCCAGCATGCTGGGACCACCATGATAACTGTCCCATCCGGAGGAGTATGTGACCTCATCAACACCTATGCCCGAGGATCGGACGAGGGCAACCGCCACACCAGCGAGACTCTCACGTACAAGATCGCCA-TCGACTACCACTTCG-TTGCCGACGCGGCAGCCTGCCGCTACTCCAACACCGGAACCGGTGTAATGTGGCTGGTGTATGACACCACTCC-CGGCGGACAAGCTCC-GACCCCGCAAACTATATTTGCCTACCCTGACACGCTAAAAGCGTGGCCGGCCACATGG-AAGGTGAGCCGGG-AGCTGTGTCATCGCTTCGTGGTGAAACGGCGATGGTTGTTCAACATGGAGACCGACGGGCGGATTGGTTCGGACATTCCTCCCTCGAATGCAA-GTTGGAAGCCTTGCAAGCGCAACATCTACTTCCACAAGTTCACGAGCGGGTTGGGAGTGAGAACGCAGTGGAAGAATGTAACGGACGGAGGAGT-TGGTGCCATCCAGAGAGGA-GCGTTGTACATGGTCATTGCCCCCGGCAATGGTCTTACATTTACTGCCCATGGGCAGACCCG-TCTGTACTTTAAGAGTGTTGGCAACCAGTAA--------------TG-AATAAAAACTCCCG-TT-TTATT----------ATA--T-CTG--ATGAAT--GCTGAAAGC-TTAC---ATTA-ATATGTC-----GTGCGATGGC-AC-G---AA-AAAACA-C-ACG---CAA-TCAATACAGGGGGGT---AGTAG--GCGGGCGGC-TAAG--GG--TGGTGCTCGGCGG-GCAAAAC---ATCGAAA-AAT---CAA--GAT-CTATCTGAA-T-GTA-------CTGCCTC---CGT---------AG-GAGG------CAGC--TCA---GGGGGA----GAATACCACTTCTCCCCCGGCGACATAATGTAAATGACGCAGTTTGCCTCGAAATACTCCAGCTGCCCTGGAGTCATTTCCTTCATCCAATCTTCATCCGAGTTGGCGAGGATTATTGTAGGCTTAGACTTCTTCTGCACCTTCTTCTTCTTACCATACTTGGGGTTTACAATGAAATCCCTCTGACAGCCAACTAACTGTTTCCAACAAGGACAGAATTTAAACGGGATATCATCTACGATGTTGTAGATTGCGT-CTTCGTTATATGAAGACCAATCAACATTATTTTGCCAGTAATTATGAACCCCTAGGCTTCTGGCCCAAGTAGATTTTCCTGTTCTTGTTGGGCCGACGATGTAGAGGCTCTGCTTTCTTGATCTTT-CATCTGATGACTG-GATACA--GAATCCATCCATTGGAGGTCAGAAATTGCATCCTCGAGGGTATAACAGGTAGG-TTGAAGGAGCATGTAAGCTTCGGGACTGACCTGGAAGATGTTAGGCTGGAGCCAATCATTGATTGACTCATTACAAAGTAAATCAGGTGAGGATTGCG-GATGAGGATTGGTGAACTCTTCCTGAATCTCAGGAAAAAGCTTATTTGCAGAGTATTCGAAATACTGCAATTTTGTGGCCCAATCATAGGGAAACTCTTTCTGGATCATGGAGAGGTACTCTTCCTTGGAAGTAGAGTGTGAAATAATGTCTCGCATTATTTCATCTTTGGAAGGTTTTTTTTCC-TT-AA-CTTC----TGAATCAGAT---TTTCCTAGGAAGGGGGACTTCCTAGGAATGAAAGTACCTCTCTCAAACATAGCCAGAGGTTCCTTGAGAATGTAATCCCTCACCCTGTTTACTGACTTGGCACTCTGAATGTTTGGGTGAAACCCATTAATATCAAAGAACCTTGAGTCGGATATCCTTACCGGCTTCTCTGTCTGAAGCAATGCATGTAAATGCAAACTTCCATCTTTATGTGCCTCGCGGGCACATAGAATATATTTGGGAATCCAACGAACAACGAGCTCCCATATCATCTGACAGGCGATTTCAGGATTTTCTGGACACTTTGGATAGGTTAGGAACGTATTAGCGTTCCTGTGTGAGAA-----CTGACG-------GTTGGA--T-----------------------GAG-GA------GGAGGC---CATATCCGACGACGGAGGA-TG--AGGCTGAGGGA----TGGCAGA-ATGGGAG--CTC--TCA--A-CTCT------A-TA---CCA-------ACCG-GT----GC-GCCTTCG-AA--AT---CCGC-CG-C-CC--CCTC----------TCTTATAG----TGGTTGT-GAA-TGGGCCGGA---CCGT-GGC-------GG-----CCCAGCAG---GAAAAGAAGG-CGCGC-AC---
>A1 Ug-Wak-56
TAATATTACCGCGC-CTTCTTTTCCT-GCGAGGG-CCC-GGT------AGGGCCC-GAGCG-------ATTTGATGTAAAGCT--TGGTCCTG-CTTTGTAT-GA-----TTTATCTAAAGCAGCCC--AATC----TAAAGAA-ACCGG-TCC-CGG-GCA-CTATAAATT-GCCTAACA-AGTGCCAT-TCATTC---ATGGA----------------------------TCCACAG-AA-CGCC--CTG----------------TATTATCA------GCCGC-GGG-TACCCACAGCAGCTCCGGC---ATCCGCAGGAGTGCCGTGGAGTCGCGTAGGCGAGGTAGCTATTTTGAGCTTTGTTGCACTGATTTGCTTTTACCTGCTTTACCTTTGGGTGCTGAGAGACCTTAT--CTTAGTTCTGAAGGCTCGACAAGGCAGATCCACGGAGGAGCTGATATTTGGAGGACA-AGCTGTGGATAG--GAGCAACCCTATCCCT-----AA-TC-TACCAGC--ACCA-C-CAAGTC---AGGG--------CAATCCC--GGG-------CCATTT-GTT-CC-AGGCACGGGATAAGCATTCAGC---CATG--TCC-A-CGTCC-------A---AGAGGAAGCGGGGAGATGATTCG--AATTGGAGTAAG--CGGGTG----ACTAAGAAGAA-G-CC----------CTCTTCAGCT-GGGCTGAAGCGGGCTGGAAGCAAG-GCCGATAGGCCATCCCTGCAAATCCAGACACTCCAGCATGCTGGGACCACCATGATAACTGTCCCATCCGGAGGAGTATGTGACCTCATCAACACCTATGCCCGAGGATCGGACGAGGGCAACCGCCACACCAGCGAGACTCTCACGTACAAGATCGCCA-TCGACTACCACTTCG-TTGCCGACGCGGCAGCCTGCCGCTACTCCAACACCGGTACCGGTGTAATGTGGCTGGTGTATGACACCACTCC-CGGCGGACAAGCTCC-GACCCCGCAAACTATATTTGCCTACCCTGACACGCTAAAAGCGTGGCCGGCCACATGG-AAAGTGAGCCGGG-AGCTGTGTCATCGCTTCGTGGTGAAACGGCGATGGTTGTTCAACATGGAGACCGACGGGCGGATTGGTTCGGACATTCCTCCCTCGAATGCAA-GTTGGAAGCCTTGCAAGCGCAACATCTACTTCCACAAGTTCACGAGCGGGTTGGGAGTGAGAACGCAGTGGAAGAATGTAACGGACGGAGGAGT-TGGTGCCATCCAGAGAGGA-GCGTTGTACATGGTCATTGCCCCCGGCAATGGTCTTACATTTACTGCCCATGGGCAGACCCG-TCTGTACTTTAAGAGTGTTGGCAACCAGTAA--------------TG-AATAAAAACTCCCG-TT-TTATT----------ATA--T-CTG--ATGAAT--GCTGAAAGC-TTAC---ATTA-ATATGTC-----GTGCGATGGC-AC-G---AA-AAAACA-C-ACG---CAA-TCAATACAGGGGGGT---AGTAG--GCGGGCGGC-TAAG--GG--TGGTGCTCGGCGG-GCAAAAC---ATCGAAA-AAT---CAA--GAT-CTATCTGAA-T-GTA-------CTGCCTC---CGT---------AG-GAGG------CAGC--TCA---GGGGGA----GAATACCACTTCTCCCCCGGCGACATAATGTAAATGACGCAGTTTGCCTCGAAATACTCCAGCTGCCCTGGAGTCATTTTCTTCATCCAATCTTCATCCGAGTTGGCGAGGATTAGTGTAGGCTTAGACTTCTTCTGCACCTTCTTCTTCTTACCATACTTGGGGTTTACAATGAAATCCCTCTGACAGCCAACTAACTGTTTCCAACAAGGACAGAATTTAAAAGGGATATCATCTACGATGTTGTAGATTGCGT-CTTCGTTATATGAAGACCAATCAACATTATTTTGCCAGTAATTATGAACCCCTAGGCTTCTGGCCCAAGTAGATTTTCCTGTTCTTGTTGGGCCGACGATGTAGAGGCTCTGCTTTCTTGATCTTT-CATCTGATGACTG-GATACA--GAATCCATCCATTGGAGGTCAGAAATTGCATCCTCGAGGGTATAACAGGTAGG-TTGAAGGAGCATGTAAGCTTCGGGACTGACCTGGAAGATGTTAGGCTGGAGCCAATCATTGATTGACTCATTACAAAGTAAATCAGGTGAGGATTGCG-GATGAGGATTGGTGAACTCTTCCTGAATCTCAGGAAAAAGCTTATTTGCAGAGTATTCGAAATACTGCAATTTTGTGGCCCAATCATAGGGAAACTCTTTCTGGATCATGGAGAGGTACTCTTCCTTGGAAGTAGAGTGTGAAATAATGTCTCGCATTATTTCATCTTTGGAAGGTTTTTTTTCC-TT-GA-CTTC----TGAATCAGAT---TTTCCTAGGAAGGGGGACTTCCTAGGAATGAAAGTACCTCTCTCAAACATAGCCAGAGGTTCCTTGAGAATGTAATCCCTCACCCTGTTTACTGACTTGGCACTCTGAATGTTTGGGTGAAACCCATTAATATCAAAGAACCTTGAGTCGGATATCCTTACCGGCTTCTCTGTCTGAAGCAATGCATGTAAATGCAAACTTCCATCTTTATGTGCCTCGCGGGCACATAGAATATATTTGGGAATCCAACGAACAACGAGCTCCCATATCATCTGACAGGCGATTTCAGGATTTTCTGGACACTTTGGATAGGTTAGGAACGTATTAGCGTTCCTGTGTGAGAA-----CTGACG-------GTTGGA--T-----------------------GAG-GA------GGAGGC---CATATCCGACGACGGAGGA-TG--AGGCTGTGGGA----TGGCAGA-ATGGGAG--CTC--TCA--A-CTCT------A-TA---CCA-------ACCG-GT----GC-GCCTTCG-AA--AT---CCGC-CG-C-CC--CCTC----------TCTTATAG----TGGTTGT-GAA-TGGGCCGGA---CCGG-GCC-------GG-----CCCAGCAG---GAAAAGAAGG-CGCGC-AC---
>G Ng-Pas-2000
TAATATTACCGCGC-CTTCTTTTCCT-GCGAGGG-CCC-GCA------AGGGCCC-GAGCGATTAGCGATTTGATTTAAAGTT--TAGATCTG-CTTTGTGT-GA-----TTTATCTAAAGCAGCCC--AATC----TAAAGAA-ACCGG-TCC-CGG-TCA-CTATAAATT-GCCTAACA-AGTGCGAT-TCATTT---ATGGA----------------------------TCCACAG-AA-CTCC--TTT----------------CTTGTACA------GCCGC-GGG-TACCCACAGCGACTCCTTCGCAGACAGGAGGAGTGCCGTGGAGTCACGTTGGCGAGGTAGCTATTTTGAGCTTTGTTGGTTTGATTTGCCTTTACCTGCTTTACCTTTGGGTGCTGAGAGATCTTAT--CTTAGTTCTGAAGGCTCGACAAGGGAGATCCACGGAGGAGCTGGTATTCGGCGAACA-AGGTGTGGATAG--GAGAGAACCTATCCCT-----AA-TA-GATCAGC--TTCT-G-CAGGTC---CAGT--------GAATCCC--GGA-------CCATTT-GTT-CC-TGGTTCGGGATAAGCAATCAGC---CATG--TCC-A-CGTCC-------A---AGAGGAAGCGGGGAGATGATGCG--AACTGGAAGAAG--GGGCCG----GCTAAGAAGAA-G-AC----------TTCTGCAGCT-GGCCTGAAGAAGTCTGTAAGCAAG-GCCGATAGGCCATCCCTCCAAATTCAGACACTCTTGCATGCGGGGGCCACAATGATAACAGTCCCCTCCGGAGGTATTTGCGACCTCATCAGCACCTATGCCCGAGGTTCAGATGAGGGCAACCGACACACCAGCGAGACTCTTACGTACAAGATGTCCC-TCGACTACCACTTCG-ATGCTGACGCAGCAGCGTGCAAGTACTCCAACATTGGAACCGGCGTGGTCTGGCTGGTTTACGACACTACTCC-CGGCGGACAAGCCCC-GACTACCAAACAGATATTTGCATATAACGACAGCCTAGCTGCCTGGCCGACGACCTGG-AAGGTGAGCCGGG-AGATGTGTCACCGCTTCGTGGTGAAACGCCGTTGGCTGTTCACCATGGAGACCAACGGTCGCATCGGTTCGGACATGCCTCCATCGAATGCCA-TTTGGAACCCCTGCAAGCGGAGCATTAACTTCCACAAGTTCACGAGTGGGTTGGGAGTAAGAACGATGTGGAAGAATGTAACAGACGGTGGCGT-TGGATCGATACAGAGAGGA-GCCTTGTATATGTGCATTGCCCCTGGCAATGGACTTACATTTACTGCCCATGGGCAGACCCG-TCTGTACTTTAAGAGTGTTGGCAACCAGTAA--------------TG-AATAAAAACTCCCG-TT-TTATT----------ATA--T-T-G--ATGAAT--GCTGAAAGC-TTAC---ATTA-ATATGTC-----GTGCGATGGC-AC-G------AAAACA-C-ACG---CTA-TCAATACAGGGGGGT---AGTCG--GAGGGCGGC-TAAG--GG--TTGTGCTCGGCGG-GCAAAAC---ATCAAAA-AAT---CAA--GAT-GTATATGAA-T-GTT-------CTGCCTC---CGT---------AG-GAGG------CAGC--TCC---AGGGGA----GAATACCACTTCTCCCCTGGCTGCATGATGTATATCATGCAGTTTGCGTCGAAATACTCCAGCTGCCCTGGAGTCATTTCCTTCATCCAATCTTCATCAGAGTTGGCTAGAATGATTGTAGGTTTAGACTTCATCTGAACCTTCTTCTTCTTCCCATACTTAGGATTTACAATGAACTCTTTTTGACATCCAACTAACTGTTTCCAACAAGGACAGAATTTAAACGGGATATCATCTACTATGTTGTAGATTGCGT-CTTCGTTGTATGAAGACCAATCAACATTATTTTGCCAGTAATTATGAACCCCTAGGCTTCTGGCCCAAGTAGATTTTCCAGTTCTTGTTGGACCGACGATGTAGAGGCTCTGCTTTCTTGATCTTT-CATCTGTTGACTG-GATAAG--TTATCCATCCATTGAAGGTCAGAAATTGCATCCTCGACGGAATAACAGGTAGG-TTGAAGGAGCATGTAAGCTTCGGGACTAACCTGAAAGATGTTAGGCTGGAGCCAATCTTTGATTGACTCACTACAAAGCAAATCAGGTGATGAGGGTG-GATGAGGATTGATGAACTCTTCCTGAATCTCAGGAAAAAGTTTATTTGCAGAGTATTCAAAATACTGCAATTTTGTTGCCCAGTCATAAGGGAACTCTTTCTGGATCATTGAGAGGTACTCTTGCTTATTAGTGGAGTGGGAAATAATCTCTCTCATTATTTCATCTTTTGTAGGTTTCTTTGAA-CT-TC-CCTC----TGAATCAGAT---TTTCCTAGGAAGGGGGACTTCCTAGGAATGAAAGTACCTCTCTCAAATAAAGCCAGAGGTTCCTTGAGAATGTAGTCTCGAACCTTGTTAACTGACTTTGCACTCTGAATGTTTGGGTGGAACCCTTTGATATCAAAGAACCTTGGGTCAGTTGTTCTTACCGGTTTATCCGTCTGGACTAATGCATGTAAATGCAGATTTCCATCTCTATGTGCCTCTCGGGCACATATGATGTACTTAGGGTTCCAGTGACCAACGAGCTCCCAGATCATCTGACAGACGATTTCTGGATTTTCTGGACATTGTGGATATGTTAGGAACGTGTTAGCGTTCCTGTGTGAGAA-----CTGACG-------GTTGGA--T-----------------------GAG-GA------GGAGGC---CATATCTGACGACGGAGGA-TG--ATGCTAGGGGA----TGGCAGA-TTGGGAG--CTCC-CAA--A-CTCT------A-TC---CTA--------CCG-GT----GC-GCCTTCG-AA--AT---CCGC-CG-CTGC--CCTC----------T-TTATAG----TGGTTGT-ATTCTGGGCCGGA---CTGG-GCC-------GG-----CCCAGCAG---GAAAAGAAGG-CGCGC-AC---
>A1 Mz-Bob-2007
TAATATTACCGCGC-CTTCTTTTCCT-GCGAGGG-CCC-GGT------AGGGCCC-GAGTG-------ATTTGATGTAAAGCT--TGGTCCTG-CTTTGTAT-GA-----TTTATCTAAAGCAGCCC--ATTC----TAAAGAA-ACCGG-TCC-CGG-GCA-CTATAAATT-GCCTAACA-AGTGCGAT-TCATTC---ATGGA----------------------------TCCACAG-AA-CGCC--CTG----------------TACTATCA------GCCGC-GGG-TACCCACAGCAGCTCCGGC---ATCCGCAGGAGTGCCGTGGAGTCGCGTAGGCGAGGTAGCTATTTTGAGCTTTGTTGCACTGATTTGCTTTTACCTGCTTTACCTTTGGGTGCTGAGAGACCTTAT--CTTAGTTCTGAAGGCTCGGCAAGGCAGATCCACGGAGGAGCTGATATTTGGAGGACA-AGCTGTGGATAG--GAGCAACCCTATCCCT-----AA-TC-TACCAGC--ACCA-C-CAAGTC---AGGG--------CAATCCC--GGG-------CCATTT-GTT-CC-AGGCACGGGATAAGCAATCAGC---CATG--TCC-A-CGTCC-------A---AGAGGAAGCGTGGAGATGATGCG--AACTGGAGTAAG--CGGACG----ACTAAGAAGAA-G-CC----------CTCTTCAGCA-GGGCTGAAGAGGGCTGGAAGCAAG-GCCGATAGGCCATCCCTCCAAATCCAGACACTCCAGCATGCTGGGACCACCATGATAACGGTACCCTCTGGAGGAGTATGTGACCTCATCAACACCTACGCCCGAGGATCTGACGAGGGCAACCGCCACACCAGCGAGACTCTCACGTACAAGATCGCCA-TCGACTACCACTTCG-TTGCCGACGCGGCAGCTTGCCGCTACTCCAACACCGGAACCGGTGTAATGTGGCTGGTGTATGACACCACTCC-CGGCGGACAAGCTCC-GACCCCGCAAACTATATTTGCCTACCCTGACACGCTTAAAGCGTGGCCGGCCACATGG-AAGGTGAGCCGGG-AGCTGTGTCATCGCTTCGTGGTGAAACGGCGATGGTTGTTCAACATGGAGACCGACGGGCGGATTGGTTCGGACATTCCTCCCTCGAATGCAA-GTTGGAAGCCTTGCAAGCGCAACATCTACTTCCACAAGTTCACGAGCGGGTTGGGAGTGAGAACGCAGTGGAAGAATGTAACGGACGGAGGAGT-TGGTGCCATCCAGAGAGGA-GCGTTGTACATGGTCATTGCCCCCGGCAATGGTCTTACATTTACTGCCCATGGGCAGACCCG-TCTGTACTTTAAGAGTGTTGGCAACCAGTAA--------------TG-AATAAAAACTCCCG-TT-TTATT----------ATA--T-GTG--ATGAAT--GCTGAAAGC-TTAC---ATTA-ATATGTC-----GTGCGATGGC-AC-G---AA-AAAACA-C-ACA---CAA-TCAATACAGGGGGGT---AGTAG--GCGGGCGGC-TAAG--GG--TGGTGCTCGGCGG-GCAGAAC---ATTGAAA-AAT---CAA--GAT-CTATCTGAA-T-CCA-------CTGCCTC---CGT---------AG-GAGG------CAGC--TCA---GGGGGA----GAATACCACTTCTCCCCCGGCGACATAATGTAAATGACGCAATTTGCCTCGAAATACTCCAGCTGCCCTGGAGTCATTTCCTTCATCCAATCTTCATCCGAGTTGGCGAGGATTATTGTAGGCTTAGACTTCTTCTGCACCTTTTTCTTCTTACCATACTTGGGGTTTACAATGAAATCCCTCTGACAGCCAACTAACTGTTTCCAACAAGGACAGAATTTAAACGGGATATCATCTACGATGTTGTAGATTGCGT-CTTCATTGTATGAAGACCAATCAACATTATTTTGCCAGTAATTATGAACCCCTAGGCTTCTGGCCCAAGTAGATTTTCCTGTTCTTGTTGGGCCGACGATGTAGAGGCTCTGCTTTCTTGATCTTT-CATCTGATGACTG-GATACA--GAATCCATCCATTGGAGGTCAGAAATTGCATCCTCGAGGGTATAACAGGTAGG-TTGAAGGAGCATGTATGCTTCGGGACTAACCTGGAAGATGTTAGGCTGGAGCCAATCATTGATTGACTCACTACAAAGTAAATCAGGTGTGGATTGCG-GATGAGGATTGGTGAACTCTTCCTGAATCTCAGGAAAAAGCTTATTTGCAGAGTATTCAAAATACTGCAATTTTGTGGACCAATCATAGGGAAACTCTTTCTGGATCATGGAGAGGTACTCTTCTTTGGAAGTAGAGTGTGAAATAATGTCTCGCATTATTTCATCTTTGGAAGGCTTTTTTTCC-TT-AA-CTTC----TGAATCAGAT---TTTCCTAGGAAGGGGGACTTCCTAGGAATGAAAGTACCTCTCTCAAACATAGCCAGAGGTTCCTTGAGAATGTAATCCCTCACCCTGTTTACTGATTTGGCACTCTGAATGTTTGGGTGAAACCCATTAATATCAAAGAACCTTGAGTCCGATATTCTTACCGGCTTCTCTGTTTGAAGCAATGCATGTAAATGCGAACTTCCATCTTTGTGTGCCTCTCGGGCACAGACAATATACTTGGGTATCCAACGAACAACGAGCTCCCAGATCATCTGACAGGCGATTTCAGGATTTTCTGGACACTTTGGGTAGGTTAAGAACGTGTTCACGTTCCTGTGTGAGAA-----CTGACG-------GTTGGA--T-----------------------GAG-GA------GGAGGC---CATAGCCGACGACGGAGGA-TG--AGGCTGAGGGA----TGGCAGA-TGGGGAG--CTC--TCA--A-CTCT------A-TA---CCA-------ACCG-GT----GC-GCCTTCG-AA--AT---CCGC-CG-C-CC--CCCC----------TCTTATAG----TGGTTGT-GAA-TGGGCCGGA---CCGG-GCC-------GG-----CCCAGCAG---GAAAAGAAGG-CGCGC-AC---
>A1 Mz-ChiA-2007
TAATATTACCGCGC-CTTCTTTTCCT-GCGAGGG-CCC-GGT------AGGGCCC-GAGTG-------ATTTGATGTAAAGCT--TGGTCCTG-CTTTGTAT-GA-----TTTATCTAAAGCAGCCC--ATTC----TAAAGAA-ACCGG-TCC-CGG-GCA-CTATAAATT-GCCTAACA-AGTGCGAT-TCATTC---ATGGA----------------------------TCCACAG-AA-CGCC--CTG----------------TACTATCA------GCCGC-GGG-TACCCACAGCAGCTCCGGC---ATCCGCAGGAGTGCCGTGGAGTCGCGTAGGCGAGGTAGCTATTTTGAGCTTTGTTGCACTGATTTGCTTTTACCTGCTTTACCTTTGGGTGCTGAGAGACCTTAT--CTTAGTTCTGAAGGCTCGGCAAGGCAGATCCACGGAGGAGCTGATATTTGGAGGACA-AGCTGTGGATAG--GAGCAACCCTATCCCT-----AA-TC-TACCAGC--ACCA-C-CAAGTC---AGGG--------CAATCCC--GGG-------CCATTT-GTT-CC-AGGCACGGGATAAGCAATCAGC---CATG--TCC-A-CGTCC-------A---AGAGGAAGCGTGGAGATGATGCG--AACTGGAGTAAG--CGGACG----ACTAAGAAGAA-G-CC----------CTCTTCAGCA-GGGCTGAAGAGGGCTGGAAGCAAG-GCCGATAGGCCATCCCTCCAAATCCAGACACTCCAGCATGCTGGGACCACCATGATAACGGTCCCCTCTGGAGGAGTATGTGACCTCATCAACACCTACGCCCGAGGATCTGACGAGGGCAACCGCCACACCAGCGAGACTCTCACGTACAAGATCGCCA-TCGACTACCACTTCG-TTGCCGACGCGGCAGCCTGCCGCTACTCCAACACCGGAACCGGTGTAATGTGGCTGGTGTATGACACCACTCC-CGGCGGACAAGCTCC-GACCCCGCAAACTATATTTGCCTACCCTGACACGCTTAAAGCGTGGCCGGCCACATGG-AAGGTGAGCCGGG-AGCTGTGTCATCGCTTCGTGGTGAAACGGCGATGGTTGTTCAACATGGAGACCGACGGGCGGATTGGTTCGGACATTCCTCCGTCGAATGCAA-GTTGGAAGCCTTGCAAGCGCAACATCTACTTCCACAAGTTCACGAGCGGGTTGGGAGTGAGAACGCAGTGGAAGAATGTAACGGACGGAGGAGT-TGGTGCCATCCAGAGAGGA-GCGTTGTACATGGTCATTGCCCCCGGCAATGGTCTTACATTTACTGCCCATGGGCAGACCCG-TCTGTACTTTAAGAGTGTTGGCAACCAGTAA--------------TG-AATAAAAACTCCCG-TT-TTATT----------ATA--T-CTG--ATGAAT--GCTGAAAGC-TTAC---ATTA-ATATGTC-----GTGCGATGGC-AC-G----A-AAAACA-C-ACA---CAA-TCAATACAGGGGGGT---AGTAG--GCGGGCGGC-TAAG--GG--TGGTGCTCGGCGG-GCAGAAC---ATTAAAA-AAT---CAA--GAT-CTATCTGAA-T-CCA-------CTGCCTC---CGT---------AG-GAGG------CAGC--TCA---GGGGGA----GAATACCACTTCTCCCCCGGCGACATAATGTAAATGACGCAATTTGCCTCGAAATACTCCAGCTGCCCTGGAGTCATTTCCTTCATCCAATCTTCATCCGAGTTGGCGAGGATTATTGTAGGCTTAGACTTCTTCTGCACCTTTTTCTTCTTACCATACTTGGGGTTTACAATGAAATCCCTCTGACAGCCAACTAACTGTTTCCAACAAGGACAGAATTTAAACGGGATATCATCTACGATGTTGTAGATTGCGT-CTTCATTGTATGAAGACCAATCAACATTATTCTGCCAGTAATTATGAACCCCTAGGCTTCTGGCCCAAGTAGATTTTCCTGTTCTTGTTGGGCCGACGATGTAGAGGCTCTGCTTTCTTGATCTTT-CATCTGATGACTG-GATACA--GAATCCATCCATTGGAGGTCAGAAATTGCATCCTCTAGGGTATAACAGGTAGG-TTGAAGGAGCATGTACGCTTCGGGACTAACCTGGAAGATGTTAGGCTGGAGCCAATCATTGATTGACTCACTACAAAGTAAATCAGGTGTGGATTGCG-GATGAGGATTGGTGAACTCTTCCTGAATCTCAGGAAAAAGCTTATTTGCAGAGTATTCAAAATACTGCAATTTTGTGGACCAATCATAGGGAAACTCTTTCTGGATCATGGAGAGGTACTCTTCTTTGGAAGTAGAGTGTGAAATAATGTCTCGCATTATTTCATCTTTGGAGGGCCTTTTTTCC-TT-AA-CTTC----TGAATCAGAT---TTTCCTAGGAAGGGGGACTTCCTAGGAATGAAAGTACCTCTCTCAAACATAGCCAGAGGTTCCTTGAGAATGTAATCCCTCACCCTGTTTACTGACTTGGCACTCTGAATGTTTGGGTGAAACCCATTAATATCAAAGAACCTTGAGTCCGATATTCTTACCGGCTTCTCTGTTTGAAGCAATGCATGTAAATGCAAACTTCCATCTTTGTGTGCCTCTCGGGCACAGACAATATACTTGGGTATCCAACGAACAACGAGCTCCCAGATCATCTGACAGGCGATTTCAGGATTTTCTGGACACTTTGGGTAGGTTAAGAACGTGTTCACGTTCCTGTGTGAGAA-----CTGACG-------GTTGGA--T-----------------------GAG-GA------GGAGGC---CATAGCCGACGACGGAGGA-TG--AGGCTGGGGGA----TGGCAGA-TGGGGAG--CTC--TCA--A-CTCT------A-TA---CCA-------ACCG-GT----GC-GCCTTCG-AA--AT---CCGC-CG-C-CC---CTCC---------TCTTATAA----TGGTTGT-GAA-TGGGCCGGA---CCGG-GCC-------GG-----CCCAGCAG---GAAAAGAAGG-CGCGC-AC---
>A1 Za-TreA-2006
TAATATTACCGCGC-CTTCTTTTCCT-GCGAGGG-CCC-GGT------AGGGCCC-GAGCG-------ATTTGATGTAAAGCT--TGGTCCTG-CTTTGTAT-GA-----TTTATCTAAAGCAGCCC--ATTC----TAAAGAA-ACCGG-TCC-CGG-GCA-CTATAAATT-GCCTAACA-AGTGCGAT-TCATTC---ATGGA----------------------------TCCACAG-AA-CGCC--CTG----------------TACTATCA------GCCGC-GGG-TACCCACAGCAGCTCCGGC---ATCCGCAGGAGTGCCGTGGAGTCGCGTAGGCGAGGTAGCTATTTTGAGCTTTGTTGCACTGATTTGCTTTTACCTGCTTTACCTTTGGGTGCTGAGAGACCTTAT--CTTAGTTCTGAAGGCTCGACAAGGCAGATCCACGGAGGAGCTGATATTTGGAGGACA-AGCTGTGGATAG--GAGCAACCCTATCCCT-----AA-TC-TACCAGC--ACCA-C-CAAGTC---AGGG--------CAATCCC--GGG-------CCATTT-GTT-CC-AGGCACGGGATAAGCATTCAGC---CATG--TCC-A-CGTCC-------A---AGAGGAAGCGGGGGGATGACGCG--AATTGGAGTAAG--CGGGTG----ACTAAGAAGAA-G-CC----------TTCTTCAGCT-GGACTGAAGAGGGCTGGAAGTAAG-GCCGATAGGCCATCCCTCCAAATCCAGACACTCCAGCATGCTGGGACCACCATGATAACGGTCCCCTCTGGAGGGGTATGTGACCTCATCAACACCTACGCCCGAGGATCGGACGAGGGCAACCGCCACACCAGCGAGACTCTCACGTACAAGATCGCCA-TCGACTACCACTTCG-TTGCCGACGCGGCAGCCTGCCGCTACTCCAACACCGGAACCGGTGTAATGTGGCTGGTGTATGACACCACTCC-CGGCGGACAAGCTCC-GACCCCGCAAACTATATTTGCCTACCCTGACACGCTAAAAGCGTGGCCGGCCACATGG-AAGGTGAGCCGGG-AGCTGTGTCATCGCTTCGTGGTGAAACGGCGATGGTTGTTCAACATGGAGACCGACGGGCGGATTGGTTCGGACATTCCTCCCTCGAATGCAA-GTTGGAAGCCTTGCAAGCGCAACATCTACTTCCACAAGTTCACGAGCGGGTTGGGAGTGAGAACGCAGTGGAAGAATGTAACGGACGGAGGAGT-TGGTGCCATCCAGAGAGGA-GCGTTGTACATGGTCATTGCCCCCGGCAATGGTCTTACATTTACTGCCCATGGGCAGACCCG-TCTGTACTTTAAGAGTGTTGGCAACCAGTAA--------------TG-AATAAAAACTCCTG-TT-TTATT----------ATA--T-CTG--ATGAAT--GCTGAAAGC-TTAC---ATTA-ATATGTC-----GTGCGATGGC-AC-G---AA-AAAACA-C-ACA---CAA-TCAATACAGGGGGGT---AGTAG--GCGGGCGGC-TAAG--GG--TGGTGCTCGGCGG-GCAGAAC---ATCGAAA-AAT---CAA--GAT-CTATCTGAA-T-CCA-------CTGCCTC---CGT---------AG-GAGG------CAGC--TCA---GGGGGA----GAATACCACTTCTCCCCCGGCGACATAATGTAAATGACGCAATTTGCCTCGAAATACTCCAGCTGCCCTGGAGTCATTTCCTTCATCCAATCTTCATCCGAGTTGGCGAGGATTATTGTAGGCTTAGACTTCTTCTGCACCTTCTTCTTCTTACCATACTTGGGGTTTACAATGAAATCCCTCTGACAGCCAACTAACTGTTTCCAACAAGGACAGAATTTAAACGGGATATCATCTACGATGTTGTAGATTGCGT-CTTCATTGTATGAAGACCAATCAACATTATTTTGCCAGTAATTATGAACCCCTAGGCTTCTGGCCCAAGTAGATTTTCCTGTTCTTGTTGGGCCGACGATGTAGAGGCTCTGCTTTCTTGATCTTT-CATCTGATGACTG-GATACA--GAATCCATCCATTGGAGGTCAGAAATTGCATCCTCGAGGGTATAACAGGTAGG-TTGAAGGAGCATGTACGCTTCGGGACTAACCTGGAAGATGTTAGGCTGGAGCCAATCATTGATTGACTCACTACAAAGTAAATCAGGTGTGGATTGCG-GATGAGGATTGGTGAACTCTTCCTGAATCTCAGGAAAAAGCTTATTTGCAGAGTATTCAAAATACTGCAATTTTGTGGACCAATCATAGGGAAACTCTTTCTGGATCATGGAGAGGTACTCTTCCTTGGAAGTAGAGTGTGAAATAATGTCTCGCATTATTTCATCTTTGGAAGGCTTTTTTTCC-TT-AA-CTTC----TGAATCAGAT---TTTCCTAGGAAGGGGGACTTCCTAGGAATGAAAGTACCTCTCTCAAACATAGCCAGAGGTTCCTTGAGAATGTAATCCCTTACCCTGTTTACTGACTTGGCACTCTGAATGTTTGGGTGAAACCCATTAATATCAAAGAACCTTGAGTCCGATATTCTTACCGGCTTCTCTGTTTGAAGCAATGCATGTAAATGCAAACTTCCATCTTTGTGTGCCTCTCGGGCACAGACAATATACTTGGGTATCCAACGAACAACGAGCTCCCAGATCATCTGACAGGCGATTTCAGGATTTTCTGGACACTTTGGATAGGTTAAGAACGTGTTCACGTTCCTGTGTGAGAA-----CTGACG-------GTTGGA--T-----------------------GAG-GA------GGAGGC---CATATCCGACGACGGAGGA-TG--AGGCTGAGGGA----TGGCAGA-TGGGGAG--CTC--TCA--A-CTCT------A-TA---CCA-------ACCG-GT----GC-GCCTTCG-AA--AT---CCGC-CG-C-CC--CCC----------TTCTTATAG----TGGTTGT-GAA-TGGGCCGGA---CCGG-GCC-------GG-----CCCAGCAG---GAAAAGAAGG-CGCGC-AC---
>A1 Ug-Nak-129
TAATATTACCGCGC-CTTCTTTTCCT-GCGAGGG-CCC-GGT------AGGGCCC-GCGGG-------ATTTGATGTAAAGCT--TGGTCCTG-CTTTGTAT-GA-----TTTATCTAAAGCAGCCC--AATC----TAAAGAA-ACCGG-TCC-CGG-GCA-CTATAAATT-GCCTAACA-AGTGCGAT-TCATTC---ATGGA----------------------------TCCACAG-AA-CGCC--CTG----------------TATTATCA------GCCGC-GGG-TACCCACAGCAGCTCCGGC---ATCCGCAGGAGTGCCGTGGAGTCGCGTAGGCGAGGTAGCTATTTTGAGCTTTGTTGCACTGATTTGCTTTTACCTGCTTTACCTTTGGGTGCTGAGAGACCTTAT--CTTAGTTCTGAAGGCTCGACAAGGCAGATCCACGGAGGAGCTGATATTTGGAGGACA-AGCTGTGGATAG--GAGCAACCCTATCCCT-----AA-TC-TACCAGC--ACCA-C-CAAGTC---AGGG--------CAATCCC--GGG-------CCATTT-GTT-CC-AGGCACGGGATAAGCATTCAGC---CATG--TCC-A-CGTCC-------A---AGAGGAAGCGGGGAGATGATTCG--AATTGGAGTAAG--CGGGTG----ACTAAGAAGAA-G-CC----------CTCTTCAGCT-GGGCTGAAGCGGGCTGGAAGCAAG-GCCGATAGGCCATCCCTGCAAATCCAGACACTCCAGCATGCTGGGACCACCATGATAACTGTCCCATCCGGAGGAGTATGTGACCTCATCAACACCTATGCCCGAGGATCGGACGAGGGCAACCGCCACACCAGCGAGACTCTCACGTACAAGATCGCCA-TTGACTACCACTTCG-TTGCCGACGCGGCAGCCTGCCGCTACTCCAACACCGGAACCGGTGTAATGTGGCTGGTGTATGACACCACTCC-CGGCGGACAAGCTCC-GACCCCGCAAACTATATTTGCCTACCCTGACACGCTAAAAGCGTGGCCGGCCACATGG-AAGGTGAGCCGGG-AGCTGTGTCATCGCTTCGTGGTGAAACGGCGATGGTTGTTCAACATGGAGACCGACGGGCGGATTGGTTCGGACATTCCTCCCTCGAATGCAA-GTTGGAAGCCTTGCAAGCGCAACATCTACTTCCACAAGTTCACGAGCGGGTTGGGAGTGAGAACGCAGTGGAAGAATGTAACGGACGGAGGAGT-TGGTGCCATCCAGAGAGGA-GCGTTGTACATGGTCATTGCCCCCGGCAATGGTCTTACATTTACTGCCCATGGGCAGACCCG-TCTGTACTTTAAGAGTGTTGGCAACCAGTAA--------------TG-AATAAAAACTCCCG-TT-TTATT----------ATA--T-CTG--ATGAAT--GCTGAAAGC-TTAC---ATTA-ATATGTC-----GTGCGATGGC-AC-G---AA-AAAACA-C-ACG---CAA-TCAATACAGGGGGGT---AGTAG--GCGGGCGGC-TAAG--GG--TGGTGCTCGGCGG-GCAAAAC---ATCGAAA-AAT---CAA--GAT-CTATCTGAA-T-GTA-------CTGCCTC---CGT---------AG-GAGG------CAGC--TCA---GGGGGA----GAATACCACTTCTCCCCCGGCGACATAATGTAAATGACGCAGTTTGCCTCGAAATACTCCAGCTGCCCTGGAGTCATTTCCTTCATCCAATCTTCATCCGAGTTGGCGAGGATTATTGTAGGCTTAGACTTCTTCTGCACCTTCTTCTTCTTGCCATACTTTGGGTTTACAATGAAATCCCTCTGACAGCCAACTAACTGTTTCCAACAAGGACAGAATTTAAACGGGATATCATCTACGATGTTGTAGATTGCGT-CTTCGTTATATGAAGACCAATCAACATTATTTTGCCAGTAATTATGAACCCCTAGGCTTCTGGCCCAAGTAGATTTTCCTGTTCTTGTTGGGCCGACGATGTAGAGGCTCTGCTTTCTTGATCTTT-CATCTGATGACTG-GATACA--GAATCCATCCATTGGAGGTCAGAAATTGCATCCTCGAGGGTATAACAGGTAGG-TTGAAGTAGCATGTAAGCTTCGGGACTGACCTGGAAGATGTTAGGCTGGAGCCAATCATTGATTGACTCATTACAAAGTAAATCAGGTGAGGATTGCG-GATGAGGATTGGTGAACTCTTCCTGAATCTCAGGAAAAAGCTTATTTGCAGAGTATTCGAAATACTGCAATTTTGTGGCCCAATCATAGGGAAACTCTTTCTGGATCATGGAGAGGTACTCTTCCTTGGAAGTAGAGTGTGAAATAATGTCTCGCATTATTTCATCTTTGGAAGGTTTTTTTTCC-TT-AA-CTTC----TGAATCAGAT---TTTCCTAGGAAGGGGGACTTCCTAGGAATGAAAGTACCTCTCTCAAACATAGCCAGAGGTTCCTTGAGAATGTAATCCCTCACCCTGTTTACTGACTTGGCACTCTGAATGTTTGGGTGAAACCCATTAATATCAAAGAACCTTGAGTCGGATATCCTTACCGGCTTCTCTGTCTGAAGCAATGCATGTAAATGCAAACTTCCATCTTTATGTGCCTCGCGGGCACATAGAATATATTTGGGAATCCAACGAACAACGAGCTCCCATATCATCTGACAGGCGATTTCAGGATTTTCTGGACACTTTGGATAGGTTAGGAACGTATTAGCGTTCCTGTGTGAGAA-----CTGACG-------GTTGGA--T-----------------------GAG-GA------GGAGGC---CATATCCGACGACGGAGGA-TG--AGGCTGTGGGA----TGGCAGA-ATGGGAG--CTC--TCA--A-CTCT------A-TA---CCA-------ACCG-GT----GC-GCCTTCG-AA--AT---CCGC-CG-C-CC--CCT----------TTCTTATAG----TGGTTGT-GAA-TGGGCCGGA---CCGG-GCC-------GG-----CCCAGCAG---GAAAAGAAGG-CGCGC-AC---
>A6 Re-Reu2-1997
TAATATTACCGCGC-CTTCTTTTCCT-GCGAGGT-CCC-GGT------AGGGACC-GAGCG-------ATTTGATTTAAAGCT--TGGTCCTG-CTTTGTAT-GA-----TTTATCTAAAGCAGCCT--AATC----TAAAGAA-TCCGG-TCC-CGG-GCA-CTATAAATT-GTCTAACA-AGTGCGAT-TCACTC---ATGGA----------------------------TCCACAG-AA-CTCC--TTG----------------TATGTACA------GCCGC-GGG-TACCCACAGCAGCTCCGAC---CTCCGCAGGAGTGCCGTGGAGTCGCGTAGGCGAGGTAGCTATTTTGAGCTTTGTTGCATTGATTTGCTTTTACCTGCTTTACCTTTGGGTGCTGAGAGACCTTAT--CTTAGTTCTGAAGGCTCGCCAAGGCAGATCCACGGAGGAGCTGATATTTGGTGGACA-AGCTGTGGATAG--GAGCAACCCTATCCCT-----AA-TA-TACCAGC--ACCA-C-CAAGTC---AGGG--------CAATCCC--GGG-------CCATTT-GTT-CC-AGGCACGGGATAAGCAATCAGC---CATG--TCC-A-CGTCC-------A---AGAGGAAGCGGGGAGATGATTCG--AATTGGAATAAG--CGGGTT----TCTAAGAAGAA-G-CC----------TTCTTCAGCT-GGGCTGAAGAGGGCTGGCAGCAAG-GCCGATAGGCCATCCCTCCAAATCCAGACACTCCAGCATGCCGGGACCACCATGATAACGGTCCCCTCCGGAGGCGTATGTGACCTCATCAACACCTATGCCCGAGGATCTGACGAGGGCAACCGCCACACCAGCGAGACTCTGACGTACAAGATTGCCA-TCGACTACCACTTCG-TTGCTGACGCGGCAGCCTGCCGGTACTCCAACACCGGAACCGGTGTGATGTGGCTGGTGTATGACACCACTCC-CGGCGGACAAGCTCC-GACCCCGCAGACTATATTTGCCTACCCGGACACCCTCAAAGCCTGGCCGGCGACATGG-AAGGTGAGCCGGG-AGCTGTGTCATCGCTTCGTGGTGAAACGGCGTTGGTTGTTCAACATGGAGACCGACGGGCGGATTGGTTCGGACATTCCTCCATCGAATGCAA-GTTGGAAGCCTTGCAAGCGCAACATCTACTTCCACAAGTTCACGAGTGGGTTGGGAGTGAGAACGCAGTGGAAGAATGTAACGGACGGAGGAGT-TGGTGCCATCCAGAGAGGA-GCTTTGTACATGGTCATTGCCCCCGGCAATGGCCTTACATTTACTGCCCATGGGCAGACCCG-TCTGTACTTTAAGAGTGTTGGCAACCAGTAA--------------TG-AATAAAA-CTCCGT-TT-TTATT----------ATA--T-TTC--ATGAAT--GCTGAAAGC-TTAC---ATTA-ATATGTC-----GTGCGATGGC-AC-G----A-AAAACA-C-ACA---CAA-TCAATACAGGGGGGT---AGTCG--GCGGGCGGC-TAAG--GG--TGGTGCTCGGCGG-GCAAAAC---ATCGAAA-AAT---CAA--GAT-GTATCTGAA-T-GTA-------CTGCCTC---CGT---------AG-GAGG------CAGC--TCA---CGGGGA----GAATACCATTTCTCCCCTGGCGACATAATGTAAATGGTGCAGTTTGCCTCGAAATACTCCAGCTGCCCTGGAGTCATTTCTTTCATCCAATCTTCATCCGAGTTGGCGAGGATTATTGTAGGCTTAGACTTCTTCTGCACCTTCTTCTTCTTACCATACTTGGGGTTGACAATGAAATCTTTCTGGCAGCCAACTAACTGTTTCCAACAAGGACAGAATTTAAATGGAATATCGTCTACGATGTTGTAGATTGCGT-CTTCGTTGTATGAAGACCAATCAACATTATTTTGCCAGTAATTATGAACCCCTAGGCTTCTGGCCCAAGTAGACTTTCCTGTTCTTGTTGGCCCGACGATGTAGAGGCTCTGCTTTCTTGATCCTT-CATCTGATGACTG-GATACA--GAATCCATCCATTGGAGGTCAGAGATTGCATCCTCGAGGGTATAACAGGTAGG-TTGAAGGAGCATGTAAGCTTCGGGACTGACCTGGAAGATGTTAGGCTGGAGCCAATCATTGATTGACTCATTACAGAGTAAATCAGGTGAGGAGGGTG-GATGAGGATTGGTGAACTCTTCCTGAATTTCAGGAAAAAGTTTATTTGCAGAGTATTCAAAATACTGCAATTTTGTGGACCAATCATAGGGAAACTCTTTCTGGATCATAGAGAGGTACTCTTCCTTGGAGGTGGAGTGTGAAATAATGTCTCGCATTATTTCATCTTTTGAAGGCTTTTTTTCC-TT-TA-CTTC----TGAATCAGAT---TTTCCTAGGAAGGGGGACTTCCTAGGAATGAAAGTACCTCTCTCAAACATAGCCAGCGGTTCCTTGAGAATGTAATCTCTCACCCTGTTGACTGATTTGGCACTCTGAATATTTGGGTGAAACCCATTTATATCAAAGAACCTTGAGTCAGATATCCTTACCGGCTTCTCTGTCTGAAGCAATGCATGTAAATGCAAACTTCCATCTTTATGTGCCTCTCGGGCACATAGAATATACTTGGGTATCCAACGAACAACGAGCTCCCAAATCATCTGACAGGCGATTTCAGGATTTTCTGGGCACTTTGGATAGGTAAGGAACGTGTTAGCGTTCCTGTGTGAGAA-----CTGACG-------GTTGGA--T-----------------------GAG-GA------GGAGGC---CATATCCGACGACGGAGGA-CG--TGGCTAAGTGA----TGGCAGA-TTGGGAG--CTC--TCA--A-CTCT------A-TA---ACA-------ACCG-GT----GC-GCCTTCG-AA--AT---CCGC-CG-CT----CCTCG---------TTTTATAC----TGGTTGT-AAA-TGGGCCGGA---CCGG-GCC-------GG-----CCCAGCAG---GAAAAGAAGG-CGCGC-AC---
>A1 Ug-Kib-188
TAATATTACCGCGC-CTTCTTTTCCT-GCGAGGG-CCC-GGT------AGGGCCC-GAGTG-------ATTTGATGTAAAGCT--TGGTCCTG-CTTTGTAT-GA-----TTTATCTAAAGCAGCCC--ATTC----TAAAGAA-ACCGG-TCC-CGG-GCA-TTATAAATT-GCCTAACA-AGTGCGAT-TCATTC---ATGGA----------------------------TCCACAG-AA-CGCC--CTG----------------TACTATCA------GCCGC-GGG-TACCCACAGCAGCTCCGGC---ATCCGCAGGAGTGCCGTGGAGTCGCGTAGGCGAGGTAGCTATTTTGAGCTTTGTTGCACTGATTTGCTTTTACCTGCTTTACCTTTGGGTGCTGAGAGACCTTAT--CTTAGTTCTGAAGGCTCGGCAAGGCAGATCCACGGAGGAGCTGATATTTGGAGGACA-AGCTGTGGATAG--GAGCAACCCTATCCCT-----AA-TC-TACCAGC--ACCA-C-CAAGTC---AGGG--------CAATCCC--GGG-------CCATTT-GTT-CC-AGGCACGGGATAAGCAATCAGC---CATG--TCC-A-CGTCC-------A---AGAGGAAGCGTGGAGATGATGCG--AACTGGAGTAAG--CGGACG----ACTAAGAAGAA-G-CC----------CTCTTCAGCA-GGGCTGAAGAGGGCTGGAAGCAAG-GCCGATAGGCCATCCCTCCAAATCCAGACACTCCAGCATGCTGGGACCACCATGATAACGGTCCCCTCTGGAGGAGTATGTGACCTCATCAACACCTACGCCCGAGGATCTGACGAGGGCAACCGCCACACCAGCGAGACTCTCACGTACAAGATCGCCA-TCGACTACCACTTCG-TTGCCGACGCGGCAGCCTGCCGCTACTCCAACACCGGAACCGGTGTAATGTGGCTGGTGTATGACACCACTCC-CGGCGGACAAGCTCC-GACCCCGCAAACTATATTTGCCTACCCTGACACGCTTAAAGCGTGGCCGGCCACATGG-AAGGTGAGCCGGG-AGCTGTGTCATCGCTTCGTGGTGAAACGGCGATGGTTGTTCAACATGGAGACCGACGGGCGGATTGGTTCGGACATTCCTCCCTCGAATGCAA-GTTGGAAGCCTTGCAAGCGCAACATCTACTTCCACAAGTTCACGAGCGGGTTGGGAGTGAGAACGCAGTGGAAGAATGTAACGGACGGAGGAGT-TGGTGCCATCCAGAGAGGA-GCGTTGTACATGGTCATTGCCCCCGGCAATGGTCTTACATTTACTGCCCATGGGCAGACCCG-TCTGTACTTTAAGAGTGTTGGCAACCAGTAA--------------TG-AATAAAAACTCCCG-TT-TTATT----------ATA--T-CTG--ATGAAT--GCTGAAAGC-TTAC---ATTA-ATATGTC-----GTGCGATGGC-AC-G---AA-AAAACA-C-ACA---CAA-TCAATACAGGGGGGT---AGTAG--GCGGGCGGC-TAAG--GG--TGGTGCTCGGCGG-GCAGAAC---ATTGAAA-AAT---CAA--GAT-CTATCTGAA-T-CCA-------CTGCCTC---CGT---------AG-GAGG------CAGC--TCA---GGGGGA----GAATACCACTTCTCCCCCGGCGACATAATGTAAATGACGCAATTTGCCTCGAAATACTCCAGCTGCCCTGGAGTCATTTCCTTCATCCAATCTTCATCCGAGTTGGCGAGGATTATTGTAGGCTTAGACTTCTTCTGCACCTTTTTCTTCTTACCATACTTGGGGTTTACAATGAAATCCCTCTGACAGCCAACTAACTGTTTCCAACAAGGACAGAATTTAAACGGGATATCATCTACGATGTTGTAGATTGCGT-CTTCATTGTATGAAGACCAATCAACATTATTTTGCCAGTAATTATGAACCCCTAGGCTTCTGGCCCAAGTAGATTTTCCTGTTCTTGTTGGGCCGACGATGTAGAGGCTCTGCTTTCTTGATCTTT-CATCTGATGACTG-GATACA--GAATCCATCCATTGGAGGTCAGAAATTGCATCCTCGAGGGTATAACAGGTAGG-TTGAAGGAGCATGTACGCTTCGGGACTAACCTGGAAGATGTTAGGCTGGAGCCAATCATTGATTGACTCACTACAAAGTAAATCAGGTGTGGATTGCG-GATGAGGATTGGTGAACTCTTCCTGAATCTCAGGAAAAAGCTTATTTGCAGAGTATTCAAAATACTGCAATTTTGTGGACCAATCATAGGGAAACTCTTTCTGGATCATGGAGAGGTACTCTTCTTTGGAAGTAGAGTGTGAAATAATGTCTCGCATTATTTCATCTTTGGAAGGCTTCTTTTCC-TT-AA-CTTC----TGAATCAGAT---TTTCCTAGGAAGGGGGACTTCCTAGGAATGAAAGTACCTCTCTCAAACATAGCCAGAGGTTCCTTGAGAATGTAATCCCTCACCCTGTTTACTGACTTGGCACTCTGAATGTTTGGGTGAAACCCATTAATATCAAAGAACCTTGAGTCCGATATTCTTACCGGCTTCTCTGTTTGAAGCAATGCATGTAAATGCAAACTTCCATCTTTGTGTGCCTCTCGGGCACAGACAATATACTTGGGTATCCAACGAACAACGAGCTCCCAGATCATCTGACAGGCGATTTCAGGATTTTCTGGACACTTTGGGTAGGTTAAGAACGTGTTCACGTTCCTGTGTGAGAA-----CTGACG-------GTTGGA--T-----------------------GAG-GA------GGAGGC---CATAGCCGACGACGGAGGA-TG--ATGCTGAGGGA----TGGCAGA-TGGGGAG--CTC--TCA--A-CTCT------A-TA---CCA-------ACCG-GT----GC-GCCTTCG-AA--AT---CCGC-CG-C-CC---CTCC---------TCTTATAG----TGGTTGT-GAA-TGGGCCGGA---CCGG-GCC-------GG-----CCCAGCAG---GAAAAGAAGG-CGCGC-AT---
>A1 Ug Luw-110
TAATATTACCGCGC-CTTCTTTTCCT-GCGAGGG-CCC-GGT------AGGGCCC-GAGTG-------ATTTGATGTAAAGCT--TGGTCCTG-CTTTGTAT-GA-----TTTATCTTAAGCAGCCC--ATTC----TAAAGAA-ACCGG-TCC-CGG-GCA-CTATAAATT-GCCTAACA-AGTGCGAT-TCATTC---ATGGA----------------------------TCCACAG-AA-CGCC--CTG----------------TACTATCA------GCCGC-GGG-TACCCACAGCAGCTCCGGC---ATCCGCAGGAGTGCCGTGGAGTCGCGTAGGCGAGGTAGCTATTTTGAGCTTTGTTGCACTGATTTGCTTTTACCTGCTTTACCTTTGGGTGCTGAGAGACCTTAT--CTTAGTTCTGAAGGCTCGGCAAGGCAGATCCACGGAGGAGCTGATATTTGGAGGACA-AGCTGTGGATAG--GAGCAACCCTATCCCT-----AA-TC-TACCAGC--ACCA-C-CAAGTC---AGGG--------CAATCCC--GGG-------CCATTT-GTT-CC-AGGCACGGGATAAGCAATCAGC---CATG--TCC-A-CGTCC-------A---AGAGGAAGCGTGGAGATGATGCG--AACTGGAGTAAG--CGGACG----ACTAAGAAGAA-G-CC----------CTCTTCAGCT-GGGCTGAAGAGGGCTGGAAGCAAG-GCCGATAGGCCATCCCTCCAAATCCAGACACTCCAGCATGCTGGGACCACCATGATAACGGTCCCCTCTGGAGGAGTATGTGACCTCATCAACACCTACGCCCGAGGATCTGACGAGGGCAACCGCCACACCAGCGAGACTCTCACGTACAAGATCGCCA-TCGACTACCACTTCG-TTGCCGACGCGGCAGCCTGCCGCTACTCCAACACCGGAACCGGTGTAATGTGGCTGGTGTATGACACCACTCC-CGGCGGACAAGCTCC-GACCCCGCAAACTATATTTGCCTACCCTGACACGCTTAAAGCGTGGCCGGCCACATGG-AAGGTGAGCCGGG-AGCTGTGTCATCGCTTCGTGGTGAAACGGCGATGGTTGTTCAACATGGAGACCGACGGGCGGATTGGTTCGGACATTCCTCCCTCGAATGCAA-GTTGGAAGCCTTGCAAGCGCAACATCTACTTCCACAAGTTCACGAGCGGGTTGGGAGTGAGAACGCAGTGGAAGAATGTAACGGACGGAGGAGT-TGGTGCCATCCAGAGAGGA-GCGTTGTACATGGTCATTGCCCCCGGCAATGGTCTTACATTTACTGCCCATGGGCAGACCCG-TTTGTACTTTAAGAGTGTTGGCAACCAGTAA--------------TG-AATAAAAACTCCCG-TT-TTATT----------ATA--T-CTG--ATGAAT--GCTGAAAGC-TTAC---ATTA-ATATGTC-----GTGCGATGGC-AC-G---AA-AAAACA-C-ACA---CAA-TCAATACAGGGGGGT---AGTAG--GCGGGCGGC-TAAG--GG--TGGTGCTCGGCGG-GCAGAAC---ATTGAAA-AAT---CAA--GAT-CTATCTGAA-T-CCA-------CTGCCTC---CGT---------AG-GAGG------CAGC--TCA---GGGGGA----GAATACCACTTCTCCCCCGGCGACATAATGTAAATGACGCAATTTGCCTCGAAATACTCCAGCTGCCCTGGAGTCATTTCCTTCATCCAATCTTCATCCGAGTTGGCGAGGATTATTGTAGGCTTAGACTTCTTCTGCACCTTTTTCTTCTTACCATACTTGGGGTTTACAATGAAATCCCTCTGACAGCCAACTAACTGTTTCCAACAAGGACAGAATTTAAACGGGATATCATCTACGATGTTGTAGATTGCGT-CTTCATTGTATGAAGACCAATCAACATTATTTTGCCAGTAATTATGAACCCCTAGGCTTCTGGCCCAAGTAGATTTTCCTGTTCTTGTTGGGCCGACGATGTAGAGGCTCTGCTTTCTTGATCTTT-CATCTGATGACTG-GATACA--GAATCCATCCATTGGAGGTCAGAAATTGCATCCTCGAGGGTATAACAGGTAGG-TTGAAGGAGCATGTACGCTTCGGGACTAACCTGGAAGATGTTAGGCTGGAGCCAATCATTGATTGACTCACTACAAAGTAAATCAGGTTTGGATTGCG-GATGAGGATTGGTGAACTCTTCCTGAATCTCAGGAAAAAGCTTATTTGCAGAGTATTCAAAATACTGCAATTTTGTGGACCAATCATAGGGAAACTCTTTCTGGATCATGGAGAGGTACTCTTCTTTGGAAGTAGAGTGTGAAATAATGTCTCGCATTATTTCATCTTTGGAAGGCTTCTTTTCC-TT-AA-CTTC----TGAATCAGAT---TTTCCTAGGAAGGGGGACTTCCTAGGAATGAAAGTACCTCTCTCAAACATAGCCAGAGGTTCCTTGAGAATGTAATCCCTCACCCTGTTTACTGACTTGGCACTCTGAATGTTTGGGTGGAACCCATTAATATCAAAGAACCTTGAGTCCGATATTCTTACCGGCTTCTCTGTTTGAAGCAATGCATGTAAATGCAAACTTCCATCTTTGTGTGCCTCTCGGGCACAGACAATATACCTGGGTATCCAACGAACAACGAGCTCCCAGATCATCTGACAGGCGATTTCAGGATTTTCTGGACACTTTGGGTAGGTTAAGAACGTGTTCACGTTCCTGTGTGAGAA-----CTGACG-------GTTGGA--T-----------------------GAG-GA------GGAGGC---CATAGCCGACGACGGAGGA-TG--AGGCTGAGGGA----TGGCAGA-TGGGGAG--CTC--TCA--A-CTCT------A-TA---CCA-------ACCG-GT----GC-GCCTTCG-AA--AT---CCGC-CG-C-CC--CCCC----------TCTTATAG----TGGTTGT-GAA-TGGGCCGGA---CCGG-GCC-------GG-----CCCAGCAG---GAAAAGAAGG-CGCGC-AC---
>A1 Ug-Masin-144
TAATATTACCGCGC-CTTCTTTTCCT-GCGAGGG-CCC-GGT------AGGGCCC-GAGTG-------ATTTGATGTAAAGCT--TGGTCCTG-CTTTGTAT-GA-----TTTATCTAAAGCAGCCC--ATTC----TAAAGAA-ACCGG-TCC-CGG-GCA-CTATAAATT-GCCTAACA-AGTGCGAT-TCATTC---ATGGA----------------------------TCCACAG-AA-CGCC--CTG----------------TACTATCA------GCCGC-GGG-TACCCACAGCAGCTCCGGC---ATCCGCAGGAGTGCCGTGGAGTCGCGTAGGCGAGGTAGCTATTTTGAGCTTTGTTGCACTGATTTGCTTTTACTTGCTTTACCTTTGGGTGCTGAGAGACCTTAT--CTTAGTTCTGAAGGCTCGGCAAGGCAGATCCACGGAGGAGCTGATATTTGGAGGACA-AGCTGTGGATAG--GAGCAACCCTATCCCT-----AA-TC-TACCAGC--ACCA-C-CAAGTC---AGGG--------CAATCCC--GGG-------CCATTT-GTT-CC-AGGCACGGGATAAGCAATCAGC---CATG--TCC-A-CGTCC-------A---AGAGGAAGCGTGGAGATGATGCG--AACTGGAGTAAG--CGGACG----ACTAAGAAGAA-G-CC----------CTCTTCAGCA-GGGCTGAAGAGGGCTGGAAGCAAG-GCCGATAGGCCATCCCTCCAAATCCAGACACTCCAGCATGCTGGGACCACCATGATAACGGTCCCCTCTGGAGGAGTATGTGACCTCATCAACACCTACGCCCGAGGATCTGACGAGGGCAACCGCCACACCAGCGAGACTCTCACGTACAAGATCGCCA-TCGACTACCACTTCG-TTGCCGACGCGGCAGCCTGCCGCTACTCCAACACCGGAACCGGTGTAATGTGGCTGGTGTATGACACCACTCC-CGGCGGACAAGCTCC-GACCCCGCAAACTATATTTGCCTACCCTGACACGCTTAAAGCGTGGCCGGCCACATGG-AAGGTGAGCCGGG-AGCTGTGTCATCGCTTCGTGGTGAAACGGCGATGGTTGTTCAACATGGAGACCGACGGGCGGATTGGTTCGGACATTCCTCCCTCGAATGCAA-GTTGGAAGCCTTGCAAGCGCAACATCTACTTCCACAAGTTCACGAGCGGGTTGGGAGTGAGAACGCAGTGGAAGAATGTAACGGACGGAGGAGT-TGGTGCCATCCAGAGAGGA-GCGTTGTACATGGTCATTGCCCCCGGCAATGGTCTTACATTTACTGCCCATGGGCAGACCCG-TCTGTACTTTAAGAGTGTTGGCAACCAGTAA--------------TG-AATAAAAACTCCCG-TT-TTATT----------ATA--T-CTG--ATGAAT--GCTGAAAGC-TTAC---ATTA-ATATGTC-----GTGCGATGGC-AC-G---AA-AAAACA-C-ACA---CAA-TCAATACAGGGGGGT---AGTAG--GCGGGCGGC-TAAG--GG--TGGTGCTCGGCGG-GCAGAAC---ATTGAAA-AAT---CAA--GAT-CTATCTGAA-T-CCA-------CTGCCTC---CGT---------AG-GAGG------CAGC--TCA---GGGGGA----GAATACCACTTCTCCCCCGGCGACATAATGTAAATGACGCAATTTGCCTCGAAATACTCCAGCTGCCCTGGAGTCATTTCCTTCATCCAATCTTCATCCGAGTTGGCGAGGATTATTGTAGGCTTAGACTTCTTCTGCACCTTTTTCTTCTTACCATACTTGGGGTTTACAATGAAATCCCTCTGACAGCCAACTAACTGTTTCCAACAAGGACAGAATTTAAACGGGATATCATCTACGATGTTGTAGATTGCGT-CTTCATTGTATGAAGACCAATCAACATTATTTTGCCAGTAATTATGAACCCCTAGGCTTCTGGCCCAAGTAGATTTTCCTGTTCTTGTTGGGCCGACGATGTAGAGGCTCTGCTTTCTTGATCTTT-CATCTGATGACTG-GATACA--GAATCCATCCATTGGAGGTCAGAAATTGCATCCTCGAGGGTATAACAGGTAGG-TTGAAGGAGCATGTACGCTTCGGGACTAACCTGGAAGATGTTAGGCTGGAGCCAATCATTGATTGACTCACTACAAAGTAAATCAGGTGTGGATTGCG-GATGAGGATTGGTGAACTCTTCCTGAATCTCAGGAAAAAGCTTATTTGCAGAGTATTCAAAATACTGCAATTTTGTGGACCAATCATAGGGAAACTCTTTCTGGATCATGGAGAGGTACTCTTCTTTGGAAGTAGAGTGTGAAATAATGTCTCGCATTATTTCATCTTTGGAAGGCTTCTTTTCC-TT-AA-CTTC----TGAATCAGAT---TTTCCTAGGAAGGGGGACTTCCTAGGAATGAAAGTACCTCTCTCAAACATAGCCAGAGGTTCCTTGAGAATGTAATCCCTCACCCTGTTTACTGACTTGGCACTCTGAATGTTTGGGTGAAACCCATTAATATCAAAGAACCTTGAGTCCGATATTCTTACCGGCTTCTCTGTTTGAAGCAATGCATGTAAATGCAAACTTCCATCTTTGTGTGCCTCTCGGGCACAGACAATATACTTGGGTATCCAACGAACAACGAGCTCCCAGATCATCTGACAGGCGATTTCAGGATTTTCTGGACACTTTGGGTAGGTTAAGAACGTGTTCACGTTCCTGTGTGAGAA-----CTGACG-------GTTGGA--T-----------------------GAG-GA------GGAGGC---CATAGCCGACGACGGAGGA-TG--AGGCTGAGGGA----TGGCAGA-TGGGGAG--CTC--TCA--A-CTCT------A-TA---CCA-------ACCG-GT----GC-GCCTTCG-AA--AT---CCGC-CG-C-CC---CTCC---------TCTTATAG----TGGTTGT-GAA-TGGGCCGGA---TCGG-GCC-------GG-----CCCAGCAG---GAAAAGAAGG-CGCGC-AC---
>A1 Ug-Nak-119
TAATATTACCGCGC-CTTCTTTTCCT-GCGAGGG-CCC-GGT------AGGGCCC-GAGTG-------ATTTGATGTAAAGCT--TGGTCCTG-CTTTGTAT-GA-----TTTATCTAAAGCAGCCC--ATTC----TAAAGAA-ACCGG-TCC-CGG-GCA-CTATAAATT-GCCTAACA-AGTGCGAT-TCATTC---ATGGA----------------------------TCCACAG-AA-CGCC--CTG----------------TACTATCA------GCCGC-GGG-TACCCACAGCAGCTCCGGC---ATCCGCAGGAGTGCCGTGGAGTCGCGTAGGCGAGGTAGCTATTTTGAGCTTTGTTGCACTGATTTGCTTTTACTTGCTTTACCTTTGGGTGCTGAGAGACCTTAT--CTTAGTTCTGAAGGCTCGGCAAGGCAGATCCACGGAGGAGCTGATATTTGGAGGACA-AGCTGTGGATAG--GAGCAACCCTATCCCT-----AA-TC-TACCAGC--ACCA-C-CAAGTC---AGGG--------CAATCCC--GGG-------CCATTT-GTT-CC-AGGCACGGGATAAGCAATCAGC---CATG--TCC-A-CGTCC-------A---AGAGGAAGCGTGGAGATGATGCG--AACTGGAGTAAG--CGGACG----ACTAAGAAGAA-G-CC----------CTCTTCAGCA-GGGCTGAAGAGGGCTGGAAGCAAG-GCCGATAGGCCATCCCTCCAAATCCAGACACTCCAGCATGCTGGGACCACCATGATAACGGTCCCCTCTGGAGGAGTATGTGATCTCATCAACACCTACGCCCGAGGATCTGACGAGGGCAACCGCCACACCAGCGAGACTCTCACGTACAAGATCGCCA-TCGACTACCACTTCG-TTGCCGACGCGGCAGCCTGCCGCTACTCCAACACCGGAACCGGTGTAATGTGGCTGGTGTATGACACCACTCC-CGGCGGACAAGCTCC-GACCCCGCAAACTATATTTGCCTACCCTGACACGCTTAAAGCGTGGCCGGCCACATGG-AAGGTGAGCCGGG-AGCTGTGTCATCGCTTCGTGGTGAAACGGCGATGGTTGTTCAACATGGAGACCGACGGGCGGATTGGTTCGGACATTCCTCCATCGAATGCAA-GTTGGAAGCCTTGCAAGCGCAACATCTACTTCCACAAGTTCACGAGCGGGTTGGGAGTGAGAACGCAGTGGAAGAATGTAACGGACGGAGGAGT-TGGTGCCATCCAGAGAGGA-GCGTTGTACATGGTCATTGCCCCCGGCAATGGTCTTACATTTACTGCCCATGGGCAGACCCG-TCTGTACTTTAAGAGTGTTGGCAACCAGTAA--------------TG-AATAAAAACTCCTG-TT-TTATT----------ATA--T-CTG--ATGAAT--GCTGAAAGC-TTAC---ATTA-ATATGTC-----GTGCGATGGC-AC-G---AA-AAAACA-C-ACA---CAA-TCAATACAGGGGGGT---AGTAG--GCGGGCGGC-TAAG--GG--TGGTGCTCGGCGG-GCAGAAC---ATTGAAA-AAT---CAA--GAT-CTATCTGAA-T-CCA-------CTGCCTC---CGT---------AG-GAGG------CAGC--TCA---GGGGGA----GAATACCACTTCTCCCCCGGCGACATAATGTAAATGACGCAATTTGCCTCGAAATACTCCAGCTGCCCTGGAGTCATTTCCTTCATCCAATCTTCATCCGAGTTGGCGAGGATTATTGTAGGCTTAGACTTCTTCTGCACCTTTTTCTTCTTACCATACTTGGGGTTTACAATGAAATCCCTCTGACAGCCAACTAACTGTTTCCAACAAGGACAGAATTTAAACGGGATATCATCTACGATGTTGTAGATTGCGT-CTTCATTGTATGAAGACCAATCAACATTATTTTGCCAGTAATTATGAACCCCTAGGCTTCTGGCCCAAGTAGATTTTCCTGTTCTTGTTGGGCCGACGATGTAGAGGCTCTGCTTTCTTGATCTTT-CATCTGATGACTG-GATACA--GAATCCATCCATTGGAGGTCAGAAATTGCATCCTCGAGGGTATAACAGGTAGG-TTGAAGGAGCATGTACGCTTCGGGACTAACCTGGAAGATGTTAGGCTGGAGCCAATCATTGATTGACTCACTACAAAGTAAATCAGGTGTGGATTGCG-GATGAGGATTGGTGAACTCTTCCTGAATCTCAGGAAAAAGCTTATTTGCAGAGTATTCAAAATACTGCAGTTTTGTGGACCAATCATAGGGAAACTCTTTCTGGATCATGGAGAGGTACTCTTCTTTGGAAGTAGAGTGTGAAATAATGTCTCGCATTATTTCATCTTTGGAAGGCTTCTTTTCC-TT-AA-CTTC----TGAATCAGAT---TTTCCTAGGAAGGGGGACTTCCTAGGAATGAAAGTACCTCTCTCAAACATAGCCAGAGGTTCCTTGAGAATGTAATCCCTCACCCTGTTTACTGACTTGGCACTCTGAATGTTTGGGTGAAACCCATTAATATCAAAGAACCTTGAGTCCGATATTCTTACCGGCTTCTCTGTTTGAAGCAATGCATGTAAATGCAAACTTCCATCTTTGTGTGCCTCTCGGGCACAGACAATATACTTGGGTATCCAACGAACAACGAGCTCCCATATCATCTGACAGGCGATTTCAGGATTTTCTGGACACTTTGGGTAGGTTAAGAACGTGTTCACGTTCCTGTGTGAGAA-----CTGACG-------GTTGGA--T-----------------------GAG-GA------GGAGGC---CATAGCCGACGACGGAGGA-TG--AGGCTGAGGGA----TGGCAGA-TGGGGAG--CTC--TCA--A-CTCT------A-TA---CCA-------ACCG-GT----GC-GCCTTCG-AA--AT---CCGC-CG-C-CC---CTCC---------TCTTATAG----TGGTTGT-GAA-TGGGCCGGA---CCGG-GCC-------GG-----CCCAGCAG---GAAAAGAAGG-CGCGC-AC---
>A1 Ug-Nak-120
TAATATTACCGCGC-CTTCTTTTCCT-GCGAGGG-CCC-GGT------AGGGCCC-GAGTG-------ATTTGATGTAAAGCT--TGGTCCTG-CTTTGTAT-GA-----TTTATCTAAAGCAGCCC--ATTC----TAAAGAA-ACCGG-TCC-CGG-GCA-CTATAAATT-GCCTAACA-AGTGCGAT-TCATTC---ATGGA----------------------------TCCACAG-AA-CGCC--CTG----------------TACTATCA------GCCGC-GGG-TACCCACAGCAGCTCCGGC---ATCCGCAGGAGTGCCGTGGAGTCGCGTAGGCGAGGTAGCTATTTTGAGCTTTGTTGCACTGATTTGCTTTTACTTGCTTTACCTTTGGGTGCTGAGAGACCTTAT--CTTAGTTCTGAAGGCTCGGCAAGGCAGATCCACGGAGGAGCTGATATTTGGAGGACA-AGCTGTGGATAG--GAGCAACCCTATCCCT-----AA-TC-TACCAGC--ACCA-C-CAAGTC---AGGG--------CAATCCC--GGG-------CCATTT-GTT-CC-AGGCACGGGATAAGCAATCAGC---CATG--TCC-A-CGTCC-------A---AGAGGAAGCGTGGAGATGATGCG--AACTGGAGTAAG--CGGACG----ACTAAGAAGAA-G-CC----------CTCTTCAGCA-GGGCTGAAGAGGGCTGGAAGCAAG-GCCGATAGGCCATCCCTCCAAATCCAGACACTCCAGCATGCTGGGACCACCATGATAACGGTCCCCTCTGGAGGAGTATGTGACCTCATCAACACCTACGCCCGAGGATCTGACGAGGGCAACCGCCACACCAGCGAGACTCTCACGTACAAGATCGCCA-TCGACTACCACTTCG-TTGCCGACGCGGCAGCCTGCCGCTACTCCAACACCGGAACCGGTGTAATGTGGCTGGTGTATGACACCACTCC-CGGCGGACAAGCTCC-GACCCCGCAAACTATATTTGCCTACCCTGACACGCTTAAAGCGTGGCCGGCCACATGG-AAGGTGAGCCGGG-AGCTGTGTCATCGCTTCGTGGTGAAACGGCGATGGTTGTTCAACATGGAGACCGACGGGCGGATTGGTTCGGACATTCCTCCATCGAATGCAA-GTTGGAAGCCTTGCAAGCGCAACATCTACTTCCACAAGTTCACGAGCGGGTTGGGAGTGAGAACGCAGTGGAAGAATGTAACGGACGGAGGAGT-TGGTGCCATCCAGAGAGGA-GCGTTGTACATGGTCATTGCCCCCGGCAATGGTCTTACATTTACTGCCCATGGGCAGACCCG-TCTGTACTTTAAGAGTGTTGGCAACCAGTAA--------------TG-AATAAAAACTCCTG-TT-TTATT----------ATA--T-CTG--ATGAAT--GCTGAAAGC-TTAC---ATTA-ATATGTC-----GTGCGATGGC-AC-G---AA-AAAACA-C-ACA---CAA-TCAATACAGGGGGGT---AGTAG--GCGGGCGGC-TAAG--GG--TGGTGCTCGGCGG-GCAGAAC---ATTGAAA-AAT---CAA--GAT-CTATCTGAA-T-CCA-------CTGCCTC---CGT---------AG-GAGG------CAGC--TCA---GGGGGA----GAATACCACTTCTCCCCCGGCGACATAATGTAAATGACGCAATTTGCCTCGAAATACTCCAGCTGCCCTGGAGTCATTTCCTTCATCCAATCTTCATCCGAGTTGGCGAGGATTATTGTAGGCTTAGACTTCTTCTGCACCTTTTTCTTCTTACCATACTTGGGGTTTACAATGAAATCCCTCTGACAGCCAACTAACTGTTTCCAACAAGGACAGAATTTAAACGGGATATCATCTACGATGTTGTAGATTGCGT-CTTCATTGTATGAAGACCAATCAACATTATTTTGCCAGTAATTATGAACCCCTAGGCTTCTGGCCCAAGTAGATTTTCCTGTTCTTGTTGGGCCGACGATGTAGAGGCTCTGCTTTCTTGATCTTT-CATCTGATGACTG-GATACA--GAATCCATCCATTGGAGGTCAGAAATTGCATCCTCGAGGGTATAACAGGTAGG-TTGAAGGAGCATGTACGCTTCGGGACTAACCTGGAAGATGTTAGGCTGGAGCCAATCATTGATTGACTCACTACAAAGTAAATCAGGTGTGGATTGCG-GATGAGGATTGGTGAACTCTTCCTGAATCTCAGGAAAAAGCTTATTTGCAGAGTATTCAAAATACTGCAGTTTTGTGGACCAATCATAGGGAAACTCTTTCTGGATCATGGAGAGGTACTCTTCTTTGGAAGTAGAGTGTGAAATAATGTCTCGCATTATTTCATCTTTGGAAGGCTTCTTTTCC-TT-AA-CTTC----TGAATCAGAT---TTTCCTAGGAAGGGGGACTTCCTAGGAATGAAAGTACCTCTCTCAAACATAGCCAGAGGTTCCTTGAGAATGTAATCCCTCACCCTGTTTACTGACTTGGCACTCTGAATGTTTGGGTGAAACCCATTAATATCAAAGAACCTTGAGTCCGATATTCTTACCGGCTTCTCTGTTTGAAGCAATGCATGTAAATGCAAACTTCCATCTTTGTGTGCCTCTCGGGCACAGACAATATACTTGGGTATCCAACGAACAACGAGCTCCCATATCATCTGACAGGTGATTTCAGGATTTTCTGGACACTTTGGGTAGGTTAAGAACGTGTTCACGTTCCTGTGTGAGAA-----CTGACG-------GTTGGA--T-----------------------GAG-GA------GGAGGC---CATAGCCGACGACGGAGGA-TG--AGGCTGAGGGA----TGGCAGA-TGGGGAG--CTC--TCA--A-CTCT------A-TA---CCA-------ACCG-GT----GC-GCCTTCG-AA--AT---CCGC-CG-C-CC---CTCC---------TCTTATAG----TGGTTGT-GAA-TGGGCCGGA---CCGG-GCC-------GG-----CCCAGCAG---GAAAAGAAGG-CGCGC-AC---
>A1 Za-MakD-1998
TAATATTACCGCGC-CTTCTTTTCCT-GCGAGGG-CCC-GGT------AGGGCCC-GAGCG-------ATTTGATGTAAAGCT--TGGTCCTG-CTTTGTAT-GA-----TTTATCTAAAGCAGCCC--ATTC----TAAAGAA-ACCGG-TCC-CGG-GCA-CTATAAATT-GCCTAACA-AGTGCGAT-TCATTC---ATGGA----------------------------TCCACAG-AA-CGCC--CTG----------------TACTATCA------GCCGC-GGG-TACCCACAGCAGCTCCGGC---ATCCGCAGGAGTGCCGTGGAGTCGCGTAGGCGAGGTAGCTATTTTGAGCTTTGTTGCACTGATTTGCTTTTACCTGCTTTACCTTTGGGTGCTGAGAGACCTTAT--CTTAGTTCTGAAGGCTCGACAAGGCAGATCCACGGAGGAGCTGATATTTGGAGGACA-AGCTGTGGATAG--GAGCAACCCTATCCCT-----AA-TC-TACCAGC--ACCA-C-CAAGTC---AGGG--------CAATCCC--GGG-------CCATTT-GTT-CC-AGGCACGGGATAAGCATTCAGC---CATG--TCC-A-CGTCC-------A---AGAGGAAGCGGGGGGATGACGCG--AATTGGAGTAAG--CGGGTG----ACTAAGAAGAA-G-CC----------TTCTTCAGCT-GGGCTGAAGAGGGCTGGAAGCAAG-GCCGATAGGCAATCCCTCCAAATCCAGACACTCCAGCATGCTGGGACCACCATGATAACGGTCCCCTCTGGAGGGGTATGTGACCTCATCAACACCTACGCCCGAGGATCGGACGAGGGCAACCGCCACACCAGCGAGACTCTCACGTACAAGATCGCCA-TCGACTACCACTTCG-TTGCCGACGCGGCAGCCTGCCGCTACTCCAACACCGGAACCGGTGTAATGTGGCTGGTGTATGACACCACTCC-CGGCGGACAAGCTCC-GACCCCGCAAACTATATTTGCCTACCCTGACACGCTAAAAGCGTGGCCGGCCACATGG-AAGGTGAGCCGGG-AGCTGTGTCATCGCTTCGTGGTGAAACGGCGATGGTTGTTCAACATGGAGACCGACGGGCGGATTGGTTCGGACATTCCTCCTTCGAATGCAA-GTTGGAAGCCTTGCAAGCGCAACATCTACTTCCACAAGTTCACGAGCGGGTTGGGAGTGAGAACGCAGTGGAAGAATGTAACGGACGGAGGAGT-TGGTGCCATCCAGAGAGGA-GCGTTGTACATGGTCATTGCCCCCGGCAATGGTCTTACATTTACTGCCCATGGGCAGACCCG-TCTGTACTTTAAGAGTGTTGGCAACCAGTAA--------------TG-AATAAAAACTCCCG-TT-TTATT----------ATA--C-TGC--ATGAAT--GCTGAAAGC-TTAC---ATTA-ATATGTC-----GTGCGATGGC-AC-G---AA-AAAACA-C-ACA---CAA-TCAATACAGGGGGGT---AGTAG--GCGGGCGGC-TAAG--GG--TGGTGCTCGGCGG-GCAGAAC---ATCGAAA-AAT---CAA--GAT-CTATCTGAA-T-GTA-------CTGCCTC---CGT---------AG-GAGG------CAGC--TCA---GGGGGA----GAATACCACTTCTCCCCCGGCGACATAATCCAAATGACGCAATTTGCCTCGAAATACTCCAGCTGCCCTGGAGTCATTTCCTTCATCCAATCTTCATCCGAGTTGGCGAGGATTATTGTAGGCTTAGACTTCTTCTGCACCTTCTTCTTCTTACCATACTTGGGGTTTACAATGAAATCCCTCTGACAGCCAACTAACTGTTTCCAACAAGGACAGAATTTAAAAGGGATATCATCTACGATGTTGTAGATTGCGT-CTTCATTGTATGAAGACCAATCAACATTATTTTGCCAGTAATTATGAACCCCTAGGCTTCTGGCCCAAGTAGATTTTCCTGTTCTTGTTGGGCCGACGATGTAGAGGCTCTGCTTTCTTGATCTTT-CATCTGATGACTG-GATACA--GAATCCATCCATTGGAGGTCAGAAATTGCATCCTCGAGGGTATAACAGGTAGG-TTGAAGGAGCATGTACGCTTCGGGACTAACCTGGAAGATGTTAGGCTGGAGCCAATCATTGATTGACTCACTACAAAGTAAATCAGGTGTGGATTGCG-GATGAGGATTGGTGAACTCTTCCTGAATCTCAGGAAAAAGCTTATTTGCAGAGTATTCAAAATACTGCAATTTTGTGACCCAATCATAGGGAAACTCTTTCTGGATCATGGAGAGGTACTCTTCCTTGGAAGTAGAGTGTGAAATAATGTCTCGCATTATTTCATCTTTGGAAGGCTTTTTTTCC-TT-AA-CTTC----TGAATCAGAT---TTTCCTAGGAAGGGGGACTTCCTAGGAATGAAAGTACCTCTCTCAAACATAGCCAGAGGTTCCTTGAGAATGTAATCCCTCACCCTGTTTACTGACTTGGCACTCTGAATGTTTGGGTGAAACCCATTAATATCAAAGAACCTTGAGTCCGATATTCTTACCGGCTTCTCTGTTTGAAGCAATGCATGTAAATGCAAACTTCCATCTTTGTGTGCCTCTCGGGCACAGACAATATACTTGGGTATCCAACGAACAACGAGCTCCCAGATCATCTGACAGGCGATTTCAGGATTTTCTGGACACTTTGGATAGGTTAAGAACGTGTTCACGTTCCTGTGTGAGAA-----CTGACG-------GTTGGA--T-----------------------GAG-GA------GGAGGC---CATATCCGACGACGGAGGA-TG--AGGCTGAGGGA----TGGCAGA-TGGGGAG--CTC--TCA--A-CTCT------A-TA---CCA-------ACCG-GT----GC-GCCTTCG-AA--AT---CCGC-CG-C-CC---CTC---------TTCTTATAG----TGGTTGT-GAA-TGGGCCGGA---CCGG-GCC-------GG-----CCCAGCAG---GAAAAGAAGG-CGCGC-AC---
>A1 Ug-Masin-138
TAATATTACCGCGC-CTTCTTTTCCT-GCGAGGG-CCC-GGT------AGGGCCC-GAGCG-------ATTTGATGTAAAGCC--TGGTCCTG-CTTTGTAT-GA-----TTTATCTAAAGCAGCCC--AATC----TAAAGAA-ACCGG-TCC-CGG-GCA-CTATAAATT-GCCTAACA-AGTGCGAT-TCATTC---ATGGA----------------------------TCCACAG-AA-CGCC--CTG----------------TACTATCA------GCCGC-GGG-TACCCACAGCAGCTCCGGC---ATCCGCAGGAGTGCCGTGGAGTCGCGTAGGCGAGGTAGCTATTTTGAGCTTTGTTGCACTGATTTGCTTTTACCTGCTTTACCTTTGGGTGCTGAGAGACCTTAT--CTTAGTTCTGAAGGCTCGACAAGGAAGATCCACGGAGGAGCTGATATTTGGAGGACA-AGCTGTGGATAG--GAGCAACCCTATCCCT-----AA-TC-TACCAGC--ACCA-C-CAAGTC---AGGG--------CAATCCC--GGG-------CCATTT-GTT-CC-AGGCACGGGATAAGCATTCAGC---CATG--TCC-A-CGTCC-------A---AGAGGAAGCGGGGAGATGATTCG--AATTGGAGTAAG--CGGGTG----ACTAAGAAGAA-G-CC----------CTCTTCAGCT-GGGCTGAAGCGGGCTGGAAGCAAG-GCCGATAGGCCATCCCTGCAAATCCAGACACTCCAGCATGCTGGGACCACCATGATAACTGTCCCATCCGGAGGAGTATGTGACCTCATCAACACCTATGCCCGAGGATCGGACGAGGGCAACCGCCACACCAGCGAGACTCTCACGTACAAGATCGCCA-TCGACTACCACTTCG-TTGCCGACGCGGCAGCCTGCCGCTACTCCAACACCGGAACCGGTGTAATGTGGCTGGTGTATGACACCACTCC-CGGCGGACAAGCTCC-GACCCCGCAAACTATATTTGCCTACCCTGACACGCTAAAAGCGTGGCCGGCCACATGG-AAGGTGAGCCGGG-AGCTGTGTCATCGCTTCGTGGTGAAACGGCGATGGTTGTTCAACATGGAGACCGACGGGCGGATTGGTTCGGACATTCCTCCCTCGAATGCAA-GTTGGAAGCCTTGCAAGCGCAACATCTACTTCCACAAGTTCACGAGCGGGTTGGGAGTGAGAACGCAGTGGAAGAATGTAACGGACGGAGGAGT-TGGTGCCATCCAGAGAGGA-GCGTTGTACATGGTCATTGCCCCCGGCAATGGTCTTACATTTACTGCCCATGGGCAGACCCG-TCTGTACTTTAAGAGTGTTGGCAACCAGTAA--------------TG-AATAAAAACTCCCG-TT-TTATT----------ATA--T-CTG--ATGAAT--GCTGAAAGC-TTAC---ATTA-ATATGTC-----GTGCGATGGC-AC-G---AA-AAAACA-C-ACA---CAA-TCAATACAGGGGGGT---AGTAG--GCGGGCGGC-TAAG--GG--TGGTGCTCGGCGG-GCAAAAC---ATCGAAA-AAT---CAA--GAT-CTATCTGAA-T-GTA-------CTGCCTC---CGT---------AG-GAGG------CAGC--TCA---GGGGGA----GAATACCACTTCTCCCCCGGCGACATAATGTAAATGACGCAGTTTGCCTCGAAATACTCCAGCTGCCCTGGAGTCATTTCCTTCATCCAATCTTCATCCGAGTTGGCGAGGATTATTGTAGGCTTAGACTTCTTCTGCACCTTCTTCTTCTTACCATACTTGGGGTTTACAATGAAATCCCTCTGACAGCCAACTAACTGTTTCCAACAAGGACAGAATTTAAACGGGATATCATCTACGATGTTGTAGATTGCGT-CTTCGTTATATGAAGACCAATCAACATTATTTTGCCAGTAATTATGAACCCCTAGGCTTCTGGCCCAAGTAGATTTTCCTGTTCTTGTTGGGCCGACGATGTAGAGGCTCTGCTTTCTTGATCTTT-CATCTGATGACTG-GATACA--GAATCCATCCATTGGAGGTCAGAAATTGCATCTTCGAGGGTATAACAGGTAGG-TTGAAGGAGCATGTAAGCTTCGGGACTGACCTGGAAGATGTTAGGCTGAAGCCAATCATTGATTGACTCATTACAAAGTAAATCAGGTGAGGATTGTG-GATGAGGATTGGTGAACTCTTCCTGAATCTCAGGAAAAAGCTTATTTGCAGAGTATTCGAAATACTGCAATTTTGTGGCCCAATCATAGGGAAACTCTTTCTGGATCATGGAGAGGTACTCTTCCTTGGAAGTAGAGTGTGAAATAATGTCTCGCATTATTTCATCTTTGGAAGGTTTTTTTTCC-TT-AA-CTTC----TGAATCAGAT---TTTCCTAGGAAGGGGGACTTCCTAGGAATGAAAGTACCTCTCTCAAACATAGCCAGAGGTTCCTTGAGAATGTAATCCCTCACCCTGTTTACTGACTTGGCACTCTGAATGTTTGGGTGAAACCCATTAATATCAAAGAACCTTGAGTCGGATATCCTTACCGGCTTCTCTGTCTGAAGCAATGCATGTAAATGCAAACTTCCATCTTTATGTGCCTCGCGGGCACATAGAATATATTTGGGAATCCAACGAACAACGAGCTCCCATATCATCTGACTGGCGATTTCAGGATTTTCTGGACACTTTGGATAGGTTAGGAACGTATTAGCGTTCCTGTGTGAGAA-----CTGACG-------GTTGGA--T-----------------------GAG-GA------GGAGGC---CATATCCGACGACGGAGGA-TG--AGGCTGAGGGA----TGGCAGA-ATGGGAG--CTC--TCA--A-CTCT------A-TA---CCA-------ACCG-GT----GC-GCCTTCG-AA--AT---CCGC-CG-C-CC--CCTC----------TCTTATAG----TGGTTGT-GAA-TGGGCCGGA---CAGG-GCC-------GG-----CCCAGCAG---GAAAAGAAGG-CGCGC-AC---
>B2 Ug-BusC-2005
TAATATTACCGCGC-CTTCTTTTTCT-GCGAGGG-CCC-GA-------AGGGACC-GAGCG-------ATTTGATTTAAAGTT--CGGTTCTG-CTTTGTCT-GA-----TTTATCTAAAGCAGTCC--AATC----TAAAGAA-ACCGG-TCC-CCT-GCGACTATAAATT-GCCTCACA-AGTGCGAT-TCATTC---ATGGA----------------------------TCCACAG-AA-TACC--TTC----------------TTTGTTCA------GCCGC-GGG-TACCCACAGCAGCTCCGAC---ATCCGGAGGAGTGCCGTGGAGTCGCGTCGGCGAGGTAGCTATTTTGAGCTTTGTTGGATTGATTTGCTTTTACCTGCTTTACCTTTGGGTGCTGAGAGATCTTAT--CTTAGTTTTGAAGGCAAGACAAGGCAGATCCACGGAGGAGCTGATATTTGGAATACA-AGCTGTGGATAG--GAGTAACCCTATCCCT-----AA-TA-CACAAGC--ACCA-C-CAAGTC---AGGG--------GAATCCC--GGA-------CCGTTT-GTC-CC-CGGGACGGGATAAGCAATCAGC---CATG--TCT-A-CGTCC-------A---AGAGGAAGCGAGGAGATGATGCG--AACTGGAATAAG--CGGTCG----ACTAAGAAGAA-G-CC----------TGCTTCAGCT-GGTCTGAAGAAGGCTGGAGCGAAG-GCCGATAGGCCATCCCTCCAGATCCAGACACTCCAGCATGCTGGGTCCACCATGATAACAGTCCCCTCCGGAGGAGTATGTGACCTCATCAACACCTATGCCCGAGGATCCGACGAGGGCAACCGCCACACCAGCGAGACTCTGACGTACAAGATTGCCG-TCGACTACCACTTCG-TCGCAGACGCGCAAGCCTGCAAGTACTCCAACACCGGAACCGGTGTGATGTGGCTGGTGTATGACACCACTCC-CGGCGGACAAGCGCC-GACCCCGCAAACTATATTTGCCTACCCGGACACGCTGAAAGCTTGGCCGGCAACATGG-AAAGTGAGCCGGG-AGCTGTGTCATCGCTTCGTGGTGAAACGGCGATGGTTGTTCAACATGGAGACCGACGGTCGAATTGGTTCGGACATCCCTCCTTCGAATGCAA-GTTGGAAGCCGTGCAAGCGCAACATCTACTTCCACAAGTTCACGAGTGGGTTGGGAGTGAGAACGCAGTGGAAGAATGTAACGGACGGAGGAGT-TGGTGCGATACAGAGAGGA-GCTCTGTACATGGTCATTGCCCCTGGCAATGGCCTTACATTTACTGCCCATGGGCAGACCCG-TCTGTACTTTAAGAGTGTCGGCAACCAGTGA--------------TG-AATAAAAACTCCCG-TT-TTATT----------ATA--T-CTG--ATGAAT--GCTCAAAGC-TTAC---ATTA-ATATGTC-----GTGCGATGGC-AC-G------AAAACA-C---G---CTA-TCAATACAGGGGGGA---GGTAG---CCGGCGGC-TAAG--GGAACGAAGTTCG-TGG-GCAAAAC---ATCAAAA-AAA---CAA--GAG--CAATCGAAATTAAA-------CTGCCTC---CGT---------AG-GAGG------CAGC--ACA---GGGGGA----GAATACCACTTCTCCCCCGGCGACATAATATAAATCATGCAGTTTGCCTCGAAATACTCCAGCTGCCCTGGAGTCATTTCCTTCATCCAGTCTTCATCCGAGTTGGCGAGGATAATTGTAGGCTTAGACTTCATCTGCACTTTCTTCTTCTTTCCATATTTCGGATTTACAACGAACTCTTTCTGACAGCCAACTAACTGTTTCCAACAAGGACAGTATTTAAATGGAATATCATCTACGATGTTGTAGATTGCGT-CTTCGTTGTAGGAAGACCAATCAACATTATTTTGCCAGTAATTATGAAGCCCTAAGCTTCTGGCCCAAGTAGATTTTCCAGTTCTTGTTGGACCGACGATGTAGAGGCTCTGCTTTCTTGATCTTT-CATCTGTTGGCTG-GATAAT--TTATCCATCCATTCAAGGTCAGAGATAGCATCCTCGACGGTATAACAGGTAGG-TTGAAGAAGCATGTATGATTCTGGACTAACCTGATAGATGTTTGGCTGGAGCCAATCTTTGATTGACTCATTACAAAGAAGATCAGGTGAAGATGGTG-GATGAGGACTGATGAACTCTTCCTGAATCTCAGGAAACAATTTATTTGCAGAGTATTCAAAATACTGCAATTTTGTGGCCCAATCAAAGGGGAATGCTTTCTGAATCATAGAGAGGTACTCTTGCTTGGAAGTGGAGTGAGAAATAATGTCTGCCATTATTTCATCTTTGGTAGGTTTCTTGGAA-CT-TC-CCTC----TGAATCAGAT---TTTCCTAGGAACGGTGATTTCCTAGGAATGAAAGTACCTCTCTCAAACAAAGCCAGAGGTTCCTTGATTATGTAATCCCGGACTTTGTTTACAGATTTTGCACTCTGAATGTTTGGGTGGAACCCGTTGATATCAAAGAACCTTGAGTCAGTGATTCTTACCGGTTTCTCTGTTTGGATTAATGCATGTAAATGCAAATCTCCATCTTTGTGTGCCTCTCGGGCACATATGATGTACTTAGGGTTCCAACGACCAACGAGCTCCCAAATCATCTGACAGACGATTTCTGGATTTTCTGGACACTTTGGATATGTTAGGAACGTGTTAGCGTTCCTGTGTGAGAA-----CTGACG-------GTTGGA--T-----------------------GAG-GA------GGAGGC---CATATCGGACGACTCCGAG-C---AGCTTGCCGGA----TGGCAGG-ATGGGAG--CTCC--AA--A-CTCT------A-TA---TCT-------ACCCGCT----GC-GCCTTCG-AA--AT---CCGC-CG-CTCC--CCTC----------T-TTATAG----TGGTTGT-TTA-TGGGCCGGA---CCGG-GCC-------GG-----CCCAGCAG---GAAAAGAAGG-CGCGC-AA---
>B1 Za-Ros1-2005
TAATATTACCGCGC-CTTCTTTTTCT-GCGAGGG-CCC-GA-------AGGGACC-GAGCG-------ATTTGATTTAAAGTT--CGGTTCTG-CTTTGTCT-GA-----TTTATCTAAAGCAGCCC--AATC----TAAAGAA-ACCGG-TCC-CCT-GCGACTATAAATT-GTTTCACA-AGTGCGAT-TCATTT---ATGGA----------------------------TCCACAG-AA-CTCC--TTT----------------CTTCTACA------GCCGC-GGG-TACCCACAGCAGCTCCGAC---ATCCGGAGGAGTGCCGTGGAGTCGCGTCGGCGAGGTAGCTATTTTGAGCTTTGTTGGATTGATTTGCTTTTACTTGCTTTACCTTTGGGTGCTGAGAGATCTTAT--CTTAGTTCTGAAGGCTCGACAAGGCAGATCCACGGAGGAGCTGATATTTGGAATAGA-AGCTGTGGATAG--GAGTAACCCTATCCCT-----AA-TA-CACAAGC--ACCA-C-CAAGTC---AGGG--------GAATCCC--GGG-------CCGTTT-GTT-CC-AGGCACGGGATAAGCAATCAGC---CATG--TCC-A-CGTCC-------A---AGAGGAAGCGGGGAGATGATGCG--AACTGGAATAAG--CGGACG----ACTAAGAAGAA-G-CC----------TTCTTCAGCT-GGTCTGAAGAAGGCTGGAAGCAAG-GCCGACAGGCCATCCCTTCAGATCCAGACACTCCAGCATGCTGGGTCCACCATGATAACAGTCCCCTCCGGAGGAGTATGTGACCTCATCAACACCTATGCCCGAGGATCCGACGAGGGCAACCGCCACACCAGCGAGACTCTGACGTACAAGATTGCCG-TCGACTACCACTTCG-TTGCAGACGCGCAAGCCTGCAAGTATTCTAACACCGGGACCGGTGTGATGTGGCTGGTGTATGACACCACTCC-CGGCGGACAAGCGCC-GACCCCACAAACCATATTTGCATATCCGGACACGCTGAAAGCTTGGCCGGCAACATGG-AAAGTGAGCCGGG-AGCTGTGTCATCGCTTCGTGGTGAAGCGGCGATGGTTGTTCAACATGGAGACCGACGGTCGAATTGGTTCGGACATCCCTCCTTCGAATGCAA-GTTGGAAGCCGTGCAAGCGCAACATCTACTTCCACAAGTTCACGAGTGGGTTGGGAGTGAGAACGCAGTGGAAGAATGTAACGGACGGAGGAGT-TGGTGCGATACAGAGAGGA-GCTCTGTACATGGTCATTGCCCCTGGCAATGGCCTTACATTTACTGCCCATGGGCAGACCCG-TCTGTACTTTAAGAGTGTCGGCAACCAGTAA--------------TG-AATAAAAACTCCCG-TT-TTATT----------ATA--T-CTG--ATGAAT--GCTCAAAGC-TTAC---ATTA-ATATGTC-----GTGCGATGGC-AC-G----A-AAAACA-C-ACG---CAA-ACAATACAGGGGGGT---AGTCG--GCGGGCGGC-TAAG--GG--TGGTGCTCGGCGG-GCAAAAC---ATCGAAA-AAT---CAA--GAT-CTATATGAA-TTACA-------CTTCCTC---CGT---------AG-GAGG------AAGC--ACA---GGGGGA----GAATACCACTTCTCCCCCGGCGACATTTTATAAATCATGCAGTTTGCCTCGAAATACTCCAGCTGCCCTGGAGTCATTTCCTTCATCCAGTCTTCATCCCAGTTGGCGAGGATGATTGTAGGCTTAGACTTCATCTGAACTTTCTTCTTCTTGCCATATTTTGGATTTACAACGAACTCTTTCTGACAGCCAACTAACTGTTTCCAACAAGGACAGAATTTAAAAGGAATATCATCTACGACGTTGTAGATTGCGT-CTTCGTTGTAAGAAGACCAATCTACATTATTTTGCCAATAATTATGAAGCCCTAAGCTTCTTGCCCAAGTAGATTTTCCTGTTCTTGTTGGACCGACGATGTAGAGGCTCTGCTTTCTTGTTCCTT-CATCTGTTGGCTG-GATAAT--TTATCCATCCATTCAAGGTCAGAGATAGCATCTTCGAGGGTGTAACAGGTAGG-TTGAAGAAGCATGTATGATTCGGGACTAACCTGGAAGATGTTAGGCTGGAGCCAATCTTTGATTGACTCATTACAAAGAAGATCAGGTGAAGAGGGTG-GATGAGGACTGATGAACTCTTCCTGAATCTCAGGGAACAGTTTATTTGCAGAGTATTCAAAATACTGCAATTTTGTGGCCCAGTCATAGGGGAACTCTTTACGAATCATGGAGAGGTACTCTAGCTTTGAAGTGGAATGTGAAATAATCTCTCTCATTATTTCATCTTTGGAGGGTTTCTTT-TC-AG-AA-TTTCCCT-TGGA--AGGA---TTTCCTAGGAAGCTTGACTTCCTAGGAATGAAAGTGCCTCTCTCAAACAAGGCCAGAGGTTCCTTGAGAATGTAATCCCTGACCTTGTTTACAGATTTTGCACTCTGAATGTTTGGGTGGAACCCTTTGATATCAAAGAACCTTGAGTCAGTGATTCTTACCGGTTTCTCTGTCTGGATTAATGCATGTAAATGCATATCTCCATCTCTGTGTGCCTCTCGGGCACATATGATATACTTAGGGGTCCAACGACCAACGAGCTCCCAAATCATCTGACAGACGATTTCTGGATTTTCTGGACAGTGTGGATATGTTAAGAACGTGTTAACGTTCCTGTGTGAGAA-----CTGACG-------GTTGGA--T-----------------------GAG-GA------GGAGGC---CATATCGGACGACTCCGAG-G---AGCTTGCGGGA----TGGCAGG-ATGGGAG--CTCC--AA--A-CTCT------A-TA---TCA-------ACCGGCT----GC-GCCTTCG-AA--AT---CCGC-CG-CT-C--CCCC---------TT-TTATAG----TGGTTGT-TTA-TGGGCCGGA---CCGG-GCC-------GG-----CCCAGCAG---GAAAAGAAGG-CGCGC-AA---
>B1 Za-Tar-2005
TAATATTACCGCGC-CTTCTTTTTCT-GCGAGGG-CCC-GA-------AGGGACC-GAGCG-------ATTTGATTTAAAGTT--CGGTTCTG-CTTTGTCT-GA-----TTTATCTAAAGCAGCCC--AATC----TAAAGAA-ACCGG-TCC-CCT-GCGACTATAAATT-GTTTCACA-AGTGCGAT-TCATTT---ATGGA----------------------------TCCACAG-AA-CTCC--TTT----------------CTTCTACA------GCCGC-GGG-TACCCACAGCAGCTCCGAC---ATCCGGAGGAGTGCCGTGGAGTCGCGTCGGCGAGGTAGCTATTTTGAGCTTTGTTGGATTGATTTGCTTTTACTTGCTTTACCTTTGGGTGCTGAGAGATCTTAT--CTTAGTTCTGAAGGCTCGACAAGGCAGATCCACGGAGGAGCTGATATTTGGAATAGA-AGCTGTGGATAG--GAGTAACCCTATCCCT-----AA-TA-CACAAGC--ACCA-C-CAAGTC---AGGG--------GAATCCC--GGG-------CCGTTT-GTT-CC-AGGCACGGGATAAGCAATCAGC---CATG--TCC-A-CGTCC-------A---AGAGGAAGCGGGGAGATGATGCG--AACTGGAATAAG--CGGACG----ACTAAGAAGAA-G-CC----------TTCTTCAGCT-GGTCTGAAGAAGGCTGGAAGCAAG-GCCGACAGGCCATCCCTTCAGATCCAGACACTCCAGCATGCTGGGTCCACCATGATAACAGTCCCCTCCGGAGGAGTATGTGACCTCATCAACACCTATGCCCGAGGATCCGACGAGGGCAACCGCCACACCAGCGAGACTCTGACGTACAAGATTGCCG-TCGACTACCACTTCG-TTGCAGACGCGCAAGCCTGCAAGTATTCTAACACCGGGACCGGTGTGATGTGGCTGGTGTATGACACCACTCC-CGGCGGACAAGCGCC-GACCCCACAAACCATATTTGCATATCCGGACACGCTGAAAGCTTGGCCGGCAACATGG-AAAGTGAGCCGGG-AGCTGTGTCATCGCTTCGTGGTCAAACGGCGATGGTTGTTCAACATGGAGACCGACGGTCGAATTGGTTCGGACATCCCTCCTTCGAATGCAA-GTTGGAAGCCGTGCAAGCGCAACATCTACTTCCACAAGTTCACGAGTGGGTTGGGAGTGAGAACGCAGTGGAAGAATGTAACGGACGGAGGAGT-TGGTGCGATACAGAGAGGA-GCTCTGTACATGGTCATTGCCCCTGGCAATGGCCTTACATTTACTGCCCATGGGCAGACCCG-TCTGTACTTTAAGAGTGTTGGCAACCAGTAA--------------TG-AATAAAAACTCCCG-TT-TTATT----------ATA--T-CTG--ATGAAT--GCTCAAAGC-TTAC---ATTA-ATATGTC-----GTGCGATGGC-AC-G----A-AAAACA-C-ACG---CAA-ACAATACAGGGGGGT---AGTCG--GCGGGCGGC-TAAG--GG--TGGTGCTCGGCGG-GCAAAAC---ATCGAAA-AAT---CAA--GAT-GTATATGAA-TTACA-------CTTCCTC---CGT---------AG-GAGG------AAGC--ACA---GGGGGA----GAATACCACTTCTCCCCCGGCGACATTTTATAAATCATGCAGTTTGCCTCGAAATACTCCAGCTGCCCTGGAGTCATTTCCTTCATCCAGTCTTCATCCCAGTTGGCGAGGATGATTGTAGGCTTAGACTTCATCTGAACTTTCTTCTTCTTGCCATATTTTGGATTTACAACGAACTCTTTCTGACAGCCTACTAACTGTTTCCAACAAGGACAGAATTTAAAAGGAATATCATCTACGATGTTGTAGATTGCGT-CTTCGTTGTAAGAAGACCAATCAACATTATTTTGCCAATAATTATGAAGCCCTAAGCTTCTGGCCCAAGTAGATTTTCCTGTTCTTGTTGGACCGACGATGTATAGGCTCTGCTTTCTTGTTCCTT-CATCTGTTGGCTG-GATAAT--TTATCCATCCATTCAAGGTCAGAGATAGCATCTTCGAGGGTGTAACAGGTAGG-TTGAAGAAGCATGTATGATTCGGGACTAACCTGGAAGATGTTAGGCTGGAGCCAATCTTTGATTGACTCATTACAAAGAAGATCAGGTGAAGAGGGTG-GATGAGGACTGATGAACTCTTCCTGAATCTCAGGGAATAATTTATTTGCAGAGTATTCAAAATACTGCAATTTTGTGGCCCAGTCATAGGGGAACTCTTTACGAATCATAGAGAGGTACTCTAGCTTTGAAGTGGAATGTGAAATAATCTCTCTCATTATTTCATCTTTGGAAGGTTTCTTT-TC-AG-AA-TTTCCCT-TGGA--AGGA---TTTCCTAGGAAGCTTGACTTCCTAGGAATGAAAGTACCTCTCTCAAACAAGGCCAGAGGTTCCTTGAGAATGTAATCCCTGACCTTGTTTACAGATTTTGCACTCTGAATGTTTGGGTGGAACCCTTTGATATCAAAGAACCTTGAGTCAGTGATTCTTACCGGTTTCTCTGTCTGGATTAATGCATGTAAATGCATATCTCCATCTCTGTGTGCCTCTCGGGCACATATGATATACTTAGGGGTCCAACGACCAACGAGCTCCCAAATCATCTGACAGACGATTTCTGGATTTTCTGGACAGTGTGGATATGTTAAGAACGTGTTAACGTTCCTGTGTGAGAA-----CTGACG-------GTTGGA--T-----------------------GAG-GA------GGAGGC---CATATCGGACGACTCCGAG-C---AGCTTCCGGGA----TGGCAGG-ATGGGAG--CTCC--AA--A-CTCT------A-TC---TCA-------ACCGGTT----GC-GCCTTCG-AA--AT---CCGC-CG-CT-C--CCCC---------TT-TTATAG----TGGTTGT-TTA-TGGGCCGGA---CCGG-GCC-------GG-----CCCAGCAG---GGAAAGAAGG-CGCGC-AA---
>B1 Za-ThoA-2005
TAATATTACCGCGC-CTTCTTTTTCT-GCGAGGG-CCC-GA-------AGGGACC-GAGCG-------ATTTGATTTAAAGTT--CGGTTCTG-CTTTGTCT-GA-----TTTATCTAAAGCAGCCC--AATC----TAAAGAA-ACCGG-TCC-CCT-GCGACTATAAATT-GTTTCACA-AGTGCGAT-TCATTT---ATGGA----------------------------TCCACAG-AA-CTCC--TTT----------------CTTCTACA------GCCGC-GGG-TACCCACAGCAGCTCCGAC---ATCCGGAGGAGTGCCGTGGAGTCGCGTCGGCGAGGTAGCTATTTTGAGCTTTGTTGGATTGATTTGCTTTTACTTGCTTTACCTTTGGGTGCTGAGAGATCTTAT--CTTAGTTCTGAAGGCTCGACAAGGCAGATCCACGGAGGAGCTGATATTTGGAATAGA-AGCTGTGGATAG--GAGTAACCCTATCCCT-----AA-TA-CACAAGC--ACCA-C-CAAGTC---AGGG--------GAATCCC--GGG-------CCGTTT-GTT-CC-AGGCACGGGATAAGCAATCAGC---CATG--TCC-A-CGTCC-------A---AGAGGAAGCGGGGAGATGATGCG--AACTGGAATAAG--CGGACG----ACTAAGAAGAA-G-CC----------TTCTTCAGCT-GGTCTGAAGAAGGCTGGAAGCAAG-GCCGACAGGCCATCCCTTCAGATCCAGACACTCCAGCATGCTGGGTCCACCATGATAACAGTCCCCTCCGGAGGAGTATGTGACCTCATCAACACCTATGCCCGAGGATCCGACGAGGGCAACCGCCACACCAGCGAGACTCTGACGTACAAGATTGCCG-TCGACTACCACTTCG-TTGCAGACGCGCAAGCCTGCAAGTATTCTAACACCGGGACCGGTGTGATGTGGCTGGTGTACGACACCACTCC-CGGCGGACAAGCGCC-GACCCCACAAACCATATTTGCATATCCGGACACGCTGAAAGCTTGGCCGGCCACATGG-AAAGTGAGCCGGG-AGCTGTGTCATCGCTTCGTGGTGAAACGGCGATGGTTGTTCAACATGGAGACCGACGGGCGAATTGGTTCGGACATCCCTCCTTCGAATGCAA-GTTGGAAGCCGTGCAAGCGCAACATCTACTTCCACAAGTTCACGAGTGGGTTGGGAGTGAGAACGCAGTGGAAGAATGTAACGGACGGAGGAGT-TGGTGCGATACAGAGAGGA-GCTCTGTACATGGTCATTGCCCCTGGCAATGGCCTTACATTTACTGCCCATGGGCAGACCCG-TCTGTACTTTAAGAGTGTTGGCAACCAGTAA--------------TG-AATAAAAACTCCCG-TT-TTATT----------ATA--T-ATG--ATCAAT--GCTGAAAGC-TTAC---ATTA-ATATGTC-----GTGCGATGGC-AC-G----A-AAAACA-C-ACG---CAA-ACAATACAGGGGGGT---AGTAG--GCGGGCGGC-TAAG--GG--TGGTGCTCGGCGG-GCAAAAC---ATCGAAA-AAT---CAA--GAT-CTATATGAA-TTACA-------CTTCCTC---CGT---------AG-GAGG------AAGC--ACA---GGGGGA----GAATACCACTTCTCCCCCGGCGACATTTTATAAATCATGCAATTTGCCTCGAAATACTCCAGCTGCCCTGGAGTCATTTCCTTAATCCAGTCTTCATCCCAGTTGGCGAGGATGATTGTAGGCTTAGACTTCATCTGAACTTTCTTCTTCTTGCCATATTTTGGATTTACAACGAACTCTTTCTGACAGCCAACTAACTGTTTCCAACAAGGGCAGAATTTAAAAGGAATATCATCTACGATGTTGTAGATTGCGT-CTTCGTTGTAAGAAGACCAATCAACATTATTTTGCCAATAATTATGAAGCCCTAAGCTTCTGGCCCAAGTAGATTTTCCTGTTCTTGTTGGACCGACGATGTAGAGGCTCTGCTTTCTTGTTCCTT-CATCTGTTGGCTG-GATAAT--TTATCCATCCATTCAAGGTCAGAGATAGCATCTTCGAGGGTGTAACAGGTAGG-TTGAAGAAGCATGTATGATTCGGGACTAACCTGGAAGATGTTAGGCTGGAGCCAATCTTTGATTGACTCATTACAAAGAAGATCAGGTGAAGAGGGTG-GATGAGGACTGATGAACTCTTCCTGAATCTCAGGGAACAATTTATTTGCAGAGTATTCAAAATACTGCAATTTTGTGGCCCAGTCATATGGGAACTCTTTACGAATCATAGAGAGGTACTCTAGCTTTGAAGTGGAATGTGAAATAATCTCTCTCATTATTTCATCTTTGGAAGGTTTCTTT-TC-AG-AA-TTTCCCT-TGGA--AGGA---TTTCCTAGGAAGCTTGACTTCCTAGGAATGAAAGTACCTCTCTCAAACAAGGCCAGAGGTTCCTTGAGAATGTAATCCCTGACCTTGTTTACAGATTTTGCACTCTGAATGTTTGGGTGGAACCCTTTGATATCAAAGAACCTTGAGTCAGTGATTCTTACCGGTTTCTCTGTCTGGATTAATGCATGTAAATGCATATCTCCATCTCTGTGTGCCTCTCGGGCACATATGATATACTTAGGGGTCCAACGACCAACGAGCTCCCAAATCATCTGACAGACGATTTCTGGATTTTCTGGACAGTGTGGATATGTTAAGAACGTGTTAACGTTCCTGTGTGAGAA-----CTGACG-------GTTGGA--T-----------------------GAG-GA------GGAGGC---CATATCGGACGACTCCGAG-C---AGATTGCGGGA----TGGCAGG-ATGGGAG--CTCC--AA--A-CTCT------A-TC---TCA-------ACCGGCT----GC-GCCTTCG-AA--AT---CCGC-CG-CT-C--CCCC---------TT-TTATAG----TGGTTGT-TTA-TGGGCCGGA---CCGG-GCC-------GG-----CCCAGTAG---GAAAAGAAGG-CGCGC-AA---
>B2 Ug-Kib-2005
TAATATTACCGCGC-CTTCTTTTTCT-GCGAGGG-CCC-GT-------AGGGACCCGAGCG-------ATTTGATTTAAAGTC--TGGTTCTG-CTTTGTTT-GA-----TTT-TCCAAAGCAGTCC--TATC----TAAAGAA-ACCGG-TCC-CCT-GCGACTATAAATT-GCCTCACA-AGTGCGAT-TCATTT---ATGGA----------------------------TCCACAG-AA-CACC--TTC----------------TTTGTACA------GCCGC-GGG-TACCCACAGCAGCTCCGAC---ATCCGGAGGAGTGCCGTGGAGTCGCGTCGGCGAGGTAGCTATTTTGAGCTTTGTTGGATTGATTTGCTTTTACCTGCTTTACCTTTGGGTGCTGAGAGATCTTAT--CTTAGTTTTGAAGGCAAGACAAGGCAGATCCACGGAGGAGCTGATATTTGGAATACA-AGCTGTGGATAG--GAGTAATCCTATCCCT-----AA-TA-TACAAGC--ACCA-C-CAAGTC---AGGG--------GAATCCC--GGA-------CCATTT-GTT-CC-TGGGACGGGATAAGCAATCAGC---CATG--TCC-A-CGTCC-------A---AGAGGAAGCGGGGAGATGATGCG--AACTGGAATAAG--CGGTCG----ACTAAGAAGAA-G-CC----------TTCTTCAGCT-GGTCTGAAGAAGGGTGGAGCGAAG-GCCGATAGGCCATCCCTCCAGATCCAGACACTCCAGCATGCTGGGTCCACCATGATAACAGTCCCCTCCGGAGGAGTATGTGACCTCATCAACACCTATGCCCGAGGATCCGACGAGGGCAACCGCCACACCAGCGAGACTCTGACGTACAAGATTGCCG-TCGACTACCACTTCG-TCGCAGACGCGCAAGCCTGCAAGTACTCCAACACCGGAACCGGTGTGATGTGGCTGGTGTATGACACCACTCC-CGGCGGACAAGCGCC-GACCCCCCAAACCATATTTGCCTACCCGGACACGCTAAAAGCTTGGCCGGCAACATGG-AAAGTGAGCCGGG-AGCTGTGTCATCGCTTCGTGGTGAAACGGCGATGGTTGTTCAACATGGAGACCGACGGTCGAATTGGTTCGGACATCCCTCCTTCGAATGCAA-GTTGGAAGCCGTGCAAGCGCAACATCTACTTCCACAAGTTCACGAGTGGGTTGGGAGTGAGAACGCAGTGGAAGAATGTAACGGACGGAGGAGT-TGGTGCGATACAGAGAGGA-GCTCTGTACATGGTCATTGCCCCCGGCAATGGCCTTACATTTACTGCCCATGGGCAGACCCG-TCTGTACTTTAAGAGTGTCGGCAACCAGTGA--------------TG-AATAAAAACTCCCG-TT-TTATT----------ATA--T-CTG--ATGAAT--GCTCAAAGC-TTAC---ATTA-ATATGTC-----GTGCGATGGC-AC-G----A-AAAACA-C-ACG---CTA-TCAATACAGGGGGGA---GGTAG---CCGGCGGC-TAAG--GGAACGAAGTTCG-TGG-GCAAAAC---ATCAAAA-AAA---CAA--CAC-GCAATAGTA-TTAAC-------CTTCCTC---CGT---------CG-GAGG------AAGC--TGA---GGGGGA----GAATACCACTTCTCCCCCGGCGACATAATATAAATCATGCAGTTTGCCTCGAAATACTCCAGCTGCCCTGGAGTCATTTCCTTCATCCAGTCTTCATCCGAGTTGGCGAGGATAATTGTAGGCTTAGACTTCATCTGCACTTTCTTCTTCTTTCCATATTTTGGATTTACAACGAACTCTTTCTGACAGCCAACTAACTGTTTCCAACAAGGACAGTATTTAAATGGAATATCATCTACGATGTTGTAGATTGCGT-CTTCGTTGTATGAAGACCAATCAACATTATTTTGCCAGTAATTATGAACCCCTAGGCTTCTGGCCCAAGTAGATTTTCCAGTTCTTGTTGGACCGACGATGTAGAGGCTCTGCTTTCTTGTTCCTT-CATCTGTTGGCTG-GATAAT--TTATCCATCCATTCAAGGTCAGAGATAGCATCTTCGAGGGTATAACAGGTTGG-TTGAAGAAGCATGTATGATTCTGGACTAACCTGATAGATGTTTGGCTGGAGCCAATCTTTGATTGACTCATTACAAAGGAGATCAGGTGAAGAGGGTG-GATGAGGACTGATGAACTCTTCCTGAATCTCAGGAAACAATTTATTTGCAGAGTATTCAAAATACTGCAATTTTGTGGCCCAGTCATAGGGGAATTCTTTACGAATCATTGAGAGGTACTCAGGCTTTGAAGTGGAATGTGAAATAATCTCTCTCATTATTTCATCTTTGGAAGGTTTCTTT-TC-AG-AA-TTCCCCT-TGGA--ACGA---TTTCCTAGGAAGCTTGACTTCCTAGGAATGAAAGTACCTCTCTCAAACAAGGCCAGAGGTTCCTTGAGAATGTAATCCCTGACCTTGTTTACAGATTTTGCACTCTGAATGTTTGGGTGGAAACCTTTGATATCAAAGAACCTTGAGTCAGTGATTCTTACCGGTTTATCAGTTTGGACTAATGCATGTAAATGCATATCTCCATCTTTGTGTGCCTCTCGGGCACAAATGATGTACTTAGGAGTCCAACGACCTACGAGCTCCCAAATCAACTGACAGACGATTTCTGGATTTTCTGGACAGTGTGGATATGTTAAGAACGTGTTAACGTTCCTGTGTGAGAA-----CTGACG-------GTTGGA--T-----------------------GAG-GA------GGAGGC---CATATCGGACGACTCCGAG-C---AGCTTGCCGGA----TGGCAGG-ATGGGAG--CTCC--AA--A-CTCT------A-TG---T-A-------ACCGGTTT---GC-GCCTTCG-AA--AT---CCGC-CG-CT-C--CCCC---------TT-TTATAG----TGGTTGT-TTA-TGGGCCGGA---CCGG-GCC-------GG-----CCCAGCAG---GAAAAGAAGG-CGCGC-AA---
>B2 Ug-BusA-2005
TAATATTACCGCGC-CTTCTTTTTCT-GCGAGGG-CCC-GA-------AGGGACC-GAGCG-------ATTTGATTTAAAGTT--CGGTTCTG-CTTTGTCT-GA-----TTTATCTAAAGCAGTCC--AATC----TAAAGAA-ACCGG-TCC-CCT-GCGACTATAAATT-GCCTCACA-AGTGCGAT-TCATTC---ATGGA----------------------------TCCACAG-AA-TACC--TTC----------------TTTGTTCA------GCCGC-GGG-TACCCACAGCAGCTCCGAC---ATCCGGAGGAGTGCCGTGGAGTCGCGTCGGCGAGGTAGCTATTTTGAGCTTTGTTGGATTGATTTGCTTTTACCTGCTTTACCTTTGGGTGCTGAGAGATCTTAT--CTTAGTTTTGAAGGCAAGACAAGGCAGATCCACGGAGGAGCTGATATTTGGAATACA-AGCTGTGGATAG--GAGCAACCCTATCCCT-----AA-TA-CACAAGC--ACCA-C-CAAGTC---AGGG--------GAATCCC--GGA-------CCGTTT-GTA-CC-CGGGACGGGATAAGCAATCAGC---CATG--TCT-A-CGTCC-------A---AGAGGAAGCGAGGAGATGATGCG--AACTGGAATAAG--CGGTCG----ACTAAGAAGAA-G-CC----------TGCTTCAGCT-GGTCTGAAGAAGGCTGGAGCGAAG-GCCGATAGGCCATCCCTCCAGATCCAGACACTCCAGCATGCTGGGTCCACCATGATAACAGTCCCCTCCGGAGGAGTATGTGACCTCATCAACACCTATGCCCGAGGATCCGACGAGGGCAACCGCCACACCAGCGAGACTCTGACGTACAAGATTGCCG-TCGACTACCACTTCG-TCGCAGACGCGCAAGCCTGCAAGTACTCCAACACCGGAACCGGTGTGATGTGGCTGGTGTATGACACCACTCC-CGGCGGACAAGCGCC-GACTCCGCAAACCATATTTGCCTACCCGGACACGCTGAAAGCTTGGCCGGCAACATGG-AAAGTGAGCCGGG-AGCTGTGTCATCGCTTCGTGGTGAAACGGCGATGGTTGTTCAACATGGAGACCGACGGTCGAATTGGTTCGGACATCCCTCCTTCGAATGCAA-GTTGGAAGCCGTGCAAGCGCAACATCTACTTCCACAAGTTCACGAGTGGGTTGGGAGTGAGAACGCAGTGGAAGAATGTAACGGACGGAGGAGT-TGGTGCGATACAGAGAGGA-GCCTTGTACATGGTCATTGCCCCTGGCAATGGCCTTACATTTACTGCCCATGGGCAGACCCG-TCTGTACTTTAAGAGTGTTGGCAACCAGTAA--------------TG-AATAAAAACTGC-G-TT-TTATT----------ATA--T-CTG--ATGAAT--GCTCAAAGC-TTAC---ATTA-ATATGTC-----GTGCGATGGC-AC-G------AAAACA-C-AC----TA--TCAATACAGGGGGGA---GGTAG---CCGGCGGC-TAAG--GGAACGAAGTTCG-TGG-GCAAAAC---ATCAAAA-AAA---CAA--GAC--CAATCGAA-TTAAA-------CTGCCTC---CGT---------AG-GAGG------CAGC--ACA---GGGGGA----GAATACCACTTCTCCCCCGGCGACATAATATAAATCATGCAGTTTGCCTCGAAATACTCCAGCTGCCCTGGAGTCATTTCCTTCATCCAGTCTTCATCCGAGTTGGCGAGTATTATTGTAGGCTTAGACTTCATCTGTACTTTCTTCTTCTTTCCATATTTTGGATTTACAACGAACTCTTTCTGACAGCCAACTAACTGTTTCCAACAAGGACAATATTTAAAAGGAATATCATCTACGATGTTGTAGATTGCGT-CTTCGTTGTAGGAAGACCAATCAACATTATTTTGCCAGTAATTATGAACCCCTAGGCTTCTGGCCCAAGTAGATTTTCCAGTTCTTGTTGGACCGACGATGTAGAGGCTCTGCTTTCTTGTGCTTT-CATCTGTTGGCTG-GATAAT--TTATCCATCCATTCAAGGTCAGAGATAGCATCTTCGAGGGTATAACAGGTTGG-TTGAAGAAGCATGTATGATTCTGGACTAACCTGATAGATGTTTGGCTGGAGCCAATCTTTGATTGACTCATTACAAAGAAGATCAGGTGAAGATGGTG-GATGAGGACTGATGAACTCTTCCTGAATCTCAGGAAACAATTTATTTGCAGAGTATTCAAAATACTGCAATTTAGTGGCCCAGTCATAGGGGAATTCTTTACGAACCAAGGAGAGGTACTCAAGCTTTGAAGTGGAGTGTGAAATAATCTCTCTCATTATTTCATCTTTTGAAGGTTTCTTT-TC-AG-AA-TTCCCCT-TGGA--AGAA---TTTCCTAGGAAGCTTGACTTCCTAGGAATGAAAGTACCTCTCTCAAACAGAGCCAGAGGTTCCTTGAGAATGTAATCCCTGACTTTGTTTACAGATTTTGCACTCTGAATGTTTGGGTGGAACCCGTTGATATCAAAGAACCTTGAGTCAGTGATTCTTACCGGCTTATCTGTCTGGACTAATGCATGTAAATGCATATCTCCATCTTTGTGTGCCTCTCGGGCACATATAATATACTTAGGGGTCCAACGACCGACGAGCTCCCAAATCATCTGACAGACGATTTCTGGATTTTCTGGACAGTGTGGATATGTTAAGAACGTGTTAACGTTCCTGTGTGAGAA-----CTGACG-------GTTGGA--T-----------------------GAG-GA------GGAGGC---CATATCGGACGACTCCGAG-C---AGCTTGCCGGA----TGGCAGG-ATGGGAG--CTCC--AA--A-CTCT------A-TA---TCA-------ACCGGGT----GC-GCCTTCG-AA--AT---CCGC-CG-CTCC--CCTC----------T-TTATAG----TGGTTGT-TTA-TGGGCCGGA---CCGG-GCC-------GG-----CCCAGCAG---GAAAAGAAGG-CGCGC-AA---
>B2 Rw-DRD-Rob1
TAATATTACCGCGC-CTTCTTTTTCT-GCGAGGG-CCC-GA-------AGGGACC-GAGCG-------ATTTGATTTAAAGTT--CGGTTCTG-CTTTGTCT-GA-----TTTATCTAAAGCAGTCC--AATC----TAAAGAA-ACGGG-TCC-CCT-GCGACTATAAATT-GCCTCACA-AGTGCGAT-TCATTC---ATGGA----------------------------TCCACAG-AA-TACC--TTC----------------TTTGTTCA------GCCGC-GGG-TACCCACAGCAGCTCCGAC---ATCCGGAGGAGTGCCGTGGAGTCGCGTCGGCGAGGTAGCTATTTTGAGCTTTGTTGGATTGATTTGCTTTTACCTGCTTTACCTTTGGGTGCTGAGAGATCTTAT--CTTAGTTTTGAAGGCAAGACAAGGCAGATCCACGGAGGAGCTGATATTTGGAATACA-AGCTGTGGATAG--GAGTAATCCTATCCCT-----AA-TA-CACAAGC--ACCA-C-CAAGTC---AGGG--------GAATCCC--GGA-------CCGTTT-GTA-CC-CGGGACGGGATAAGCAATCAGC---CATG--TCT-A-CGTCC-------A---AGAGGAAGCGAGGAGATGATGCG--AACTGGAATAAG--CGGTCG----ACTAAGAAGAA-G-CC----------TGCTTCAGCT-GGTCTGAAGAAGGCTGGAGCGAAG-GCCGATAGGCCATCCCTCCAGATCCAGACACTCCAGCATGCTGGGGCCACCATGATAACAGTCCCCTCCGGAGGAGTATGTGACCTCATCAACACCTATGCCCGAGGATCGGACGAGGGCAACCGCCACACCAGCGAGACTCTGACGTACAAGATTGCCG-TCGACTACCACTTCG-TTGCAGACGCGCAAGCCTGCAAGTACTCCAACACCGGAACCGGTGTGATGTGGCTGGTGTATGACACCACTCC-CGGCGGACAAGCGCC-GACCCCGCAAACCATATTTGCCTACCCGGACACGCTGAAAGCTTGGCCGGCAACATGG-AAAGTGAGCCGGG-AGCTGTGTCATCGCTTCGTGGTGAAACGGCGATGGTTGTTCAACATGGAGACCGACGGTCGAATTGGTTCGGACATTCCTCCTTCGAATGCAA-GTTGGAAGCCGTGCAAGCGCAACATCTACTTCCACAAGTTCACGAGTGGGTTGGGAGTGAGAACGCAGTGGAAGAATGTAACGGACGGAGGAGT-TGGTGCGATACAGAGAGGA-GCTTTGTACATGGTCGTTGCCCCTGGCAATGGCCTTACATTTACTGCCCATGGGCAGACCCG-TCTGTACTTTAAGAGTGTTGGCAACCAGTAA--------------TG-AATAAAAACTCC-G-TT-TTATT----------ATA--T-CTG--ATGAAT--GCTCAAAGC-TTAC---ATTA-ATATGTC-----GTGCGATGGC-AC-G------AAAACA-C-AC----TA--TCAATACAGGGGGGA---GGTAG---CCGGCGGC-TAAG--GGAACGAAGTTCG-TGG-GCAAAAC---ATCAAAA-AAA---CAA--GAC--CAATCGAA-TTAAA-------CTGCCTC---CGT---------AG-GAGG------CAGC--ACA---GGGGGA----GAATACCACTTCTCCCCCGGCGACATAATATAAATCATGCAGTTTGCCTCGAAATACTCCAGCTGCCCTGGAGTCATTTCCTTCATCCAGTCTTCATCCGAGTTGGCGAGGATTATTGTAGGCTTAGACTTCATCTGCACTTTCTTCTTCTTTCCATATTTTGGATTTACAACGAACTCTTTCTGACAGCCAACTAACTGTTTCCAACAAGGACAATATTTAAAAGGAATATCATCTACGATGTTGTAGATTGCGT-CTTCGTTGTAAGAAGACCAATCAACATTATTTTGCCAGTAATTATGAACCCCTAGGCTTCTGGCCCAAGTAGATTTTCCAGTTCTTGTTGGACCGACGATGTAGAGGCTCTGCTTTCTTGTTCTTT-CATCCGTTGGCTG-GATAAT--TTATCCATCCATTCAAGGTCAGAGATAGCATCTTCGAGGGTATAACAGGTTGG-TTGAAGAAGCATGTATGATTCTGGACTAACCTGATAGATGTTTGGCTGGAGCCAATCTTTGATTGCCTCATTACAAAGAAGATCAGGTGAAGATGGTG-GATGAGGACTGATGAACTCTTCCTGAATCTCAGGAAACAATTTATTTGCAGAGTATTCAAAATACTGCAATTTAGTGGCCCAGTCATAGGGGAATTCTTTACGAACCAAGGAGAGGTACTCAAGCTTTGAAGTGGAGTGTGAAATAATCTCTCTCATTATTTCATCTTTTGAAGGTTTCTTT-TC-AG-AA-TTCCCCT-TGGA--AGGA---TTTCCTAGGAAGCTTGACTTCCTAGGAATGAAAGTACCTCTCTCAAAGAAAGCCAGAGGTTCCTTGAGAACGTAATCCCTGACTTTGTTTACAGATTTTGCACTCTGAATGTTTGGGTGGAACCCGTTGATATCAAAGAACCTTGAGTCAGTGATTCTTACCGGCTTATCTGTCTGGACTAATGCATGTAAATGCATATCTCCATCTTTGTGTGCCTCTCGGGCACATACAATATACTTAGGGGTCCAACGACCGACGAGCTCCCAAATCATCTGACAGACGATTTCTGGATTTTCTGGACAGTGTGGATATGTTAAGAACGTGTTAACGTTCCTGTGTGAGAA-----CTGACG-------GTTGGA--T-----------------------GAG-GA------GGAGGC---CATATCGGACGACTCCGAG-C---AGCTTGCCGGA----TGGCAGG-ATGGGAG--CTCC--AA--A-CTCT------A-TA---TCA-------ACCGGGT----GC-GCCTTCG-AA--AT---CCGC-CG-CTCC--CCTC----------T-TTATAG----TGGTTGT-TTA-TGGGCCGGA---CCGG-GCC-------GG-----CCCAGCAG---GAAAAGAAGG-CGCGC-AA---
>F Bu-DBD-Rob3
TAATATTACCGCGC-CTTCTTTTTCT-GCGAGGG-CCC-GCA------AGGGCCC-GAGCG-------ATTTGATTTAAAGTT--TAGATCTG-CTTTGTTT-GA-----ATTATCTAAAGCAGCCA--AATC----TAAAGAA-ACCGG-TCC-CGG-GCA-CTATAAATT-GCCTAACA-AGTGCGAT-TCATTC---ATGGA----------------------------TCCACAG-GA-CTCC--TTT----------------CTTCTACA------GCCGC-GGG-TACCCACAGCGACTCCTTCGCAGACAGGAGGAGTGCCGTGGAGTCGCGTCGGCGAGGTAGCTATTTTGAGCTTTGTTGCTTTGATTTGCTTTTACCTGCTTTACCTTTGGGTGCTGAGAGATTTAAT--CTTAGTTCTGAAGGCAAGACAAGGGAGATCCACGGAAGAGCTGGTATTCGGCGAACA-AGGAGTGGAGAG--GATAGAACCTATCCCT-----AA-TA-GATCAGC--TTCT-G-CAGGTC---CAGT--------GAATCCC--GGA-------CCATTT-ATT-CC-TGGTCAGGGATAAGCAATCAGC---CATG--TCC-A-CGTCC-------A---AGAGGAAGCGGGGAGATGATGCG--AGCTGGAAGAAG--GGGACG----GCTAAGAAGAA-G-AC----------TTCTGCAGCT-GGTCTGAAGAAGTCTGCAACCAAG-GCCGAGAGGCCCTCACTCCAGATCCAAACACTCTTGCATGCAGGGACGTCAATGATAACAGTCCCCTCCGGAGGAATTTGCGACCTAATCAGCACCTATGCCCGAGGTTCAGATGAGGGCAATCGTCACACGAGCGAGACTCTTACGTACAAGATATCCC-TCGACTACCACTTCG-TTGCCGACGCAGCATCCTGCAAGTACTCCAACGTTGGCACTGGCGTGGTGTGGCTCGTCTACGACACGACGCC-CGGCGGACAAGCGCC-GACGACAAAACAGATATTTGCCTACAACGACAACTTGGCGGCTTGGCCGACGACCTGG-AAAGTGAGCCGGG-AGTTGTGTCACCGCTTCGTGGTGAAACGCCGTTGGTTGTTTACCATGGAGACCGACGGTCGCATTGGTTCGGACATACCTCCGTCCAATGCAA-GTTGGAAGCCGTGCAAGCGGAACATTAACTTCCACAAGTTCACGAGTGGGTTGGGAGTAAGAACGATGTGGAAGAATGTCACGGACGGTGGTGT-TGGTAGCATACAGCGAGGA-GCTCTGTATATGTGCATTGCCCCTGGCAATGGACTTACATTCACTGCCCATGGGCAGACCCG-TCTGTACTTTAAGAGTGTCGGCAACCAGTGA--------------TG-AATAAAAACTCCCG-TT-TTATT----------ATA--T-CTG--ATGAAT--GCTGAAAGC-TTAC---ATTA-ATATGTC-----GTGCGATTGC-AC-G------AAAACA-C-AC----TA--TCAATACAGGGGGGA---GGTAG---CCGGCGGC-TAAG--GGAACGAAGTTCG-TGG-GCAAAAC---ATCAAAA-AAA---CAA--GAT--CAATCGAA-TTAAA-------CTGCCTC---CGT---------AG-GAGG------CAGC--ACA---GGGGGA----GAATACCACTTCTCCCCCGGCGACATAACATACACCATGCAGTTTGCCTCGAAATACTCCAGTTGCCCTGGAGTCATTTCCTTCATCCAGTCTTCATCCGAGTTGGCGAGGATAATTGTAGGTTTAGACCTCATCTGAACTTTCTTCTTCTTTCCATATTTAGGATTTACAACGAACTCTTTTTGACAGCCAACTAACTGTTTCCAACAAGGACAGTATTTAAACGGAATATCATCTACGATGTTGTAGATTGCGT-CTTCGTTGTAAGAAGACCAATCAACATTATTTTGCCAGTAATTATGAACCCCTAGGCTTCTGGCCCAAGTAGATTTTCCAGTTCTTGTTGGACCGACGATGTAGAGGCTCTGCTTTCTTGATCCTT-CATCTGTTGGCTG-GATAAT--TTATCCATCCATTCAAGGTCAGATATAGCATCCTCGACGGTATAACAGGTTGG-TTGAAGAAGCATGTATGATTCGGGACTAACCTGATAGATGTTAGGCTGGAGCCAATCTTTGATTGTCTCATTACAAAGGAGATCAGGTGAAGAGGGTG-GATGAGGACTGATGAACTCTTCCTGAATCTCAGGAAACAGTTTATTTGCAGAGTATTCAAAATACTGCAATTTGGTGGCCCAGTCATAAGGTAATTCCTTACGAACGAGAGAGAGGTACTCTTGCTTGGAAGTGGAGTGTGAAATAATCTCTTGCATTATTTCATCTTTGGAAGGTTTTTTT-----C-TA-TTTCCCTCTGAATCCCTT---TTTCCTAGGAATGGTGACTTCCTAGGAATGAAAGTAACTCTCTCAAATAAAGCTAGAGGTTCCTTGAGAATGTAGTCTCGAACCTTGTTTACTGACTTTGCACTCTGAATGTTTGGGTGGAACCCTTTGATATCAAAGAACCTTGAGTCAGTGATCCTTACCGGTTTCTCTGTTTGGATTAATGCATGTAAATGCAAATCTCCATCTCTATGTGCCTCTCGGGCACATATGATGTACTTAGGGGTCCAACGACCGACGAGCTCCCAGATAATCTGACAGACGATTTCTGGATTTTCTGGACAGTGTGGATAGGTTAGGAACGTGTTAGCGTTCCTGTGTGAGAA-----CTGACG-------GTTGGA--T-----------------------GAG-GA------GGAGGC---CATATCGGACGACTCCGAG-C---TGTTTGCGGGA----TGGCAGG-TTGGGAG--CTCCCAAA--A-CTCT------A-TG---T-A-------ACC-GGT----GC-GCCTTCA-AA--AT---CCGC-CG-CTCC--CCTC----------T-TTATAG----TGGTTGT-T-C-TGGGCCGGA---CCGG-GCC-------GG-----CCCAGCAG---AAAAAGAAGG-CGCGC-AA---
>H Ng-Lag-2007
TAATATTACCGCGC-CTTCTTTT-CT-GCGAGGG-CCC-GGT------AGGGACC-GAGCG------TTTTTGATTTTAAGCG--TGGATCTG-CTTTGTTT-GA-----TTTTGCTAAAGCAGCC---ATCT----TTGAGAAATCCGG-TCC-CCT-GCGACTATAAATT-GTCTCACA-AGTGCGAT-TCATCC---ATGGA----------------------------TCCCCAG-GT-TGAGTCCTT----------------TAGAGT--------GCCGC-GGG-TACCCTCAGCAGCTCCGCC---ATCCGGAGGAGTGCAGTGGAGTCACGTCGGCGAGGTAGCTATACTGAGCTTTGTTGGTTTGATTTGCTTTTACTTGCTTTACCTTTGGGTGCTGAGAGATCTTAT--CTTAGTTCTGAAGGCTCGACAAGGGAGGTCCACAGAGGAGCTGATATTTGGATCTGA-AGCTGTGGATAG--GAGCAACCCTATCCCT-----AA-TC-TTCAGCC--TCCA-G-CCATTC---AAGT--------GAATCCC--GGA-------CCGTTT-GTT-CC-AGGTTCGGGATAAGCATTCAGC---CATG--TCC-A-CGTCC-------A---AGAGGAAGCGTGCAGATGATGCG--AGCTGGAATAAG--AAGCCC----ACTAAGAAGAA-G-CC----------TTCTTCAGCT-GGTCTGAAGAAGGCTGGAGCTAAG-GCTGACAGGCCTTCCCTCCAGATCCAGACCCTACAGCATTGTGGGTCCACTATGATCACTGTGCCATCTGGGGGTGTCTGTGACCTCATCAATACCTATGCCCGAGGATCCGATGAGGGCAACCGCCACACCAGCGAGACTCTGACGTACAAGATCGCCA-TCGACTACCACTTCG-TTGCTGACGCCGCAGCCTGCAAGTATTCCAACACCGGGACCGGTGTGATGTGGCTGGTGTATGACACTACTCC-CGGCGGACAAGCGCC-GACCACGCAACAGATATTTGCCTACCCGGACACGCTGAAAGCTTGGCCGGCAACATGG-AAAGTGAGCCGGG-AGCTGTGTCACCGCTTCGTGGTGAAACGACGGTGGTTGTTCAACATGGAGACCGACGGGCGCATTGGTTCGGACATCCCTCCTTCGAATGCAA-GTTGGAAGCCGTGCAAGCGGAACATTTACTTCCACAAGTTCACGAGTGGGTTGGGAGTGAGAACGATGTGGAAGAATGTAACAGACGGTGGAGT-TGGTGCGATACAGAGGGGA-GCGTTGTACATGGTCATTGCCCCAGGCAATGGCCTTACATTTACTGCCCATGGGCAGACCCG-TCTGTACTTTAAGAGTGTCGGCAACCAGTGA--------------TG-AATAAAAACTCCCG-TT-TTATT----------ATA--T-TTG--ATGAAT--GCTGAAAGC-TTAC---ATTG-ATATGTC-----GTGCGATGGC-AC-G----A-AAAACA-C-AC----TA--GCAATACAGGGGGGTCGGGGCAAA-GCAGGCGGC-TATT--GG--GCGCGCCCG--GG-GCAACAC---ACTAAAA-AAAA--C-ACAGAT----TATGAA-TTACA-------CTTCCTC---CGT---------AG-GAGG------AAGC--ACT---GGGGGA----GAGTACCACTTCTCCCCCGGCGACATAATATAAATCATGCAGTTTGCTTCGAAATACTCCAGCTGTCCTGGAGTCATTTCCTTCATCCAGTCTTCATCCGAGTTGGCGAGGATAATAGTAGGCTTAGACTTCATCTGCACCTTCTTCTTCTTCCCATATTTAGGATTTACAACGAATTCTTTTTGACAGCCAACTAACTGTTTCCAACAAGGACAGTATTTAAAGGGGATATCATCTATGATGTTGTAGATTGCGT-CTTCGTTGTATGAAGACCAATCAACATTATTTTGCCAGTAATTATGAACCCCTAGGCTTCTGGCCCAAGTAGATTTTCCTGTTCTTGTTGGTCCGACGATGTAGAGGCTCTGCTTTCTTGATCTTT-CATCTGTTGGCTG-GATAAG--TTATCCATCCATTGAAGGTCAGAGATAGCATCCTCGAGGGTATAACAGGTAGG-TTGAAGAAGCATGTATGATTCGGGACTAACCTGAAAGATGTTAGGCTGGAGCCAATCTTTGATTGACTCATTGCATAGAAGATCAGGTGATGAGGGTG-GATGAGGACTGATGAACTCTTCCTGAATTTCAGGGAAGAGCTTATTTGCAGAGTATTCAAAGTACTGCAATTTTGTGGCCCAATCAAAGGGGAATTCTTTTTGGATCATGGAGAGGTACTCTTGCTTAGAAGTGGAGTGTGAAATAATCTCTCGCATTATTTCATCTTTGGTAGGTTTCTTT-----G-AA-TTCCCCTCTGAATCAGAT---TTTCCTAGGAAGGGTGACTTCCTAGGAATGAAAGTACCTCTCTCAAACAAGGCCAGAGGTTCCTTGAGTATGTAATCTCTGACTTTGTTTACAGATTTGGCACTCTGAATGTTAGGGTGGAACCCATTTATGTCAAAGAACCTTGAGTCAGTGATTCTTACCGGTTTCTCTGTCTGGATTAATGCATGTAGATGCATATCTCCATCTTTGTGTGCCTCTCGGGCACATATGATGTACTTAGGGTTCCAACGACCGACGAGCTCCCAGATGATCTGACAGACGATTTCTGGATTTTCTGGACAGTGTGGATATGTTAAGAACGTGTTAGCGTTCCTATGAGAGAA-----CTGACG-------GTTGGA--T-----------------------GAG-GA------GGAGGC---CATATCGGACGACTCTGAG-C---AGCTTGCGGGA----TGGCAGG-ATGGGAG--CTCCCAAA--A-CTCT------A-TG---T-A-------ACCGGT-----GC-GCCTTCG-AA--AT---CCGC-CG-CTCC--CCTC----------T-TTATAG----TGGTTGT-ATT-TGGGCCGGA---CCGG-GCC-------GG-----CCCAGCAG---AAAAAGAAGG-CGCGC-AA---
>B2 Ke-Jam-1999
TAATATTACCGCGC-CTTCTTTTTCT-GCGAGGG-CCC-GA-------AGGGACC-GAGCG-------ATTTGATTTAAAGTT--CGGTTCTG-CTTTGTCT-GA-----TTTATCTAAAGCAGTCC--AATC----TAAAGAA-ACCGG-TCC-CCT-GCGACTATAAATT-GCCTCACA-AGTGCGAT-TCATTC---ATGGA----------------------------TCCACAG-AA-TACC--TTA----------------TTTGTTCA------GCCGC-GGG-TACCCACAGCAGCTCCGAG---ACCCGGAGGAGTGCCGTGGAGTGCGCTCGGCGAGGTAGCAATTTTGAGCTTTGTTGGATTGATTTGCTTTTACCTGCTTTACCTTTGGGTGCTGAGAGATCTTAT--CTTAGTTTTGAAGGCTCGACAAGGCAGATCCACGGAGGAGCTGATATTTGGAATACA-AGCTGTGGATAG--GAGTAATCCTATCCCT-----AA-TA-CACAAGC--ACCA-C-CAAGTC---AGGG--------GAATCCC--GGA-------CCGTTT-GTA-CC-CGGGACGGGATAAGCAATCAGC---CATG--TCT-A-CGGCC-------A---AGAGGAAGCGAGGAGATGATGCG--AACTGGAATAAG--CGGTCG----ACTAAGAAGAA-G-CC----------TGCTTCAGCT-GGTCTGAAGAAGGCTGGAGCGAAG-GCCGATAGGCCATCCCTCCAGATCCAGACACTCCAGCATGCTGGGTCCACCATGATAACAGTCCCCTCCGGAGGAGTATGTGACCTCATCAACACCTATGCCCGAGGATCCGACGAGGGCAACCGCCACACCAGCGAGACTCTGACGTACAAGATTGCGG-TCGACTACCACTTCG-TCGCAGAGCGGCAAGCCTGCAAGTACTCCAACACCGGAACCGGTGTGATGTGGCTGGTGTATGACACCACTCC-CGGCGGACAAGCGCC-GACCCCGCAAACCATATTTGCCTACCCGGACACGCTGAAAGCTTGGCCGGCAACATGG-AAAGTGAGCCGGG-AGCTGTGTCATCGCTTCGTGGTGAAACGGCGATGGTTGTTCAACATGGAGACCGACGGTCGAATTGGTTCGGACATCCCTCCTTCGAATGCAA-GTTGGAAGCCGTGCAAGCGCAACATCTACTTCCACAAGTTCACGAGTGGGTTGGGAGTGAGAACGCAGTGGAAGAATGTAACGGACGGAGGAGT-TGGTGCGATACAGAGAGGA-GCCTTGTACATGGTCATTGCCCCTGGCAATGGCCTTACATTTACTGCCCATGGGCAGACCCG-TCTGTACTTTAAGAGTGTTGGCAACCAGTAA--------------TG-AATAAAAACTCC-G-TT-TTATT----------ATA--T-CTG--ATGAAT--GCTCAAAGC-TTAC---ATTA-ATATGTC-----GTGCGATGGC-AC-G----A-AAAACA-C-AC----TA--TCAATACAGGGGGGA---GGTAG---CCGGCGGC-TAAG--GGAACGAAGTTCG-TGG-GCAAAAC---ATCAAAA-AAA---CAA--GAG--CAATCGAA-TTAAA-------CTGCCTC---CGT---------AG-GAGG------CAGC--ACA---GGGGGA----GAATACCACTTCTCCCCCGGCGACATAATATAAATCATGCAGTTTGCTTCGAAATACTCCAGCTGCCCTGGAGTCATTTCCTTCATCCAGTCTTCATCCGAGTTGGCGAGGATAATTGTAGGCTTAGACTTCATCTGCACTTTCTTCTTCTTTCCATATTTTGGATTTACAACGAACTCTTTCTGACAGCCAACTAACTGTTTCCAACAAGGACAGTATTTAAATGGAATATCATCTACGATGTTGTAGATTGCGT-CTTCGTTGTAAGAAGACCAATCAACATTATTTTGCCAGTAATTATGAACCCCTAGGCTTCTGGCCCAAGTAGATTTTCCAGTTCTTGTTGGACCGACGATGTAGAGGCTCTGCTTTCTTGTTCTTT-CATCTGTTGGCTG-GATAAT--TTATCCATCCATTCAAGGTCAGAGATAGCATCTTCGAGGGTATAACAGGTTGG-TTGAAGAAGCATATATGATTCTGGACTAACCTGATAGATGTTTGGCTGGAGCCAATCTTTGATTGACTCATTACAAAGAAGATCAGGTGAAGATGGTG-GATGAGGACTGATGAACTCTTCCTGAATCTCAGGAAACAATTTATTTGCAGAGTATTCAAAATACTGCAATTTTGTGGCCCAGTCATAGGGGAATTCTTTACGAACCAAGGAGAGGTACTCAAGCTTTGAAGTGGAGTGTGAAATAATCTCTCTCATTATTTCATCTTTTGAAGGTTTCTTT-TC-AG-AA-TTCCCCT-TGGA--AGGA---TTTCCTAGGAAGCTTGACTCCCTGGGAATGAAAGTACCTCTCTCAAACAAAGCCAGAGGTTCCTTGAGAATGTAATCCCTGACTTTGTTTACAGATTTTGCACTCTGAATGTTTGGGTGGAACCCGTTGATATCAAAGAACCTTGAGTCAGTGATTCTTACCGGCTTATCTGTCTGGACTAATGCATGTAAATGCATATCTCCATCTTTGTGTGCCTCTCGGGCACATATAATATACTTAGGGGTCCAACGACCGACGAGCTCCCAAATCATCTGACAGACGATTTCTGGATTTTCTGGACAGTGTGGATATGTTAAGAACGTGTTAACGTTCCTGTGTGAGAA-----CTGACG-------GTTGGA--T-----------------------GAG-GA------GGAGGC---CATATCGGACGACTCCGAG-C---AGCTTGCCGGA----TGGCAGG-ATGGGAG--CTCC--AA--A-CTCT------A-TA---TCA-------ACCGGGT----GC-GCCTTCG-AA--AT---CCGC-CG-CTCC--CCTC----------T-TTATAG----TGGTTGT-TTT-TGGGCCGGA---CCGG-GCC-------GG-----CCCAGCAG---GAAAAGAAGG-CGCGC-AA---
>B1 Za-ThoD-2006
[truncated: 708,943 more chars]
